# Supplementary material for: An Integrated Multi-OMICS Approach Highlights Elevated Non-Esterified Fatty Acids Impact BeWo Trophoblast Metabolism and Lipid Processing
Source: Metabolites. 2023 Jul 25;13(8):883. doi: 10.3390/metabo13080883 (PMC10456680; doi:10.3390/metabo13080883)
Supplement: Supplementary file 1 [file metabolites-13-00883-s001.zip]

Archive with 2 entries (2 files):
- S1 file - metabolites-2476885-supplementary.xlsx
- S2 file -  metabolites-2476885-Supplementary figures.pdf
