# Supplementary material for: An Integrated Multi-OMICS Approach Highlights Elevated Non-Esterified Fatty Acids Impact BeWo Trophoblast Metabolism and Lipid Processing
Source: Metabolites. 2023 Jul 25;13(8):883. doi: 10.3390/metabo13080883 (PMC10456680; doi:10.3390/metabo13080883)
Supplement: Supplementary file 1 [file metabolites-13-00883-s001.zip › S1 file - metabolites-2476885-supplementary.xlsx]

## Sheet: Supplemental Table 1
Supplementary Table 1. Forward and reverse primer sequences used for quantitative Real-Time PCR validation of NEFA treatment microarrays
Gene	Accession No.	Annealing Temperature (°C)	Forward Sequence	Reverse Sequence	Efficiency
GAPDH	NM_001357943.2	60	ATGGCATCAAGAAGGTGGTG	CATACCAGGAAAATGAGCTTG	1.02
PSMB6	NM_002798	60	CGGGAAGACCTGATGGCGGGA	TCCCGGAGCCTCCAATGGCAAA	0.928
ACACA	NM_198838.2	60	GGAGGTGCAGATCTTAGCGG	CACAGTCCCAGCACTCACAT	0.952
ACACB	NM_001093.4	60	ATTGCCAACAACGGGATTGC	GGGACGTAATGATCCGCCAT	1.055
ACADVL	NM_000018.4	60	CAGGTGTTCCCATACCCGTC	GGGATCGTTCACTTCCTCGAA	0.985
ACSL5	NM_203379.2	60	CACCCCAAAAGGCATTGGTG	AGGTCTTCTGGGCTAGGAGG	0.953
AQP3	NM_004925.5	60	CATCTACACCCTGGCACAGA	ATTGGGGCCCGAAACAAAAAG	0.983
CREB3L3	NM_032607.3	60	TTTTGGCCCCAACAAAACCG	GCAGCATCGTTGTGCAAAGT	1.024
PLIN2	NM_001122.4	60	ACCTCTCATGGGTAGAGTGGAA	CACCTTGGATGTTGGACAGG	1.009
SCD1	NM_005063.5	60	TTCGTTGCCACTTTCTTGCG	AAGTTGATGTGCCAGCGGTA	0.976

## Sheet: Supplemental Table 2
Supplementary Table 2. Summary of differentially expressed genes (DEGs) identified in PA, OA and P/O-treated BeWo CT cells compared to BSA-control cultures
	PA vs BSA control							OA vs BSA control							P/O vs BSA control
	Gene Symbol	Description	PA average (log2)	BSA Average (log2)	Fold change vs BSA	P-value		Gene Symbol	Description	PA average (log2)	BSA Average (log2)	Fold change vs BSA	P-value		Gene Symbol	Description	PA average (log2)	BSA Average (log2)	Fold change vs BSA	P-value
	A2BP1	Transcript Identified by AceView, Entrez Gene ID(s) 54715	3.9	3.48	1.34	0.0089		ABCA8	ATP binding cassette subfamily A member 8	5.29	4.91	1.3	0.0042		A2BP1	Transcript Identified by AceView, Entrez Gene ID(s) 54715	3.92	3.39	1.44	0.001
	ABCG2	ATP binding cassette subfamily G member 2 (Junior blood group)	10.16	10.54	-1.3	0.0497		ABCB11	ATP binding cassette subfamily B member 11	3.08	3.49	-1.33	0.0184		AAGAB	Transcript Identified by AceView, Entrez Gene ID(s) 79719	4.38	4.84	-1.38	0.0156
	ABTB2	ankyrin repeat and BTB (POZ) domain containing 2	5.76	5.31	1.37	0.0408		ACSL5	acyl-CoA synthetase long-chain family member 5	5.91	5.01	1.87	1.12e-05		ABCA1	ATP binding cassette subfamily A member 1	4.78	5.3	-1.43	0.0053
	AC171558.1	Olfactory receptor 4N4 [Source:UniProtKB/Swiss-Prot;Acc:Q8N0Y3]	3.41	3.85	-1.36	0.0021		ADK	Memczak2013 ANTISENSE, coding, INTERNAL, intronic best transcript NM_006721	3.7	3.31	1.31	0.0403		ACACB	acetyl-CoA carboxylase beta	6.6	6.2	1.32	0.0225
	ACACA	Transcript Identified by AceView, Entrez Gene ID(s) 31	3.73	4.24	-1.42	0.0067		ADPRH	ADP-ribosylarginine hydrolase	5.48	5.1	1.3	0.0172		ACSL5	acyl-CoA synthetase long-chain family member 5	5.66	4.83	1.77	0.0321
	ACACB	acetyl-CoA carboxylase beta	6.85	6.2	1.57	0.0102		AIM2	absent in melanoma 2	3.61	3.2	1.33	0.0234		ACSL6	acyl-CoA synthetase long-chain family member 6	5.05	5.47	-1.34	0.0496
	ACADVL	acyl-CoA dehydrogenase, very long chain	8.47	8.07	1.32	0.0009		ALX1	ALX homeobox 1	4.78	4.33	1.36	0.0014		ADAM12	ADAM metallopeptidase domain 12	3.58	3.17	1.33	0.0474
	ACOT4	acyl-CoA thioesterase 4	4.16	3.72	1.35	0.0224		ARID5B	AT rich interactive domain 5B (MRF1-like)	6.24	6.64	-1.32	0.0496		ADGRG6	adhesion G protein-coupled receptor G6	3.66	4.2	-1.45	0.0265
	ACSL5	acyl-CoA synthetase long-chain family member 5	5.56	4.74	1.77	1.44e-05		B3GAT2	beta-1,3-glucuronyltransferase 2	4.63	4.19	1.35	0.0005		ANGPTL2	angiopoietin like 2	5.85	5.36	1.4	0.0045
	AHI1	Abelson helper integration site 1	6.04	6.57	-1.44	0.0133		B4GALT5	UDP-Gal:betaGlcNAc beta 1,4- galactosyltransferase, polypeptide 5	9.63	9.2	1.35	0.0193		ANKRD20A1	ankyrin repeat domain 20 family, member A1; ankyrin repeat domain 20 family, member A3	4.78	4.34	1.36	0.0168
	AICDA	activation-induced cytidine deaminase	5.02	4.53	1.41	0.0234		BACH2	Memczak2013 ALT_ACCEPTOR, ALT_DONOR, coding, INTERNAL, intronic best transcript NM_001170794	3.85	3.25	1.52	0.0069		ANKRD42	ankyrin repeat domain 42	5.42	5.86	-1.35	0.0035
	ALK	Transcript Identified by AceView, Entrez Gene ID(s) 238	3.05	3.55	-1.41	0.0179		BTLA	B and T lymphocyte associated	2.74	3.14	-1.32	0.0112		ANXA3	annexin A3	3.96	4.47	-1.43	0.0395
	ANKRD31	ankyrin repeat domain 31	3.26	3.65	-1.31	0.0173		C1orf195	chromosome 1 open reading frame 195	3.34	3.73	-1.3	0.0227		AP4B1	adaptor-related protein complex 4, beta 1 subunit	5.22	5.7	-1.39	0.0026
	ANKS4B	ankyrin repeat and sterile alpha motif domain containing 4B	3.13	2.62	1.43	0.0427		C2orf76	chromosome 2 open reading frame 76	6.64	6.25	1.31	0.0102		APOA2	apolipoprotein A-II	7.83	7.44	1.32	0.0074
	ANKS6	ankyrin repeat and sterile alpha motif domain containing 6	5.74	5.32	1.33	0.0075		C3	complement component 3	6.39	5.96	1.34	0.0244		ARHGAP20	Rho GTPase activating protein 20	3.3	2.87	1.35	0.0103
	AP3M2	adaptor-related protein complex 3, mu 2 subunit	6.52	6.97	-1.37	0.0017		C8orf22	chromosome 8 open reading frame 22	3.07	2.64	1.35	0.0139		ARHGAP25	Rho GTPase activating protein 25	4.73	4.32	1.34	0.0141
	APOA2	apolipoprotein A-II	8.01	7.41	1.51	0.0004		C9orf3	Transcript Identified by AceView, Entrez Gene ID(s) 84909; novel transcript	3.92	4.31	-1.3	0.0212		ATP6V1G3	ATPase, H+ transporting, lysosomal 13kDa, V1 subunit G3	5.25	5.8	-1.47	0.0271
	APOBEC1	apolipoprotein B mRNA editing enzyme, catalytic polypeptide 1	4.26	3.54	1.66	0.0004		CARD6	caspase recruitment domain family, member 6	3.49	4.06	-1.48	0.0018		ATP13A5-AS1	ATP13A5 antisense RNA 1	3.97	4.42	-1.37	0.0019
	AQP2	aquaporin 2 (collecting duct)	6.04	5.62	1.33	0.0361		CASP14	caspase 14	8.2	8.67	-1.38	0.0147		BACH2	Memczak2013 ANTISENSE, coding, INTERNAL, intronic best transcript NM_001170794	2.98	3.38	-1.32	0.0355
	AQP3	aquaporin 3 (Gill blood group)	6.05	5.61	1.36	0.0153		CATSPERG	catsper channel auxiliary subunit gamma	5.15	4.71	1.35	0.0326		BBS4	Bardet-Biedl syndrome 4	4.26	4.68	-1.34	0.0485
	ARHGAP17	Memczak2013 ALT_ACCEPTOR, ALT_DONOR, coding, INTERNAL, intronic best transcript NM_001006634	5.64	6.1	-1.38	0.0026		CCDC141	coiled-coil domain containing 141	6.73	6.21	1.43	0.0148		BCL2L14	BCL2-like 14 (apoptosis facilitator)	3.85	3.31	1.46	0.0051
	ARHGAP30	Rho GTPase activating protein 30	5.2	5.8	-1.51	0.0035		CDH17	cadherin 17, LI cadherin (liver-intestine)	4.5	5.2	-1.63	0.0142		BMP7	bone morphogenetic protein 7	5.17	5.56	-1.31	0.0315
	ARHGEF25	Rho guanine nucleotide exchange factor 25	5.1	4.7	1.32	0.0021		CDHR3	cadherin-related family member 3	4.65	4.21	1.36	0.0034		BRINP2	bone morphogenetic protein/retinoic acid inducible neural-specific 2	5.34	4.89	1.36	0.016
	ARHGEF38	Rho guanine nucleotide exchange factor 38	4.24	4.63	-1.32	0.0163		CDO1	cysteine dioxygenase type 1	3.6	4.06	-1.38	0.0224		BTN2A2	butyrophilin, subfamily 2, member A2	5.59	6	-1.33	0.0044
	ARL6	ADP-ribosylation factor like GTPase 6	4.76	5.23	-1.39	0.0114		CDRT1	CMT1A duplicated region transcript 1	4.55	5.11	-1.47	0.0225		C1orf100	chromosome 1 open reading frame 100	3.81	4.38	-1.48	0.0047
	ASCC3	Memczak2013 ALT_ACCEPTOR, ALT_DONOR, coding, INTERNAL, intronic best transcript NM_006828	3.72	4.27	-1.47	0.0152		CELF2	Transcript Identified by AceView, Entrez Gene ID(s) 10659	3.78	4.43	-1.58	0.0442		C1orf185	chromosome 1 open reading frame 185	3.36	2.94	1.35	0.0021
	ATG16L1	autophagy related 16-like 1	3.64	4.08	-1.35	0.0149		CFAP46	cilia and flagella associated protein 46	3.91	4.32	-1.33	0.0075		C5orf63	chromosome 5 open reading frame 63	4.5	4.1	1.31	0.0462
	ATP6V1G3	ATPase, H+ transporting, lysosomal 13kDa, V1 subunit G3	5.46	5.85	-1.32	0.0163		CGA	glycoprotein hormones, alpha polypeptide	12.05	12.44	-1.31	0.0069		C6orf183	chromosome 6 open reading frame 183	4.52	3.96	1.47	0.0052
	ATP8A1	ATPase, aminophospholipid transporter (APLT), class I, type 8A, member 1	2.8	3.19	-1.3	0.0313		CHRNB4	cholinergic receptor, nicotinic beta 4	4.16	4.7	-1.46	0.0492		C12orf56	chromosome 12 open reading frame 56	4.31	3.82	1.4	0.0327
	ATP13A5	ATPase type 13A5	3.61	3.1	1.42	0.0044		CITED4	Cbp/p300-interacting transactivator, with Glu/Asp rich carboxy-terminal domain, 4	7.08	6.46	1.54	0.0018		C15orf32	chromosome 15 open reading frame 32	4.5	4.9	-1.32	0.0063
	ATRX	alpha thalassemia/mental retardation syndrome X-linked	5.6	6.16	-1.47	0.0188		CLASP2	Transcript Identified by AceView, Entrez Gene ID(s) 23122	3.35	4.01	-1.59	0.0003		C22orf24	chromosome 22 open reading frame 24	4.54	3.93	1.53	0.036
	AVPI1	arginine vasopressin-induced 1	8	7.56	1.36	0.0136		CLDN10	claudin 10	5.2	5.61	-1.33	0.003		CAMK1D	Memczak2013 ALT_ACCEPTOR, ALT_DONOR, coding, INTERNAL, intronic best transcript NM_020397	3.8	4.39	-1.51	0.0013
	BACH2	Memczak2013 ALT_ACCEPTOR, ALT_DONOR, coding, INTERNAL, intronic best transcript NM_001170794	3.46	2.93	1.44	0.0097		COL4A4	collagen, type IV, alpha 4	5.45	5	1.36	0.0174		CASP9	caspase 9	4.5	4.91	-1.33	0.0256
	BACH2	BTB and CNC homology 1, basic leucine zipper transcription factor 2	4.64	5.13	-1.41	0.0195		COL6A3	collagen, type VI, alpha 3	6.72	7.19	-1.39	0.0202		CBLN1	cerebellin 1 precursor	5.7	5.2	1.41	0.0097
	BBS9	Bardet-Biedl syndrome 9	6.42	6.84	-1.34	0.0435		CORO6	coronin 6	5.49	4.94	1.46	0.0012		CCDC64	coiled-coil domain containing 64	4.88	5.42	-1.45	0.0387
	BMPR1A	bone morphogenetic protein receptor type IA	4.96	5.35	-1.31	0.0399		CREB3L3	cAMP responsive element binding protein 3-like 3	6.83	5.52	2.48	9.64e-06		CCDC84	coiled-coil domain containing 84	5.95	6.37	-1.34	0.0289
	BST2	bone marrow stromal cell antigen 2	7.42	6.92	1.42	0.0013		CTSE	cathepsin E	8.88	8.09	1.73	0.005		CCDC180	coiled-coil domain containing 180	4.11	4.56	-1.37	0.001
	C1orf158	Transcript Identified by AceView, Entrez Gene ID(s) 93190	3.46	4.01	-1.47	0.0173		CYP3A7	cytochrome P450, family 3, subfamily A, polypeptide 7; CYP3A7-CYP3A51P readthrough	4.32	4.82	-1.41	0.0265		CCL26	chemokine (C-C motif) ligand 26	4.28	4.75	-1.38	0.0044
	C7orf60	chromosome 7 open reading frame 60	6.59	7	-1.32	0.0129		CYP4F2	cytochrome P450, family 4, subfamily F, polypeptide 2	5.09	5.49	-1.32	0.0079		CCPG1; MIR628	cell cycle progression 1; microRNA 628	5.99	6.43	-1.36	0.0057
	C8orf49	chromosome 8 open reading frame 49	4.12	3.71	1.33	0.0057		CYP19A1	cytochrome P450, family 19, subfamily A, polypeptide 1	7.87	8.4	-1.45	0.007		CD40LG	CD40 ligand	3.56	4.02	-1.38	0.0104
	C10orf54	chromosome 10 open reading frame 54	7.31	6.91	1.31	0.0075		CYP51A1	cytochrome P450, family 51, subfamily A, polypeptide 1	8.15	8.55	-1.32	0.0008		CDKL5	cyclin-dependent kinase-like 5	3.66	4.09	-1.35	0.0472
	C15orf39	chromosome 15 open reading frame 39	6.64	6.24	1.32	0.0357		DAB2	Dab, mitogen-responsive phosphoprotein, homolog 2 (Drosophila)	6.49	7.05	-1.48	0.0034		CDY1	chromodomain protein, Y-linked, 1	3.29	3.69	-1.31	0.0073
	CALHM3	calcium homeostasis modulator 3	5.33	4.88	1.37	0.0246		DEPDC7	DEP domain containing 7	7.12	7.6	-1.39	0.0006		CDY1B	chromodomain protein, Y-linked, 1B; chromodomain protein, Y-linked, 1	3.59	4.1	-1.42	8.03e-05
	CAPN3	calpain 3	3.39	2.91	1.4	0.0099		DGKD	diacylglycerol kinase, delta 130kDa	4.06	4.46	-1.32	0.0048		CEP19	centrosomal protein 19kDa	4.89	5.3	-1.33	0.0049
	CASP9	caspase 9	4.53	4.96	-1.34	0.0046		DLEU1	deleted in lymphocytic leukemia 1 (non-protein coding)	4.04	3.62	1.34	0.0361		CLP1	Transcript Identified by AceView, Entrez Gene ID(s) 10978; novel transcript, sense overlapping CLP1	3.75	4.15	-1.32	0.0128
	CCBE1	Jeck2013 ALT_ACCEPTOR, ALT_DONOR, coding, INTERNAL, intronic best transcript NM_133459	3.39	4.18	-1.74	0.0046		DLG2	discs, large homolog 2 (Drosophila)	3.77	4.24	-1.39	0.0019		CNIH3	cornichon family AMPA receptor auxiliary protein 3	5.67	5.13	1.46	0.0154
	CCDC30	coiled-coil domain containing 30	3.11	3.5	-1.32	0.0107		DOCK10	Transcript Identified by AceView, Entrez Gene ID(s) 55619	3.84	3.42	1.34	0.0136		CREB3L3	cAMP responsive element binding protein 3-like 3	6.29	5.2	2.13	0.0079
	CCDC63	coiled-coil domain containing 63	4.2	3.75	1.37	0.0028		DRD1	dopamine receptor D1	4.33	4.75	-1.33	0.0099		CSGALNACT1	chondroitin sulfate N-acetylgalactosaminyltransferase 1	5.35	5.84	-1.4	0.014
	CCDC66	coiled-coil domain containing 66	5.27	5.88	-1.52	0.0282		EFHB	EF-hand domain family, member B	4.16	3.66	1.41	0.0386		CSMD1	CUB and Sushi multiple domains 1	3.73	4.15	-1.34	0.046
	CCDC92	coiled-coil domain containing 92	5.75	6.26	-1.43	0.0069		EGLN3	egl-9 family hypoxia-inducible factor 3	4.46	4.06	1.31	0.0421		CSRNP3	cysteine-serine-rich nuclear protein 3	4.67	4.28	1.31	0.0136
	CCDC180	coiled-coil domain containing 180	3.75	4.2	-1.36	0.0021		EPB41L3	erythrocyte membrane protein band 4.1-like 3	8.27	8.67	-1.32	0.0327		CARD8	Memczak2013 ANTISENSE, CDS, coding, INTERNAL best transcript NM_014959; Transcript Identified by AceView; novel transcript, antisense to CARD8	3.8	4.19	-1.31	0.0333
	CCDC187	coiled-coil domain containing 187	5.98	5.59	1.31	0.0307		EPS8	epidermal growth factor receptor pathway substrate 8	7.34	7.76	-1.34	0.0021		CTSB	Jeck2013 ALT_DONOR, coding, INTERNAL, intronic best transcript NM_147780	5.07	4.69	1.3	0.0046
	CCL14	chemokine (C-C motif) ligand 14; chemokine (C-C motif) ligand 15; CCL15-CCL14 readthrough (NMD candidate)	5.71	5.25	1.37	0.0003		EPSTI1	epithelial stromal interaction 1 (breast)	3.69	4.09	-1.33	0.0255		CXCL10	chemokine (C-X-C motif) ligand 10	3.51	3.04	1.39	0.0196
	CCL21	chemokine (C-C motif) ligand 21	5.36	4.87	1.4	0.0008		ERCC6L2	excision repair cross-complementation group 6-like 2	6.38	6.81	-1.35	0.0483		CXCL11	chemokine (C-X-C motif) ligand 11	3.6	4.05	-1.37	0.0027
	CD24	CD24 molecule	9.47	9.9	-1.34	0.0307		ERMARD	ER membrane-associated RNA degradation	4.49	4.9	-1.33	0.0176		CXCL13	chemokine (C-X-C motif) ligand 13	3.59	3.09	1.42	0.0062
	CDH9	cadherin 9, type 2 (T1-cadherin)	3.78	4.21	-1.36	0.0009		ERVFRD-1	endogenous retrovirus group FRD, member 1	7.2	7.93	-1.66	0.0038		CXorf21	chromosome X open reading frame 21	3.25	3.69	-1.35	0.0393
	CDH17	cadherin 17, LI cadherin (liver-intestine)	4.43	4.99	-1.48	0.004		ERVV-2	endogenous retrovirus group V, member 2	7.78	8.26	-1.4	0.0313		CYP4F8	cytochrome P450, family 4, subfamily F, polypeptide 8	5.37	4.95	1.34	0.0308
	CERS6	ceramide synthase 6	3.52	4.04	-1.44	0.008		FAM26E	family with sequence similarity 26, member E	4.15	4.55	-1.32	0.0376		CYP19A1	cytochrome P450, family 19, subfamily A, polypeptide 1	8.58	8.15	1.35	0.0081
	CFAP44	cilia and flagella associated protein 44	3.92	4.45	-1.45	0.0291		FAM65B	family with sequence similarity 65, member B	7.68	8.12	-1.36	0.0011		CYP26A1	cytochrome P450, family 26, subfamily A, polypeptide 1	4.59	4.07	1.44	0.0212
	CHRM3	cholinergic receptor, muscarinic 3	5.12	5.69	-1.49	0.0224		FBLN5	fibulin 5	5.53	4.88	1.58	0.0057		DEFB116	defensin, beta 116	4.96	5.36	-1.32	0.046
	CHST9	carbohydrate (N-acetylgalactosamine 4-0) sulfotransferase 9	3.89	3.48	1.33	0.005		FGF1	fibroblast growth factor 1 (acidic)	5.35	4.95	1.32	0.0243		DHX35	Memczak2013 ANTISENSE, coding, INTERNAL, intronic best transcript NM_021931	3.45	2.88	1.48	0.0158
	CITED4	Cbp/p300-interacting transactivator, with Glu/Asp rich carboxy-terminal domain, 4	6.85	6.42	1.34	0.0011		FGG	fibrinogen gamma chain	3.2	2.77	1.35	0.0017		EPHX4	epoxide hydrolase 4	4.72	4.29	1.35	0.0124
	CLASP2	Transcript Identified by AceView, Entrez Gene ID(s) 23122	3.15	3.75	-1.51	0.0004		FKBP7	FK506 binding protein 7	6.04	5.58	1.38	0.0092		ERN2	endoplasmic reticulum to nucleus signaling 2	5.4	4.96	1.36	0.0064
	CLDN10	claudin 10	4.61	5.21	-1.51	0.0031		FMO5	flavin containing monooxygenase 5	3.96	4.54	-1.49	0.0094		FANCM	Fanconi anemia complementation group M	4.34	3.87	1.39	0.0175
	CLMN	calmin (calponin-like, transmembrane)	5.05	4.59	1.38	0.0172		FSHR	follicle stimulating hormone receptor	3.77	3.37	1.32	0.0486		FBXO27	F-box protein 27	6.62	7.08	-1.38	0.0027
	CLP1	Transcript Identified by AceView, Entrez Gene ID(s) 10978; novel transcript, sense overlapping CLP1	4.15	4.6	-1.36	0.005		GBP7	guanylate binding protein 7	4.03	3.61	1.34	0.0282		FIGF	c-fos induced growth factor (vascular endothelial growth factor D)	4.47	4.06	1.33	0.0277
	COL18A1	collagen, type XVIII, alpha 1	6.33	5.95	1.3	0.0132		GCG	glucagon	4.35	4.77	-1.34	0.0076		FNDC9	fibronectin type III domain containing 9	5.78	5.25	1.44	0.0022
	CPSF4L	cleavage and polyadenylation specific factor 4-like	5.14	4.76	1.31	0.0117		GDAP1	ganglioside induced differentiation associated protein 1	4.61	4.1	1.42	0.0472		FRMD3	FERM domain containing 3	3.93	4.32	-1.31	0.0412
	CR2	complement component (3d/Epstein Barr virus) receptor 2	3.46	2.94	1.44	0.0111		GDPD1	glycerophosphodiester phosphodiesterase domain containing 1	7.32	6.9	1.34	0.0027		FRMPD1	FERM and PDZ domain containing 1	6.74	6.36	1.3	0.0068
	CREB3L3	cAMP responsive element binding protein 3-like 3	6.6	5.39	2.31	3.49e-05		GDPD4	glycerophosphodiester phosphodiesterase domain containing 4	5.7	6.13	-1.34	0.0446		GAGE12F	G antigen 12F; G antigen 12J; G antigen 12D; G antigen 5; G antigen 6; G antigen 12B; G antigen 4; G antigen 2E	3.63	3.05	1.49	0.0005
	CRYL1	crystallin lambda 1	5.8	6.21	-1.33	0.0026		GMPR	Zhang2013 ALT_ACCEPTOR, ALT_DONOR, coding, INTERNAL, intronic best transcript NM_006877	4.92	5.74	-1.76	0.0074		GAGE12I	G antigen 12I; G antigen 12F	3.62	3.09	1.45	0.002
	CSRNP1	cysteine-serine-rich nuclear protein 1	6.46	6.08	1.3	0.0072		GOLGA8N	golgin A8 family, member N	5.28	4.85	1.35	0.0257		GH1	growth hormone 1	8.04	7.59	1.37	0.0057
	CUL4A	Memczak2013 ALT_ACCEPTOR, ALT_DONOR, coding, INTERNAL, intronic best transcript NM_001008895	6.41	6.8	-1.31	0.0117		GRAMD4	GRAM domain containing 4	5.43	4.86	1.49	0.0013		GNA14	guanine nucleotide binding protein (G protein), alpha 14	5.21	4.83	1.31	0.0302
	CXXC5	Memczak2013 ANTISENSE, coding, INTERNAL, intronic best transcript NM_016463	4.37	3.86	1.42	0.0055		GRM4	glutamate receptor, metabotropic 4	8.74	8.36	1.31	0.0095		GPR87	G protein-coupled receptor 87	6.7	6.21	1.4	0.001
	CYP1A1	cytochrome P450, family 1, subfamily A, polypeptide 1	6.15	5.69	1.37	0.0071		GUCY1B3	guanylate cyclase 1, soluble, beta 3	5.37	4.89	1.4	0.0309		GPX3	glutathione peroxidase 3	3.99	4.38	-1.31	0.0309
	CYP3A7	cytochrome P450, family 3, subfamily A, polypeptide 7; CYP3A7-CYP3A51P readthrough	4.1	4.67	-1.48	0.0408		HAS1	hyaluronan synthase 1	4.57	4.14	1.34	0.0013		GREB1	growth regulation by estrogen in breast cancer 1	5.06	5.48	-1.34	0.0131
	CYP21A2	cytochrome P450, family 21, subfamily A, polypeptide 2	5.69	5.3	1.31	0.0147		HMBS	hydroxymethylbilane synthase	4.6	4.16	1.35	0.0011		GREM1	gremlin 1, DAN family BMP antagonist [Source:HGNC Symbol;Acc:HGNC:2001]	3.69	3.25	1.36	0.0122
	DCLRE1C	DNA cross-link repair 1C	6.95	7.42	-1.38	0.0007		HMCN1	hemicentin 1	2.83	3.21	-1.31	0.0188		HACD4	3-hydroxyacyl-CoA dehydratase 4	3.58	4.15	-1.48	0.0156
	DDAH1	dimethylarginine dimethylaminohydrolase 1	6.65	7.07	-1.34	0.0173		HNF1A	HNF1 homeobox A	5.57	5.98	-1.33	0.0044		HELB	helicase (DNA) B	6.69	7.14	-1.37	0.0095
	DEFB113	defensin, beta 113	4.45	4.84	-1.3	0.032		HPSE2	heparanase 2 (inactive)	4.43	4.86	-1.35	0.0316		HSD3B1	hydroxy-delta-5-steroid dehydrogenase, 3 beta- and steroid delta-isomerase 1	6.23	5.8	1.35	0.0068
	DEFB118	defensin, beta 118	5.15	5.57	-1.34	0.001		HS6ST2	heparan sulfate 6-O-sulfotransferase 2	5.3	5.7	-1.32	0.0024		IDI1	isopentenyl-diphosphate delta isomerase 1	8.02	8.4	-1.3	0.0166
	DEFB119	defensin, beta 119	4.57	4.15	1.34	0.0028		HSD17B13	hydroxysteroid (17-beta) dehydrogenase 13	4.28	3.86	1.33	0.0017		IGFBP5	insulin like growth factor binding protein 5	4.9	5.33	-1.34	0.023
	DRC1	dynein regulatory complex subunit 1	3.63	4.07	-1.36	0.0117		HTR5A-AS1	HTR5A antisense RNA 1	3.47	3.9	-1.34	0.0028		IKZF2	IKAROS family zinc finger 2	3.96	4.49	-1.44	0.0159
	DRICH1	aspartate-rich 1	3.85	4.3	-1.36	0.0055		ICAM2	intercellular adhesion molecule 2	5.13	4.69	1.35	0.001		IMMP1L	inner mitochondrial membrane peptidase subunit 1	5.8	6.28	-1.39	0.0003
	DUSP5	dual specificity phosphatase 5	7.06	7.46	-1.32	0.0031		IDNK	idnK, gluconokinase homolog (E. coli)	5.34	5.74	-1.32	0.0026		IQCF3	Transcript Identified by AceView, Entrez Gene ID(s) 401067	3.66	2.92	1.68	0.0047
	E2F6	E2F transcription factor 6	5.4	5.81	-1.32	0.0058		IL32	interleukin 32	7.31	6.6	1.63	0.0045		IRAK1BP1	interleukin 1 receptor associated kinase 1 binding protein 1	4.98	5.59	-1.53	0.0393
	ECT2	epithelial cell transforming 2	8.27	8.68	-1.33	0.0193		IL36RN	interleukin 36 receptor antagonist	7.03	7.47	-1.36	0.0121		IRF8	interferon regulatory factor 8	7.61	7.01	1.51	0.0008
	EFCAB9	EF-hand calcium binding domain 9	2.73	3.23	-1.42	0.0109		INSL6	insulin-like 6	2.82	3.21	-1.31	0.0224		ISL1	Transcript Identified by AceView, Entrez Gene ID(s) 3670	4.48	5.21	-1.65	0.0113
	ELMOD1	ELMO/CED-12 domain containing 1	3.29	3.9	-1.53	0.0074		IRF8	interferon regulatory factor 8	7.72	7.05	1.59	0.0005		ITPR1	inositol 1,4,5-trisphosphate receptor, type 1	4.73	4.35	1.3	0.0251
	EREG	epiregulin	4.33	3.91	1.34	0.0216		ISPD	isoprenoid synthase domain containing	4.73	4.24	1.4	0.0023		KCNJ4	potassium channel, inwardly rectifying subfamily J, member 4	6.29	5.71	1.49	0.0098
	ESCO2	establishment of sister chromatid cohesion N-acetyltransferase 2	6.26	6.65	-1.31	0.0236		JSRP1	junctional sarcoplasmic reticulum protein 1	3.14	3.59	-1.37	0.0364		KIAA0040	KIAA0040	3.63	3.24	1.31	0.0388
	FABP2	fatty acid binding protein 2, intestinal	3.09	2.7	1.31	0.0111		KLRG1	killer cell lectin-like receptor subfamily G, member 1	5.12	5.66	-1.46	0.0126		KIF2C	Jeck2013 ALT_DONOR, coding, INTERNAL, intronic best transcript NM_006845	5.7	6.1	-1.33	0.0046
	FABP6	fatty acid binding protein 6, ileal	4.91	4.47	1.36	0.0174		KPNA6	Jeck2013 ALT_ACCEPTOR, ALT_DONOR, coding, INTERNAL, intronic best transcript NM_012316	5	5.44	-1.35	0.0116		KIF3A	kinesin family member 3A	6.63	7.06	-1.35	0.0122
	FABP7	fatty acid binding protein 7, brain	7.18	7.66	-1.39	0.0142		KRT17	keratin 17, type I	8.14	7.7	1.35	0.0046		KLHDC7A	kelch domain containing 7A	4.39	3.75	1.56	0.0114
	FAM71B	family with sequence similarity 71, member B	2.84	3.23	-1.31	0.0354		KRT23	keratin 23, type I	6.04	6.65	-1.52	0.007		KLRG1	killer cell lectin-like receptor subfamily G, member 1	4.77	5.42	-1.56	0.0013
	FAM189B	family with sequence similarity 189, member B	6.31	5.91	1.32	0.0173		LGALS16	lectin, galactoside-binding, soluble, 16	6.47	7.2	-1.66	0.0101		KPNA3	Transcript Identified by AceView, Entrez Gene ID(s) 3839	4.64	5.14	-1.42	0.001
	FARP1	Jeck2013 ALT_ACCEPTOR, ALT_DONOR, coding, INTERNAL, intronic best transcript NM_005766	4.15	3.31	1.78	0.0178		LINC00656	long intergenic non-protein coding RNA 656	4.68	5.13	-1.36	0.0356		KRAS	Memczak2013 ANTISENSE, coding, INTERNAL, intronic best transcript NM_033360	4.33	4.86	-1.44	0.0448
	FBXO32	F-box protein 32	5.52	5.07	1.36	0.028		LOC339059	uncharacterized LOC339059; novel transcript, antisense to FAM38A	5.51	5.9	-1.31	0.0479		LGI1	leucine-rich, glioma inactivated 1	4.26	4.73	-1.39	0.0174
	FIBCD1	fibrinogen C domain containing 1	5.87	5.36	1.42	0.0036		SLC25A4	uncharacterized LOC101928877; novel transcript; Transcript Identified by AceView, Entrez Gene ID(s) 291	2.85	3.25	-1.32	0.0385		LINC00494	long intergenic non-protein coding RNA 494	3.44	3.83	-1.32	0.0274
	FMN1	formin 1	6.08	6.51	-1.35	0.0186		LPAR5	lysophosphatidic acid receptor 5	5.2	5.72	-1.44	0.0053		LINC01359	long intergenic non-protein coding RNA 1359	3.77	4.15	-1.3	0.0026
	FOXI3	forkhead box I3	7.96	7.53	1.35	0.0151		LRP2BP	LRP2 binding protein	4.08	4.51	-1.34	0.0348		S100A3	uncharacterized LOC101928034; Salzman2013 ANTISENSE, CDS, coding, INTERNAL, intronic, OVCODE, OVEXON, UTR5 best transcript NM_002960	5.94	5.53	1.33	0.0098
	FRMD3	FERM domain containing 3	3.85	4.37	-1.43	0.0252		LRRC16A	Transcript Identified by AceView, Entrez Gene ID(s) 55604	3.6	3.19	1.32	0.0043		SLC25A4	uncharacterized LOC101928877; novel transcript; Transcript Identified by AceView, Entrez Gene ID(s) 291	2.76	3.27	-1.42	0.0067
	FRMPD1	FERM and PDZ domain containing 1	6.85	6.29	1.48	0.0001		LTK	leukocyte receptor tyrosine kinase	5.32	5.71	-1.3	0.0082		LRP2BP	LRP2 binding protein	3.55	4.22	-1.58	0.0133
	GAGE12F	G antigen 12F; G antigen 12J; G antigen 12D; G antigen 5; G antigen 6; G antigen 12B; G antigen 4; G antigen 2E	3.41	3	1.32	0.0427		LYPD8	LY6/PLAUR domain containing 8	5.03	5.41	-1.3	0.0033		LRRC18	leucine rich repeat containing 18	3.56	3.15	1.33	0.0085
	GALNTL6	Salzman2013 ANTISENSE, coding, INTERNAL, intronic best transcript NM_001034845	3.72	4.34	-1.54	0.008		MAMDC2	MAM domain containing 2	7.8	6.75	2.07	6.01e-06		LRRTM4	leucine rich repeat transmembrane neuronal 4	4.3	3.64	1.59	0.0022
	GCFC2	GC-rich sequence DNA-binding factor 2	5.43	5.83	-1.32	0.0416		MED12L	mediator complex subunit 12 like	9.3	9.72	-1.34	0.0276		LTB4R; LTB4R2	leukotriene B4 receptor; leukotriene B4 receptor 2	4.46	5.03	-1.49	0.0005
	GCNT2	glucosaminyl (N-acetyl) transferase 2, I-branching enzyme (I blood group)	5.43	5.83	-1.32	0.0383		MKRN2OS	MKRN2 opposite strand	4.75	5.18	-1.35	0.0344		LYPD8	LY6/PLAUR domain containing 8	4.5	5.02	-1.43	0.0058
	GFRA4	GDNF family receptor alpha 4	5.27	4.87	1.32	0.002		MMP19	matrix metallopeptidase 19	9.68	9.26	1.34	0.001		MAMDC2	MAM domain containing 2	7.28	6.62	1.57	0.0016
	GOLGA6L9	golgin A6 family-like 9	4.52	5.13	-1.52	0.0221		MPZL2	myelin protein zero-like 2	5.82	6.22	-1.31	0.0136		METTL18	methyltransferase like 18	4.22	4.66	-1.35	0.0008
	GOLGA8K; ULK4P1	golgin A8 family, member K; ULK4 pseudogene 1	5.56	6.03	-1.39	0.0155		MSI2	Memczak2013 ALT_ACCEPTOR, ALT_DONOR, coding, INTERNAL, intronic best transcript NM_170721	5.39	5.8	-1.33	0.0065		MICAL1	Jeck2013 ANTISENSE, coding, INTERNAL, intronic best transcript NM_022765	4.22	5	-1.72	0.004
	GPR52	G protein-coupled receptor 52	4.39	5	-1.53	3.67e-05		MTM1	myotubularin 1	4.15	4.59	-1.35	0.0076		IGHV5-78	microRNA 5195; immunoglobulin heavy variable 5-78 (pseudogene)	4.37	4.76	-1.31	0.0151
	GPR151	G protein-coupled receptor 151	3.03	3.52	-1.4	0.012		MYLIP	myosin regulatory light chain interacting protein; microRNA 4639	8.38	8.79	-1.33	0.0028		MKRN2OS	MKRN2 opposite strand	4.46	5.01	-1.46	0.0003
	GRM4	glutamate receptor, metabotropic 4	8.77	8.32	1.36	0.001		NAPEPLD	N-acyl phosphatidylethanolamine phospholipase D	4.31	4.81	-1.41	0.0209		MLLT11	myeloid/lymphoid or mixed-lineage leukemia; translocated to, 11	6.01	6.4	-1.31	0.0034
	HAND2-AS1	HAND2 antisense RNA 1 (head to head)	4.35	3.89	1.38	0.0278		NDUFAF5	NADH dehydrogenase (ubiquinone) complex I, assembly factor 5	6.7	6.23	1.38	0.0019		MLXIP	MLX interacting protein	4.26	4.76	-1.42	0.0336
	HBG2; HBG1	hemoglobin, gamma G; hemoglobin, gamma A	4.45	4.92	-1.38	0.0032		NFATC2	nuclear factor of activated T-cells, cytoplasmic, calcineurin-dependent 2	7.69	7.29	1.32	0.0436		MMP13	matrix metallopeptidase 13	3.5	3.07	1.34	0.0081
	HDAC4	Transcript Identified by AceView, Entrez Gene ID(s) 9759	3.83	4.62	-1.72	0.0021		NOL4L	nucleolar protein 4-like	7.02	7.4	-1.3	0.0016		MSANTD3-TMEFF1	MSANTD3-TMEFF1 readthrough	6.32	6.73	-1.32	0.0038
	HEPACAM2	HEPACAM family member 2	4.05	3.66	1.31	0.0257		NR4A2	nuclear receptor subfamily 4, group A, member 2	4.84	5.26	-1.34	0.0033		MUM1	melanoma associated antigen (mutated) 1	5.76	6.16	-1.32	0.019
	HEPH	hephaestin	4.91	4.51	1.32	0.0128		NRP2	neuropilin 2	4.19	3.76	1.35	0.0008		MXRA5	matrix-remodelling associated 5	4.3	4.72	-1.34	0.006
	HGF	Transcript Identified by AceView, Entrez Gene ID(s) 3082	3.69	3.19	1.41	0.0178		NRXN3	neurexin 3	5.21	4.73	1.39	0.0131		MYH9	Jeck2013 ANTISENSE, CDS, coding, INTERNAL, intronic, OVCODE, OVEXON best transcript NM_002473	5.68	5.25	1.35	0.0171
	HIST1H3A	histone cluster 1, H3a	5.07	4.53	1.45	0.0025		OLFML1	olfactomedin like 1	8.11	7.65	1.38	0.0112		NBEAL1	neurobeachin like 1	6.3	6.72	-1.34	0.0233
	HMGCS2	3-hydroxy-3-methylglutaryl-CoA synthase 2 (mitochondrial)	5.05	4.63	1.34	0.0148		OLFML3	olfactomedin like 3	4.6	5.03	-1.35	0.0238		NBPF6	neuroblastoma breakpoint family, member 6; neuroblastoma breakpoint family, member 5, pseudogene	6.25	6.74	-1.41	0.0027
	HMGN5	high mobility group nucleosome binding domain 5	6.63	7.16	-1.44	0.0004		OR4N4	olfactory receptor, family 4, subfamily N, member 4	3.56	3.12	1.36	0.0058		NCCRP1	non-specific cytotoxic cell receptor protein 1 homolog (zebrafish)	6.79	6.39	1.32	0.0087
	HOPX	HOP homeobox	6.96	6.57	1.31	0.0276		OR5AU1	olfactory receptor, family 5, subfamily AU, member 1	4.34	4.73	-1.31	0.0014		NEDD9	Memczak2013 ALT_ACCEPTOR, ALT_DONOR, coding, INTERNAL, intronic best transcript NM_001142393	5.02	4.61	1.32	0.0059
	HOXC9	homeobox C9	5.87	5.45	1.34	0.0128		OR5M8	olfactory receptor, family 5, subfamily M, member 8	3.3	2.88	1.33	0.0038		NETO1	neuropilin (NRP) and tolloid (TLL)-like 1	3.82	3.4	1.34	0.0351
	HSD3B1	hydroxy-delta-5-steroid dehydrogenase, 3 beta- and steroid delta-isomerase 1	6.28	5.86	1.34	0.0096		OR5P2	olfactory receptor, family 5, subfamily P, member 2	3.36	3.8	-1.35	0.0015		NEUROG2	neurogenin 2	4.83	4.41	1.34	0.0429
	HSP90B1	Transcript Identified by AceView, Entrez Gene ID(s) 7184	7.51	8.11	-1.52	0.0007		OR6A2	olfactory receptor, family 6, subfamily A, member 2	3.48	3.87	-1.32	0.0032		NGFR	nerve growth factor receptor	6.18	6.59	-1.33	0.021
	HTR1A	5-hydroxytryptamine (serotonin) receptor 1A, G protein-coupled	4.73	4.33	1.32	0.0178		OR7A10	olfactory receptor, family 7, subfamily A, member 10	3.58	4.01	-1.35	0.0478		NR2C2	Transcript Identified by AceView, Entrez Gene ID(s) 7182	5.38	5.79	-1.33	0.0296
	HTR3A	5-hydroxytryptamine (serotonin) receptor 3A, ionotropic	4.38	4.77	-1.31	0.0422		OR7G2	olfactory receptor, family 7, subfamily G, member 2	3.97	3.55	1.34	0.0012		NUDT13	nudix hydrolase 13	4.13	4.54	-1.33	0.0121
	IDI1	isopentenyl-diphosphate delta isomerase 1	8.13	8.56	-1.34	0.0052		OR11H1	olfactory receptor, family 11, subfamily H, member 1	3.11	3.67	-1.47	0.0086		OPTC	opticin	4.31	4.7	-1.31	0.0059
	IER5L	immediate early response 5-like	7.06	6.6	1.38	0.0163		OSBP2	oxysterol binding protein 2	4.58	5.05	-1.39	0.0003		OR1M1	olfactory receptor, family 1, subfamily M, member 1	4.11	3.6	1.43	0.0125
	IGIP	IgA-inducing protein	4.15	4.62	-1.38	0.0022		P2RY14	purinergic receptor P2Y, G-protein coupled, 14	4.69	5.1	-1.33	0.0245		OR2A25	olfactory receptor, family 2, subfamily A, member 25	3.01	3.45	-1.36	0.0106
	IKBKG	inhibitor of kappa light polypeptide gene enhancer in B-cells, kinase gamma	5.92	5.52	1.32	0.0024		PAGE3	P antigen family, member 3 (prostate associated)	3.39	3.79	-1.32	0.0028		OR2S2	olfactory receptor, family 2, subfamily S, member 2 (gene/pseudogene)	4.29	4.68	-1.31	0.0103
	IL12A	interleukin 12A	6.24	5.81	1.35	0.0093		PATL2	protein associated with topoisomerase II homolog 2 (yeast)	4.86	5.26	-1.32	0.002		OR4A15	olfactory receptor, family 4, subfamily A, member 15	4.46	3.94	1.44	0.0354
	IL18R1	interleukin 18 receptor 1	3.47	3.89	-1.33	0.0301		PEG3	paternally expressed 3; zinc finger, imprinted 2	9.84	10.25	-1.33	0.0147		OR4D11	olfactory receptor, family 4, subfamily D, member 11	3.45	3.83	-1.31	0.0395
	IMPA1	inositol(myo)-1(or 4)-monophosphatase 1	6.54	6.97	-1.34	0.0133		PHF19	Transcript Identified by AceView, Entrez Gene ID(s) 26147	4.25	3.68	1.49	0.0063		OR4M2	olfactory receptor, family 4, subfamily M, member 2	3.08	2.65	1.35	0.0046
	ING2	inhibitor of growth family member 2	5.71	6.34	-1.55	0.0245		PIK3C2G	phosphatidylinositol-4-phosphate 3-kinase, catalytic subunit type 2 gamma	5.2	5.91	-1.64	0.0221		OR7G2	olfactory receptor, family 7, subfamily G, member 2	4.06	3.55	1.42	0.0285
	INPP5D	inositol polyphosphate-5-phosphatase D	5.14	4.58	1.47	0.0184		PIR	pirin	4.43	4.98	-1.46	0.0022		OR8S1	olfactory receptor, family 8, subfamily S, member 1	5.58	5.16	1.34	0.0229
	IRAK1BP1	interleukin 1 receptor associated kinase 1 binding protein 1	5.28	5.78	-1.41	0.0043		PITPNA	Memczak2013 ALT_ACCEPTOR, ALT_DONOR, coding, INTERNAL, intronic best transcript NM_006224	4.4	4.87	-1.38	0.004		OR10J1	olfactory receptor, family 10, subfamily J, member 1	3.09	3.53	-1.35	0.033
	IRF8	interferon regulatory factor 8	7.76	7.08	1.6	1.47e-05		PKP4	Transcript Identified by AceView, Entrez Gene ID(s) 8502	5.26	5.76	-1.42	0.0028		OR13A1	olfactory receptor, family 13, subfamily A, member 1	4.7	4.26	1.35	0.0293
	ISPD	isoprenoid synthase domain containing	4.44	4	1.36	0.0061		PLA2G12A	Memczak2013 ANTISENSE, CDS, coding, INTERNAL best transcript NM_030821	3.96	4.4	-1.35	0.0111		OR14I1	olfactory receptor, family 14, subfamily I, member 1	3.37	2.94	1.34	0.0031
	ITGB2	integrin, beta 2 (complement component 3 receptor 3 and 4 subunit)	5.4	4.91	1.4	0.0009		PLIN2	perilipin 2	12.42	11.88	1.46	0.0001		PADI4	peptidyl arginine deiminase, type IV	4.5	5	-1.42	0.0384
	ITSN1	Transcript Identified by AceView, Entrez Gene ID(s) 6453	5.17	5.94	-1.69	7.84e-05		PLP1	proteolipid protein 1	5.06	5.57	-1.43	0.0413		PADI4	peptidyl arginine deiminase, type IV	5.98	5.53	1.36	0.042
	KAT6B	K(lysine) acetyltransferase 6B	5.35	5.79	-1.36	0.0404		POGZ	Transcript Identified by AceView, Entrez Gene ID(s) 23126	3.47	4.11	-1.56	0.0072		PAPOLB	poly(A) polymerase beta	4.12	3.72	1.32	0.0048
	KAZN	kazrin, periplakin interacting protein	6.69	6.3	1.31	0.0144		POTEA	POTE ankyrin domain family, member A	6.25	6.66	-1.33	0.0104		PARP16	poly(ADP-ribose) polymerase family member 16	4.86	4.48	1.31	0.0204
	KBTBD6	kelch repeat and BTB (POZ) domain containing 6	5.03	5.45	-1.33	0.0223		PRAMEF4	PRAME family member 4	4.19	3.77	1.34	0.0081		PCNXL2	pecanex-like 2 (Drosophila)	5.37	5.91	-1.45	0.0347
	KCNH7	potassium channel, voltage gated eag related subfamily H, member 7	3.02	3.46	-1.36	0.0195		PRKG1	Memczak2013 ALT_ACCEPTOR, ALT_DONOR, coding, INTERNAL, intronic best transcript NM_001098512	4.9	5.47	-1.49	0.0042		PDE9A	phosphodiesterase 9A	4.59	5.03	-1.36	0.0277
	KCNJ4	potassium channel, inwardly rectifying subfamily J, member 4	6.25	5.77	1.39	0.0006		PRPS1	phosphoribosyl pyrophosphate synthetase 1	8.16	7.77	1.31	0.0053		PELI2	pellino E3 ubiquitin protein ligase family member 2	4.01	4.42	-1.33	0.0143
	KCNN2	potassium channel, calcium activated intermediate/small conductance subfamily N alpha, member 2	3.99	4.42	-1.34	0.0206		PRR9	proline rich 9	4.71	4.32	1.31	0.0256		PGLYRP1	peptidoglycan recognition protein 1	5.44	5.82	-1.3	0.0039
	KIAA0753	KIAA0753	5.4	5.81	-1.33	0.0282		PRSS1	protease, serine, 1 (trypsin 1)	4.09	3.6	1.4	0.0036		PGLYRP4	peptidoglycan recognition protein 4	5.6	5.17	1.35	0.0107
	KIF20B	kinesin family member 20B	7.43	7.85	-1.34	0.0232		PSMB8	proteasome subunit beta 8	8.45	7.97	1.4	0.006		PHYHIPL	phytanoyl-CoA 2-hydroxylase interacting protein-like	3.42	3.83	-1.32	0.0288
	KIRREL3	Jeck2013 ALT_ACCEPTOR, ALT_DONOR, coding, INTERNAL, intronic best transcript NM_032531	3.31	3.99	-1.61	0.0044		PTPN2	Transcript Identified by AceView, Entrez Gene ID(s) 5771	3.56	4.07	-1.42	0.0246		PLCL1	phospholipase C-like 1	3.52	3.9	-1.3	0.0007
	KLF4	Kruppel-like factor 4 (gut)	5.48	5.09	1.3	0.0287		QPCT	glutaminyl-peptide cyclotransferase	4.04	4.56	-1.43	0.004		PLIN2	perilipin 2	12.16	11.78	1.3	0.0034
	KLF13	Kruppel-like factor 13	4.85	4.38	1.39	0.0273		RAB3B	RAB3B, member RAS oncogene family	4.19	4.79	-1.51	0.0394		PLN	phospholamban	4.29	3.86	1.35	0.0033
	KLHDC7A	kelch domain containing 7A	4.4	3.99	1.32	0.0299		RAD9B	RAD9 checkpoint clamp component B	3.43	3.05	1.3	0.0328		PLP1	proteolipid protein 1	4.86	5.25	-1.31	0.035
	KLRG1	killer cell lectin-like receptor subfamily G, member 1	5.09	5.65	-1.48	0.0029		RASA2	RAS p21 protein activator 2	5.96	6.39	-1.34	0.0062		POGZ	Transcript Identified by AceView, Entrez Gene ID(s) 23126	3.95	4.42	-1.38	0.0368
	KPNA1	Transcript Identified by AceView, Entrez Gene ID(s) 3836	5.75	6.21	-1.37	0.007		RASD2	RASD family, member 2	3.73	4.24	-1.43	0.0045		POLR3G	polymerase (RNA) III (DNA directed) polypeptide G (32kD)	7.08	7.47	-1.31	0.0042
	KRT222	keratin 222, type II	4.43	4.86	-1.34	0.0069		RDH10	retinol dehydrogenase 10 (all-trans)	9.48	9.08	1.31	0.011		POU2F2	POU class 2 homeobox 2	5.93	5.46	1.38	0.0032
	LGALS14	lectin, galactoside-binding, soluble, 14	3.1	3.52	-1.35	0.0188		RHBDL2	rhomboid, veinlet-like 2 (Drosophila)	4.1	4.49	-1.31	0.0069		POU3F1	POU class 3 homeobox 1	3.32	3.82	-1.41	0.0042
	LIG4	ligase IV, DNA, ATP-dependent	5.01	5.49	-1.39	0.0064		RSPO3	R-spondin 3	3.38	2.99	1.31	0.0177		PRAMEF25	PRAME family member 25; PRAME family member 26	5.34	5.76	-1.34	0.0117
	LINC00266-1	long intergenic non-protein coding RNA 266-1	6.71	7.1	-1.31	0.0452		SAA1	serum amyloid A1	8.45	8.06	1.31	0.0013		PRPF19	Memczak2013 ALT_ACCEPTOR, ALT_DONOR, coding, INTERNAL, intronic best transcript NM_014502	4.48	4.88	-1.32	0.0243
	LINC01549	long intergenic non-protein coding RNA 1549	3.53	2.98	1.47	0.0041		SAA2	serum amyloid A2; SAA2-SAA4 readthrough; serum amyloid A4, constitutive	9.18	8.75	1.35	0.0016		PRR16	proline rich 16	3.48	3.07	1.33	0.0092
	LIPG	lipase, endothelial	4.54	5.04	-1.42	0.0354		SAG	S-antigen; retina and pineal gland (arrestin)	4.77	4.09	1.59	0.0103		PSAPL1	prosaposin-like 1 (gene/pseudogene)	4.61	4.2	1.33	0.0017
	LIPT1	lipoyltransferase 1	5.07	5.46	-1.31	0.0334		SCD	stearoyl-CoA desaturase (delta-9-desaturase)	11.12	11.62	-1.41	0.0002		PSG6	pregnancy specific beta-1-glycoprotein 6	5.22	4.77	1.37	0.0113
	AL354822.1	ankyrin repeat domain 57 pseudogene	6.06	6.47	-1.33	0.0039		SEMA6A	sema domain, transmembrane domain (TM), and cytoplasmic domain, (semaphorin) 6A	7.75	8.42	-1.58	0.0004		PSMC6	Memczak2013 ALT_ACCEPTOR, ALT_DONOR, coding, INTERNAL, intronic best transcript NM_002806	4.95	5.51	-1.47	0.0377
	AC137932.6	uncharacterized LOC100287036; novel transcript, antisense to ANKRD11	5.42	4.96	1.37	0.036		SERPINE1	serpin peptidase inhibitor, clade E (nexin, plasminogen activator inhibitor type 1), member 1	9.99	9.29	1.64	6.44e-05		PTRF	polymerase I and transcript release factor	5.13	5.58	-1.37	0.0021
	LPAR5	lysophosphatidic acid receptor 5	5.24	5.78	-1.45	0.0026		SERTAD1	SERTA domain containing 1	5.43	5.89	-1.37	0.0021		RARB	retinoic acid receptor, beta	3.35	2.78	1.48	0.0351
	LRMP	lymphoid-restricted membrane protein	4.44	4.89	-1.36	0.0077		SGK1	serum/glucocorticoid regulated kinase 1	6.34	7.38	-2.06	0.0006		RASGRP1	RAS guanyl releasing protein 1 (calcium and DAG-regulated)	3.38	3.88	-1.41	0.0208
	LRRC4B	leucine rich repeat containing 4B	5.2	4.82	1.3	0.0116		SH2D7	SH2 domain containing 7	4.57	5.07	-1.41	0.0092		RFX8	RFX family member 8, lacking RFX DNA binding domain	4.24	4.68	-1.36	0.0279
	LRRC8E	leucine rich repeat containing 8 family, member E	5.38	4.87	1.42	0.0227		SLC4A5	solute carrier family 4 (sodium bicarbonate cotransporter), member 5	3.2	3.58	-1.3	0.03		RIT2	Ras-like without CAAX 2	3.06	3.57	-1.43	0.0012
	LRRC18	leucine rich repeat containing 18	3.76	3.25	1.43	0.0006		SLC14A1	solute carrier family 14 (urea transporter), member 1 (Kidd blood group)	4.01	4.42	-1.33	0.0274		RNF145	ring finger protein 145	7.22	7.65	-1.34	0.0034
	LRRC69; MIR4661	leucine rich repeat containing 69; microRNA 4661	3.91	4.34	-1.35	0.0282		SLC17A5	solute carrier family 17 (acidic sugar transporter), member 5	8.02	7.6	1.34	0.0299		RNF148	ring finger protein 148	2.87	3.42	-1.47	0.0104
	MAGEA11	MAGE family member A11	5.47	5.03	1.36	0.0165		SLC26A4	solute carrier family 26 (anion exchanger), member 4	4.19	3.49	1.62	0.0002		SLC39A8	novel transcript; Transcript Identified by AceView, Entrez Gene ID(s) 64116	3.47	3.85	-1.3	0.0018
	MAMDC2	MAM domain containing 2	7.38	6.79	1.5	0.0006		SLC40A1	solute carrier family 40 (iron-regulated transporter), member 1	7.85	8.28	-1.35	0.0014		RRAGC	Memczak2013 ANTISENSE, coding, INTERNAL, intronic best transcript NM_022157	2.71	3.19	-1.39	0.0113
	MAN1C1	mannosidase, alpha, class 1C, member 1	5.91	5.21	1.62	0.0305		SNX22	sorting nexin 22	5.87	5.48	1.31	0.0053		RTL1	retrotransposon-like 1	4.91	4.41	1.41	0.0199
	MAP9	microtubule-associated protein 9	4.88	5.36	-1.39	0.0012		SPDYE3	speedy/RINGO cell cycle regulator family member E3	5.16	4.7	1.38	0.0012		SAG	S-antigen; retina and pineal gland (arrestin)	2.74	3.17	-1.35	0.0287
	MARCH10	membrane associated ring finger 10	3.25	3.72	-1.38	0.025		SPP2	secreted phosphoprotein 2	3.52	3.09	1.34	0.0369		SCD	stearoyl-CoA desaturase (delta-9-desaturase)	11.17	11.59	-1.34	0.0053
	MAS1	MAS1 proto-oncogene, G protein-coupled receptor	4.04	4.62	-1.49	0.0039		SPTLC2	serine palmitoyltransferase, long chain base subunit 2	10.05	9.65	1.33	0.0113		SELENBP1	selenium binding protein 1	6.04	5.63	1.33	0.0047
	MED12	Memczak2013 ANTISENSE, CDS, coding, INTERNAL best transcript NM_005120	3.61	3.2	1.32	0.0068		SREBF1	sterol regulatory element binding transcription factor 1	8.7	9.11	-1.33	0.0188		SERINC5	Memczak2013 ALT_ACCEPTOR, ALT_DONOR, coding, INTERNAL, intronic best transcript NM_001174072	4.85	4.46	1.31	0.0272
	MED21	mediator complex subunit 21	3.8	4.18	-1.3	0.0337		STARD4	StAR-related lipid transfer domain containing 4	7.93	8.35	-1.34	0.0115		SGK3	serum/glucocorticoid regulated kinase family, member 3	3.97	4.37	-1.32	0.0181
	METTL18	methyltransferase like 18	4.36	4.92	-1.47	0.0346		STON2	stonin 2	6.86	6.46	1.32	0.0051		SH3BGRL2	Transcript Identified by AceView, Entrez Gene ID(s) 83699	2.99	2.54	1.36	0.0058
	MKRN2OS	MKRN2 opposite strand	4.5	5.08	-1.5	0.0018		TACR2	tachykinin receptor 2	4.11	3.73	1.3	0.0125		SKA1	spindle and kinetochore associated complex subunit 1	5.83	6.22	-1.31	0.0497
	MMAA	methylmalonic aciduria (cobalamin deficiency) cblA type	5.6	6.11	-1.42	0.015		TACSTD2	tumor-associated calcium signal transducer 2	8.85	8.46	1.31	0.0201		SLAMF7	SLAM family member 7	5.32	4.85	1.39	0.017
	MSANTD3-TMEFF1	MSANTD3-TMEFF1 readthrough	6.43	6.87	-1.36	0.0036		TAS2R4	taste receptor, type 2, member 4	4.32	4.76	-1.36	0.0229		SLC22A4	solute carrier family 22 (organic cation/zwitterion transporter), member 4	5.27	4.85	1.34	0.0055
	MTFR1	mitochondrial fission regulator 1	4.78	5.28	-1.41	0.0016		TEX36	testis expressed 36	4.68	4.25	1.35	0.0182		SLC25A26	solute carrier family 25 (S-adenosylmethionine carrier), member 26	5.81	5.41	1.32	0.0456
	MTHFD2L	methylenetetrahydrofolate dehydrogenase (NADP+ dependent) 2-like	3.13	3.57	-1.36	0.0008		TFF1	trefoil factor 1	7.65	8.07	-1.34	0.0028		SLC28A3	solute carrier family 28 (concentrative nucleoside transporter), member 3	6.36	6.87	-1.42	0.0177
	MYBL1	v-myb avian myeloblastosis viral oncogene homolog-like 1	3.32	3.86	-1.45	0.0474		THSD4	Transcript Identified by AceView, Entrez Gene ID(s) 79875	3.11	3.57	-1.38	0.0032		SLC38A8	Transcript Identified by AceView, Entrez Gene ID(s) 146167	6.86	7.25	-1.31	0.0193
	MYL10	myosin light chain 10	3.7	4.08	-1.3	0.0065		TLE6	transducin-like enhancer of split 6	7.56	6.97	1.5	0.0007		SLC38A11	solute carrier family 38, member 11	2.96	3.39	-1.35	0.0123
	NANOG	Nanog homeobox	5.23	5.61	-1.31	0.0274		TMEM2	Transcript Identified by AceView, Entrez Gene ID(s) 23670	4.98	5.73	-1.68	0.0462		SMYD3	Jeck2013 ALT_ACCEPTOR, ALT_DONOR, coding, INTERNAL, intronic best transcript NM_001167740	5.14	5.63	-1.4	0.0007
	NAPEPLD	N-acyl phosphatidylethanolamine phospholipase D	4.1	4.65	-1.47	0.0139		TMEM25	transmembrane protein 25	5.34	5.94	-1.51	0.0014		SNX33	sorting nexin 33	6.12	5.71	1.32	0.0046
	NAPRT	nicotinate phosphoribosyltransferase	5.23	4.66	1.48	0.0265		TMEM251	transmembrane protein 251	5.25	5.66	-1.33	0.0011		SPDYE3	speedy/RINGO cell cycle regulator family member E3	5.06	4.55	1.43	0.0011
	NAT8	N-acetyltransferase 8 (GCN5-related, putative)	3.98	4.36	-1.3	0.0048		TNNI3K	TNNI3 interacting kinase	4.58	4.02	1.47	0.004		SULF2	Memczak2013 ANTISENSE, coding, INTERNAL, intronic best transcript NM_001161841	4	4.43	-1.34	0.0027
	NBEAL1	neurobeachin like 1	6.39	6.77	-1.3	0.0239		TRIM9	tripartite motif containing 9	6.02	6.41	-1.3	0.019		TAF7L	TATA box binding protein associated factor 7 like	3.66	4.08	-1.34	0.018
	NCF1	neutrophil cytosolic factor 1	5.1	4.67	1.35	0.0032		TRIM37	Transcript Identified by AceView, Entrez Gene ID(s) 4591	5.24	5.79	-1.46	0.0059		TAS2R3	taste receptor, type 2, member 3	4.25	4.63	-1.31	0.002
	NEK11	NIMA-related kinase 11	3.19	3.73	-1.46	0.0383		TRIM55	tripartite motif containing 55	4.87	5.54	-1.6	0.0018		THRSP	thyroid hormone responsive	4.32	4.78	-1.37	0.0343
	NIN	ninein (GSK3B interacting protein)	7.34	7.77	-1.35	0.0267		TRMT10C	tRNA methyltransferase 10C, mitochondrial RNase P subunit	6.48	6.88	-1.32	0.0214		THSD7A	thrombospondin type 1 domain containing 7A	4.57	4.08	1.4	0.0363
	NKX2-4	NK2 homeobox 4	6.28	5.86	1.34	0.0145		TTC6	tetratricopeptide repeat domain 6	3.57	4.04	-1.38	0.0148		TIGD4	tigger transposable element derived 4	3.37	2.94	1.34	0.0036
	NT5DC3	5-nucleotidase domain containing 3	7.12	7.57	-1.37	0.0201		TTN	titin	7.11	6.58	1.44	0.0073		TLE6	transducin-like enhancer of split 6	7.23	6.84	1.31	0.001
	OLFML3	olfactomedin like 3	4.31	4.76	-1.37	0.0018		UCP2	uncoupling protein 2 (mitochondrial, proton carrier)	8.07	7.56	1.43	0.0027		TMEM2	Transcript Identified by AceView, Entrez Gene ID(s) 23670	4.65	4.13	1.43	0.0017
	OR1J2	olfactory receptor, family 1, subfamily J, member 2	3	3.4	-1.32	0.0148		VAPA	Memczak2013 ALT_ACCEPTOR, ALT_DONOR, coding, INTERNAL, intronic best transcript NM_003574	6.28	6.67	-1.3	0.0344		TMEM86A	transmembrane protein 86A	5.37	5.93	-1.48	0.0084
	OR1M1	olfactory receptor, family 1, subfamily M, member 1	4.06	3.63	1.35	0.0009		WDPCP	WD repeat containing planar cell polarity effector	5.87	6.29	-1.33	0.0077		TMEM91	transmembrane protein 91	8.13	7.74	1.31	0.0009
	OR3A1	olfactory receptor, family 3, subfamily A, member 1	3.84	3.43	1.33	0.0034		WWP1	Transcript Identified by AceView, Entrez Gene ID(s) 11059	4.06	4.84	-1.71	0.0016		TMEM150C	transmembrane protein 150C	3.12	3.55	-1.34	0.004
	OR5AU1	olfactory receptor, family 5, subfamily AU, member 1	4.42	4.89	-1.39	0.0048		ZNF14	zinc finger protein 14	4.77	5.33	-1.48	0.0288		TMEM169	Transcript Identified by AceView, Entrez Gene ID(s) 92691	3.77	3.38	1.32	0.0011
	OR5P3	olfactory receptor, family 5, subfamily P, member 3	3.39	3.99	-1.52	0.0006		ZNF512	Memczak2013 ANTISENSE, coding, INTERNAL, UTR3 best transcript NM_032434	4.54	3.97	1.49	0.0048		TMEM178A	transmembrane protein 178A	5.02	4.62	1.32	0.0071
	OR5P3	olfactory receptor, family 5, subfamily P, member 3	3.24	3.8	-1.47	0.0023		ZNF546	zinc finger protein 546	4.1	4.5	-1.32	0.0022		TMEM255B	transmembrane protein 255B	4.09	4.51	-1.33	0.0338
	OR5T2	olfactory receptor, family 5, subfamily T, member 2	3.18	3.63	-1.37	0.0014		ZNF627	zinc finger protein 627	5.08	4.63	1.36	0.0076		TRIM55	tripartite motif containing 55	4.9	5.35	-1.37	0.002
	OR7A17	olfactory receptor, family 7, subfamily A, member 17	5.41	5.8	-1.31	0.0314		ZNF630	zinc finger protein 630	3.49	3.07	1.34	0.0466		TTLL8	tubulin tyrosine ligase-like family member 8	3.83	4.25	-1.33	0.0335
	OR8A1	olfactory receptor, family 8, subfamily A, member 1	3.36	3.82	-1.38	0.0125		ZNF703	zinc finger protein 703	6.53	6.1	1.34	0.0071		TXLNGY	taxilin gamma pseudogene, Y-linked	3.15	2.76	1.31	0.0476
	OR10H2	olfactory receptor, family 10, subfamily H, member 2	3.79	3.39	1.31	0.0037		ZNF788	zinc finger family member 788	6.08	5.58	1.42	0.0046		VIPR1	vasoactive intestinal peptide receptor 1	5.79	5.39	1.32	0.0348
	OR13A1	olfactory receptor, family 13, subfamily A, member 1	4.81	4.17	1.56	0.0116									VPS8	Transcript Identified by AceView, Entrez Gene ID(s) 23355	4.3	3.8	1.41	0.0109
	OSBPL7	oxysterol binding protein-like 7	4.73	4.27	1.37	0.0044									VPS50	VPS50 EARP/GARPII complex subunit	5.46	5.91	-1.37	0.0065
	P2RY14	purinergic receptor P2Y, G-protein coupled, 14	4.48	5.05	-1.48	0.0237									WWC3	WWC family member 3	5.52	6.09	-1.48	0.002
	PADI4	peptidyl arginine deiminase, type IV	5.77	5.34	1.35	0.0427									ZBED8	zinc finger, BED-type containing 8	4.4	4.8	-1.32	0.0037
	PALM2	paralemmin 2	4.29	4.67	-1.3	0.0073									ZBTB16	zinc finger and BTB domain containing 16	4.54	4.93	-1.3	0.008
	PARM1	prostate androgen-regulated mucin-like protein 1	3.14	3.53	-1.31	0.0104									ZIC4	Zic family member 4	5.78	5.12	1.58	0.012
	PARP9	poly(ADP-ribose) polymerase family member 9	4.63	5.11	-1.4	0.0335									ZNF16	zinc finger protein 16	5.64	6.05	-1.32	0.0311
	PCDH20	protocadherin 20	4.7	5.14	-1.36	0.0068									ZNF35	zinc finger protein 35	3.73	4.16	-1.34	0.021
	PDIK1L	PDLIM1 interacting kinase 1 like	5.53	5.91	-1.3	0.0152									ZNF329	zinc finger protein 329	4.04	3.61	1.34	0.0005
	PDS5B	Memczak2013 ALT_ACCEPTOR, ALT_DONOR, coding, INTERNAL, intronic best transcript NM_015032	4.58	5.22	-1.56	0.0075									ZNF347	zinc finger protein 347	5.53	5.91	-1.31	0.0056
	PDX1	pancreatic and duodenal homeobox 1	6.04	5.59	1.36	0.0371									ZNF500	zinc finger protein 500	5.79	5.38	1.33	0.0259
	PGPEP1L	pyroglutamyl-peptidase I-like	5.65	5.21	1.36	0.0155									ZNF780A	zinc finger protein 780A	5.98	6.38	-1.32	0.0158
	PHACTR2	Jeck2013 ALT_ACCEPTOR, ALT_DONOR, coding, INTERNAL, intronic best transcript NM_001100164	4.83	4.32	1.42	0.0064									ZNF846	zinc finger protein 846	3.47	3.86	-1.31	0.0144
	PHF19	Transcript Identified by AceView, Entrez Gene ID(s) 26147	4.38	3.88	1.41	0.0008
	PIGX	phosphatidylinositol glycan anchor biosynthesis class X	7.24	7.64	-1.32	0.004
	PILRB	Jeck2013 ANTISENSE, INTERNAL, intronic, ncRNA, OVEXON best transcript NR_036569	4.64	5.07	-1.35	0.0015
	PINK1	PTEN induced putative kinase 1; microRNA 6084	6.47	6.02	1.36	0.032
	PIP5K1B	Transcript Identified by AceView, Entrez Gene ID(s) 8395	3.75	4.21	-1.37	0.0108
	PITPNA	Memczak2013 ALT_ACCEPTOR, ALT_DONOR, coding, INTERNAL, intronic best transcript NM_006224	4.53	4.91	-1.3	0.0156
	PITX1	paired-like homeodomain 1	8.92	8.46	1.38	0.0488
	PKD1L3	polycystic kidney disease 1-like 3	3.86	3.46	1.32	0.0168
	PLCE1	phospholipase C, epsilon 1	5.12	4.54	1.5	0.024
	PLEKHN1	pleckstrin homology domain containing, family N member 1	6.27	5.84	1.35	0.0204
	PLIN2	perilipin 2	12.3	11.87	1.35	0.0004
	PLPPR5	phospholipid phosphatase related 5	3.49	3.09	1.32	0.0032
	PLXNB3	plexin B3	5.8	5.31	1.4	0.0033
	PNMAL1	paraneoplastic Ma antigen family-like 1	5.06	5.5	-1.36	0.0098
	PNPLA1	patatin-like phospholipase domain containing 1	3.57	3.96	-1.31	0.0298
	POTEA	POTE ankyrin domain family, member A	6.11	6.58	-1.39	0.0026
	POTEM	POTE ankyrin domain family, member M; POTE ankyrin domain family, member G	7.74	8.18	-1.35	0.0047
	PPP2R5B	protein phosphatase 2, regulatory subunit B, beta	5.7	5.32	1.3	0.0429
	PRDM11	PR domain containing 11	4.37	3.81	1.48	0.001
	PRIM2	Salzman2013 ANNOTATED, CDS, coding, OVCODE, OVEXON, UTR3 best transcript NM_000947	6.63	6.13	1.42	0.0389
	PRKG1	Memczak2013 ALT_ACCEPTOR, ALT_DONOR, coding, INTERNAL, intronic best transcript NM_001098512	5.05	5.43	-1.31	0.005
	PROCA1	protein interacting with cyclin A1	4.74	5.28	-1.46	0.0373
	PROKR1	prokineticin receptor 1	4.27	3.78	1.41	0.0199
	PROS1	protein S (alpha)	4.79	5.29	-1.41	0.0035
	PRPF19	Memczak2013 ALT_ACCEPTOR, ALT_DONOR, coding, INTERNAL, intronic best transcript NM_014502	4.3	4.89	-1.5	0.0386
	PRR9	proline rich 9	4.7	4.29	1.33	0.0112
	PRR23A	proline rich 23A	4.62	4.06	1.47	0.0099
	PRRG3	proline rich Gla (G-carboxyglutamic acid) 3 (transmembrane)	5.3	4.9	1.32	0.0008
	PSG1	pregnancy specific beta-1-glycoprotein 1	3.93	4.32	-1.31	0.0074
	PSMC6	Memczak2013 ALT_ACCEPTOR, ALT_DONOR, coding, INTERNAL, intronic best transcript NM_002806	5.31	5.77	-1.37	0.0265
	PTPRG	Jeck2013 ALT_ACCEPTOR, ALT_DONOR, coding, INTERNAL, intronic best transcript NM_002841	3.51	4.23	-1.65	0.0017
	PTPRG	protein tyrosine phosphatase, receptor type, G	6.61	7.25	-1.56	0.0061
	PUS7	pseudouridylate synthase 7 (putative)	5.92	6.44	-1.43	0.019
	QPCT	glutaminyl-peptide cyclotransferase	4.47	4.9	-1.34	0.0418
	RAB26	RAB26, member RAS oncogene family	6.22	5.84	1.31	0.012
	RAD21	Transcript Identified by AceView, Entrez Gene ID(s) 5885	5.53	5.92	-1.31	0.0466
	RASA2	RAS p21 protein activator 2	5.91	6.37	-1.38	0.0401
	RASL10A	RAS-like, family 10, member A	5.36	4.92	1.36	0.0411
	RD3	retinal degeneration 3	4.63	5.02	-1.31	0.0148
	RDM1	RAD52 motif containing 1	4.18	4.58	-1.32	0.016
	RFX3	Memczak2013 ALT_ACCEPTOR, ALT_DONOR, coding, INTERNAL, intronic best transcript NM_002919	4.19	4.81	-1.54	0.0257
	RFX8	RFX family member 8, lacking RFX DNA binding domain	4.03	4.6	-1.48	0.0007
	RHOXF2	Rhox homeobox family, member 2; Rhox homeobox family, member 2B	4.94	4.47	1.38	0.0047
	RNF145	ring finger protein 145	7.24	7.85	-1.53	0.0071
	MESDC2	Transcript Identified by AceView, Entrez Gene ID(s) 23184; novel transcript, antisense to CEMIP	4.87	4.47	1.31	0.0455
	RPS9	Jeck2013 ANTISENSE, CDS, coding, INTERNAL, OVCODE, OVEXON, UTR3 best transcript NM_001013	3.12	3.59	-1.39	0.0188
	RTL1	retrotransposon-like 1	4.52	4.02	1.41	0.0121
	SAG	S-antigen; retina and pineal gland (arrestin)	3.61	4.13	-1.44	0.0076
	SAMD5	sterile alpha motif domain containing 5	3.53	3.95	-1.34	0.0265
	SERINC5	Memczak2013 ALT_ACCEPTOR, ALT_DONOR, coding, INTERNAL, intronic best transcript NM_001174072	5.3	4.87	1.34	0.0025
	SERPINB2	serpin peptidase inhibitor, clade B (ovalbumin), member 2	4.45	4.03	1.34	0.0403
	SGK223	homolog of rat pragma of Rnd2; Tyrosine-protein kinase SgK223 [Source:UniProtKB/Swiss-Prot;Acc:Q86YV5]	5.64	6.02	-1.3	0.0278
	SH2B2	SH2B adaptor protein 2	6.88	6.48	1.32	0.003
	SKIL	SKI-like proto-oncogene	7.95	8.35	-1.32	0.0045
	SKOR2	SKI family transcriptional corepressor 2	3.35	2.94	1.33	0.0367
	SLC5A8	solute carrier family 5 (sodium/monocarboxylate cotransporter), member 8	3.59	4.02	-1.35	0.0055
	SLC10A1	Memczak2013 ANTISENSE, CDS, coding, INTERNAL, intronic best transcript NM_003049	5.3	5.84	-1.45	0.0015
	SLC16A1	solute carrier family 16 (monocarboxylate transporter), member 1	6.76	7.17	-1.33	0.0332
	SLC16A6	solute carrier family 16, member 6	5.74	6.37	-1.55	0.008
	SLC29A3	Transcript Identified by AceView, Entrez Gene ID(s) 55315	5.33	4.82	1.42	0.0024
	SLC35B3	solute carrier family 35 (adenosine 3-phospho 5-phosphosulfate transporter), member B3	6.83	7.26	-1.35	0.0152
	SLCO4C1	solute carrier organic anion transporter family, member 4C1	3.24	2.82	1.34	0.0015
	SLF1	SMC5-SMC6 complex localization factor 1	5.89	6.35	-1.37	0.0049
	SLMAP	sarcolemma associated protein	6.6	7	-1.32	0.0389
	SMAD1	SMAD family member 1	6.24	6.63	-1.31	0.0432
	SMYD3	Jeck2013 ALT_ACCEPTOR, ALT_DONOR, coding, INTERNAL, intronic best transcript NM_001167740	5.26	5.66	-1.32	0.0041
	SNRK	SNF related kinase	5.64	6.08	-1.36	0.0251
	SORBS2	Transcript Identified by AceView, Entrez Gene ID(s) 8470	3.81	3.36	1.37	0.0029
	SPDYE3	speedy/RINGO cell cycle regulator family member E3	5.06	4.48	1.49	0.0025
	SSFA2	sperm specific antigen 2	5.31	5.79	-1.39	0.0048
	SSX2IP	synovial sarcoma, X breakpoint 2 interacting protein	5.98	6.38	-1.32	0.0394
	ST5	Transcript Identified by AceView, Entrez Gene ID(s) 6764	4.29	3.91	1.31	0.0054
	STARD7-AS1	STARD7 antisense RNA 1	5.01	5.41	-1.32	0.0103
	TAS2R30	taste receptor, type 2, member 30; taste receptor, type 2, member 43; proline rich 4 (lacrimal)	5.33	5.81	-1.39	0.0167
	TBX1	T-box 1	6.69	6.28	1.33	0.0296
	TBX2	T-box 2	6.2	5.81	1.31	0.0206
	TBX15	T-box 15	4.27	3.77	1.41	0.0039
	TCN1	transcobalamin I (vitamin B12 binding protein, R binder family)	3.08	3.52	-1.35	0.0008
	TJP1	Transcript Identified by AceView, Entrez Gene ID(s) 7082	2.85	3.42	-1.48	0.0009
	TLE6	transducin-like enhancer of split 6	7.32	6.84	1.4	0.0003
	TMC5	transmembrane channel like 5	6.53	6.96	-1.35	0.029
	TMEM2	Transcript Identified by AceView, Entrez Gene ID(s) 23670	4.67	4.24	1.34	0.0292
	TMEM25	transmembrane protein 25	5.55	6.08	-1.44	0.0111
	TMEM108	transmembrane protein 108	3.94	3.49	1.36	0.0005
	TMEM187	transmembrane protein 187	5.3	5.71	-1.33	0.0174
	TPD52L3	tumor protein D52-like 3	4.95	4.56	1.31	0.0116
	TRAF3IP2	TRAF3 interacting protein 2	7.63	7.2	1.35	0.0028
	TRAPPC2	trafficking protein particle complex 2	5.91	6.31	-1.32	0.013
	TRIP12	Transcript Identified by AceView, Entrez Gene ID(s) 9320	4.14	4.68	-1.45	0.0171
	TRMT2A	Memczak2013 ANTISENSE, CDS, coding, INTERNAL, UTR3 best transcript NM_022727	5.65	5.17	1.4	0.0201
	TRPM7	transient receptor potential cation channel, subfamily M, member 7	6.34	6.82	-1.39	0.0034
	TSTD1	thiosulfate sulfurtransferase (rhodanese)-like domain containing 1	4.47	3.98	1.4	0.0185
	TTBK2	tau tubulin kinase 2	5.38	5.77	-1.31	0.0201
	TTC33	tetratricopeptide repeat domain 33	5.62	6.18	-1.48	0.012
	UBP1	upstream binding protein 1 (LBP-1a)	5.82	6.49	-1.59	0.0004
	USP17L15	ubiquitin specific peptidase 17-like family member 15	5.36	4.92	1.36	0.0044
	USP17L18	ubiquitin specific peptidase 17-like family member 18; ubiquitin specific peptidase 17-like family member 11	3.93	4.32	-1.31	0.0205
	VCPIP1	valosin containing protein (p97)/p47 complex interacting protein 1	6.55	6.98	-1.35	0.0104
	VPS50	VPS50 EARP/GARPII complex subunit	5.61	6.06	-1.37	0.0399
	VWC2L	von Willebrand factor C domain containing protein 2-like	3.7	3.19	1.42	0.0284
	WASF2	Memczak2013 ANTISENSE, coding, INTERNAL, intronic best transcript NM_006990	3.68	3.19	1.41	0.0382
	WNK1	Transcript Identified by AceView, Entrez Gene ID(s) 378465; 65125	6.02	6.44	-1.33	0.0024
	WWP1	Transcript Identified by AceView, Entrez Gene ID(s) 11059	4.01	4.76	-1.68	0.0031
	ZBED8	zinc finger, BED-type containing 8	4.28	4.71	-1.35	0.012
	ZCCHC5	zinc finger, CCHC domain containing 5	5.69	5.28	1.32	0.0124
	ZFP69	ZFP69 zinc finger protein	5.14	5.53	-1.31	0.0047
	ZMIZ1	Zhang2013 ALT_ACCEPTOR, ALT_DONOR, coding, INTERNAL, intronic best transcript NM_020338	5.79	5.23	1.48	0.0005
	ZNF14	zinc finger protein 14	4.9	5.39	-1.41	0.0097
	ZNF35	zinc finger protein 35	5.62	6.14	-1.43	0.0015
	ZNF182	zinc finger protein 182	6.31	6.73	-1.34	0.0411
	ZNF382	zinc finger protein 382	5.85	6.25	-1.32	0.0111
	ZNF532	zinc finger protein 532	7.1	7.51	-1.33	0.011
	ZNF546	zinc finger protein 546	4.03	4.42	-1.31	0.0135
	ZNF562	zinc finger protein 562	3.38	3.81	-1.36	0.0098
	ZNF660	zinc finger protein 660	4.98	4.41	1.48	0.0079
	ZNF667	zinc finger protein 667	4.61	5.3	-1.62	0.0345
	ZNF767P	zinc finger family member 767, pseudogene	6.03	6.43	-1.32	0.0014
	ZNF852	zinc finger protein 852	6.55	7.05	-1.41	0.0043
	ZSWIM4	Transcript Identified by AceView, Entrez Gene ID(s) 65249	4.93	5.47	-1.45	0.0196

## Sheet: Supplemental Table 3
Supplementary Table 3. Summary of shared and unique Differentially Expressed Genes (DEGs) in NEFA-treated BeWo CT cells
	DEGs shared between PA and P/O	DEGs shared between PA and OA	DEGs shared between OA and P/O	DEGS shared between PA, OA, and P/O		DEGs only in PA	DEGs only in P/O	DEGs only in OA
	KLHDC7A	CITED4	POGZ	SPDYE3		ABCG2	AAGAB	ABCA8
	HSD3B1	OLFML3	LYPD8	MAMDC2		ABTB2	ABCA1	ABCB11
	CASP9	QPCT	SLC25A4	PLIN2		AC171558.1	ACSL6	ADK
	APOA2	RASA2	LRP2BP	ACSL5		ACACA	ADAM12	ADPRH
	METTL18	CLASP2	TRIM55	KLRG1		ACADVL	ADGRG6	AIM2
	ATP6V1G3	P2RY14	PLP1	IRF8		ACOT4	ANGPTL2	ALX1
	SMYD3	GRM4	SCD	TLE6		AHI1	ANKRD20A1; ANKRD20A3	ARID5B
	NBEAL1	BACH2	CYP19A1	CREB3L3		AICDA	ANKRD42	B3GAT2
	RFX8	ISPD	OR7G2			ALK	ANXA3	B4GALT5
	SERINC5	CYP3A7				ANKRD31	AP4B1	BTLA
	RNF145	NAPEPLD				ANKS4B	ARHGAP20	C1orf195
	ZBED8	POTEA				ANKS6	ARHGAP25	C2orf76
	IRAK1BP1	WWP1				AP3M2	ATP13A5-AS1	C3
	VPS50	CDH17				APOBEC1	BACH2	C8orf22
	FRMPD1	PHF19				AQP2	BBS4	C9orf3; RP11-49O14.3
	CCDC180	PRKG1				AQP3	BCL2L14	CARD6
	TMEM2	TMEM25				ARHGAP17	BMP7	CASP14
	FRMD3	LPAR5				ARHGAP30	BRINP2	CATSPERG
	MSANTD3-TMEFF1	CLDN10				ARHGEF25	BTN2A2	CCDC141
	GAGE12F	OR5AU1				ARHGEF38	C1orf100	CDHR3
	IDI1	PITPNA				ARL6	C1orf185	CDO1
	OR13A1	ZNF14				ASCC3	C5orf63	CDRT1
	LRRC18					ATG16L1	C6orf183	CELF2
	PRPF19					ATP8A1	C12orf56	CFAP46
	CLP1					ATP13A5	C15orf32	CGA
	ACACB					ATRX	C22orf24	CHRNB4
	PSMC6					AVPI1	CAMK1D	COL4A4
	RTL1					BACH2	CBLN1	COL6A3
	A2BP1					BBS9	CCDC64	CORO6
	OR1M1					BMPR1A	CCDC84	CTSE
	KCNJ4					BST2	CCL26	CYP4F2
	PADI4					C1orf158	CCPG1; MIR628	CYP51A1
						C7orf60	CD40LG	DAB2
						C8orf49	CDKL5	DEPDC7
						C10orf54	CDY1	DGKD
						C15orf39	CDY1B; CDY1	DLEU1
						CALHM3	CEP19	DLG2
						CAPN3	CNIH3	DOCK10
						CCBE1	CSGALNACT1	DRD1
						CCDC30	CSMD1	EFHB
						CCDC63	CSRNP3	EGLN3
						CCDC66	CTC-453G23.8; CARD8; nekera	EPB41L3
						CCDC92	CTSB	EPS8
						CCDC187	CXCL10	EPSTI1
						CCL14; CCL15; CCL15-CCL14	CXCL11	ERCC6L2
						CCL21	CXCL13	ERMARD
						CD24	CXorf21	ERVFRD-1
						CDH9	CYP4F8	ERVV-2
						CERS6	CYP26A1	FAM26E
						CFAP44	DEFB116	FAM65B
						CHRM3	DHX35	FBLN5
						CHST9	EPHX4	FGF1
						CLMN	ERN2	FGG
						COL18A1	FANCM	FKBP7
						CPSF4L	FBXO27	FMO5
						CR2	FIGF	FSHR
						CRYL1	FNDC9	GBP7
						CSRNP1	GAGE12I; GAGE12F	GCG
						CUL4A	GH1	GDAP1
						CXXC5	GNA14	GDPD1
						CYP1A1	GPR87	GDPD4
						CYP21A2	GPX3	GMPR
						DCLRE1C	GREB1	GOLGA8N
						DDAH1	GREM1	GRAMD4
						DEFB113	HACD4	GUCY1B3
						DEFB118	HELB	HAS1
						DEFB119	IGFBP5	HMBS
						DRC1	IKZF2	HMCN1
						DRICH1	IMMP1L	HNF1A
						DUSP5	IQCF3	HPSE2
						E2F6	ISL1	HS6ST2
						ECT2	ITPR1	HSD17B13
						EFCAB9	KIAA0040	HTR5A-AS1
						ELMOD1	KIF2C	ICAM2
						EREG	KIF3A	IDNK
						ESCO2	KPNA3	IL32
						FABP2	KRAS	IL36RN
						FABP6	LGI1	INSL6
						FABP7	LINC00494	JSRP1
						FAM71B	LINC01359	KPNA6
						FAM189B	LOC101928034; S100A3	KRT17
						FARP1	LRRTM4	KRT23
						FBXO32	LTB4R; LTB4R2	LGALS16
						FIBCD1	MICAL1	LINC00656
						FMN1	MIR5195; IGHV5-78	LOC339059; RP5-1142A6.8
						FOXI3	MLLT11	LRRC16A
						GALNTL6	MLXIP	LTK
						GCFC2	MMP13	MED12L
						GCNT2	MUM1	MMP19
						GFRA4	MXRA5	MPZL2
						GOLGA6L9	MYH9	MSI2
						GOLGA8K; ULK4P1	NBPF6; NBPF5P	MTM1
						GPR52	NCCRP1	MYLIP; MIR4639
						GPR151	NEDD9	NDUFAF5
						HAND2-AS1	NETO1	NFATC2
						HBG2; HBG1	NEUROG2	NOL4L
						HDAC4	NGFR	NR4A2
						HEPACAM2	NR2C2	NRP2
						HEPH	NUDT13	NRXN3
						HGF	OPTC	OLFML1
						HIST1H3A	OR2A25	OR4N4
						HMGCS2	OR2S2	OR5M8
						HMGN5	OR4A15	OR5P2
						HOPX	OR4D11	OR6A2
						HOXC9	OR4M2	OR7A10
						HSP90B1	OR8S1	OR11H1
						HTR1A	OR10J1	OSBP2
						HTR3A	OR14I1	PAGE3
						IER5L	PADI4	PATL2
						IGIP	PAPOLB	PEG3; ZIM2
						IKBKG	PARP16	PIK3C2G
						IL12A	PCNXL2	PIR
						IL18R1	PDE9A	PKP4
						IMPA1	PELI2	PLA2G12A
						ING2	PGLYRP1	PRAMEF4
						INPP5D	PGLYRP4	PRPS1
						ITGB2	PHYHIPL	PRSS1
						ITSN1	PLCL1	PSMB8
						KAT6B	PLN	PTPN2
						KAZN	POLR3G	RAB3B
						KBTBD6	POU2F2	RAD9B
						KCNH7	POU3F1	RASD2
						KCNN2	PRAMEF25; PRAMEF26	RDH10
						KIAA0753	PRR16	RHBDL2
						KIF20B	PSAPL1	RSPO3
						KIRREL3	PSG6	SAA1
						KLF4	PTRF	SAA2; SAA2-SAA4; SAA4
						KLF13	RARB	SAG
						KPNA1	RASGRP1	SEMA6A
						KRT222	RIT2	SERPINE1
						LGALS14	RNF148	SERTAD1
						LIG4	RP11-499E18.1; SLC39A8	SGK1
						LINC00266-1	RRAGC	SH2D7
						LINC01549	SAG	SLC4A5
						LIPG	SELENBP1	SLC14A1
						LIPT1	SGK3	SLC17A5
						LOC389834; AL354822.1	SH3BGRL2	SLC26A4
						LOC100287036; AC137932.6	SKA1	SLC40A1
						LRMP	SLAMF7	SNX22
						LRRC4B	SLC22A4	SPP2
						LRRC8E	SLC25A26	SPTLC2
						LRRC69; MIR4661	SLC28A3	SREBF1
						MAGEA11	SLC38A8	STARD4
						MAN1C1	SLC38A11	STON2
						MAP9	SNX33	TACR2
						MARCH10	SULF2	TACSTD2
						MAS1	TAF7L	TAS2R4
						MED12	TAS2R3	TEX36
						MED21	THRSP	TFF1
						MMAA	THSD7A	THSD4
						MTFR1	TIGD4	TMEM2
						MTHFD2L	TMEM86A	TMEM251
						MYBL1	TMEM91	TNNI3K
						MYL10	TMEM150C	TRIM9
						NANOG	TMEM169	TRIM37
						NAPRT	TMEM178A	TRMT10C
						NAT8	TMEM255B	TTC6
						NCF1	TTLL8	TTN
						NEK11	TXLNGY	UCP2
						NIN	VIPR1	VAPA
						NKX2-4	VPS8	WDPCP
						NT5DC3	WWC3	ZNF512
						OR1J2	ZBTB16	ZNF546
						OR3A1	ZIC4	ZNF627
						OR5P3	ZNF16	ZNF630
						OR5P3	ZNF35	ZNF703
						OR5T2	ZNF329	ZNF788
						OR7A17	ZNF347
						OR8A1	ZNF500
						OR10H2	ZNF780A
						OSBPL7	ZNF846
						PALM2
						PARM1
						PARP9
						PCDH20
						PDIK1L
						PDS5B
						PDX1
						PGPEP1L
						PHACTR2
						PIGX
						PILRB
						PINK1; MIR6084
						PIP5K1B
						PITX1
						PKD1L3
						PLCE1
						PLEKHN1
						PLPPR5
						PLXNB3
						PNMAL1
						PNPLA1
						POTEM; POTEG
						PPP2R5B
						PRDM11
						PRIM2
						PROCA1
						PROKR1
						PROS1
						PRR23A
						PRRG3
						PSG1
						PTPRG
						PTPRG
						PUS7
						RAB26
						RAD21
						RASL10A
						RD3
						RDM1
						RFX3
						RHOXF2; RHOXF2B
						RP11-351M8.2; MESDC2; RP11-351M8.1
						RPS9
						SAG
						SAMD5
						SERPINB2
						SGK223
						SH2B2
						SKIL
						SKOR2
						SLC5A8
						SLC10A1
						SLC16A1
						SLC16A6
						SLC29A3
						SLC35B3
						SLCO4C1
						SLF1
						SLMAP
						SMAD1
						SNRK
						SORBS2
						SSFA2
						SSX2IP
						ST5
						STARD7-AS1
						TAS2R30; TAS2R43; PRR4
						TBX1
						TBX2
						TBX15
						TCN1
						TJP1
						TMC5
						TMEM108
						TMEM187
						TPD52L3
						TRAF3IP2
						TRAPPC2
						TRIP12
						TRMT2A
						TRPM7
						TSTD1
						TTBK2
						TTC33
						UBP1
						USP17L15
						USP17L18; USP17L11
						VCPIP1
						VWC2L
						WASF2
						WNK1
						ZCCHC5
						ZFP69
						ZMIZ1
						ZNF35
						ZNF182
						ZNF382
						ZNF532
						ZNF546
						ZNF562
						ZNF660
						ZNF667
						ZNF767P
						ZNF852
						ZSWIM4

## Sheet: Supplemental Table 4
Supplementary Table 4. Summary of over-representation enrichment analysis of NEFA treated BeWo CT transcriptome profiles highlighting the top 10 pathways (by FDR corrected p-value) in the Wikipathway, Reactome and KEGG functioanl datasets, as well as the Gene Ontology (GO) biological processes and molecular function datasets
	PA vs BSA control									OA vs BSA control									PO vs BSA control
	Wikipathway Datasets									Wikipathway Datasets									Wikipathway Datasets
	Gene Set	Description	Size	Expect	Ratio	P Value	FDR			Gene Set	Description	Size	Expect	Ratio	P Value	FDR			Gene Set	Description	Size	Expect	Ratio	P Value	FDR	DEGs involved
	WP3942	PPAR signaling pathway	66	1.2234	4.9045	0.0013115	0.6938			WP2035	Follicle Stimulating Hormone (FSH) signaling pathway	27	0.31963	12.515	0.00025891	0.13696			WP357	Fatty Acid Biosynthesis	20	0.21495	18.609	5.2009e-05	0.027513	ACACB, ACSL5, ACSL6, SCD
	WP357	Fatty Acid Biosynthesis	20	0.37072	8.0924	0.0056233	1			WP4718	Cholesterol metabolism (includes both Bloch and Kandutsch-Russell pathways)	45	0.53271	7.5088	0.0018712	0.49494			WP732	Serotonin Receptor 2 and ELK-SRF/GATA4 signaling	20	0.21495	13.957	0.0011884	0.21162
	WP1591	Heart Development	43	0.79704	5.0186	0.0079328	1			WP43	Oxidation by Cytochrome P450	55	0.65109	6.1435	0.0039183	0.69093			WP4756	Renin Angiotensin Aldosterone System (RAAS)	44	0.4729	8.4585	0.0012001	0.21162
	WP237	Glucocorticoid and Mineralcorticoid Metabolism	8	0.14829	13.487	0.0088682	1			WP2874	Liver X Receptor Pathway	10	0.11838	16.895	0.0058527	0.75104			WP474	Endochondral Ossification	61	0.65561	6.1012	0.0040237	0.47067
	WP438	Non-homologous end joining	10	0.18536	10.79	0.013911	1			WP4292	Methionine metabolism leading to Sulphur Amino Acids and related disorders	11	0.13022	15.359	0.0070987	0.75104			WP299	Nuclear Receptors in Lipid Metabolism and Toxicity	33	0.35467	8.4585	0.0051476	0.47067
	WP2857	Mesodermal Commitment Pathway	142	2.6321	2.6595	0.015993	1			WP2011	SREBF and miR33 in cholesterol and lipid homeostasis	16	0.18941	10.559	0.014907	1			WP3942	PPAR signaling pathway	66	0.70935	5.639	0.0053384	0.47067
	WP1425	Bone Morphogenic Protein (BMP) Signalling and Regulation	12	0.22243	8.9916	0.019916	1			WP702	Metapathway biotransformation Phase I and II	172	2.0361	2.9468	0.015766	1			WP4313	Ferroptosis	39	0.41916	7.1572	0.0082362	0.62242
	WP4271	Vitamin B12 Disorders	12	0.22243	8.9916	0.019916	1			WP236	Adipogenesis	128	1.5153	3.2998	0.017426	1			WP4718	Cholesterol metabolism (includes both Bloch and Kandutsch-Russell pathways)	45	0.48364	6.2029	0.012217	0.65576
	WP4481	Resistin as a regulator of inflammation	32	0.59315	5.0578	0.020834	1			WP357	Fatty Acid Biosynthesis	20	0.23676	8.4474	0.022895	1			WP2011	SREBF and miR33 in cholesterol and lipid homeostasis	16	0.17196	11.63	0.012396	0.65576
	WP455	GPCRs, Class A Rhodopsin-like	233	4.3188	2.0839	0.028464	1			WP4197	The human immune response to tuberculosis	22	0.26044	7.6794	0.027417	1			WP4522	Metabolic pathway of LDL, HDL and TG, including diseases	16	0.17196	11.63	0.012396	0.65576
	Reactome Datasets									Reactome Datasets									Reactome Datasets
	Gene Set	Description	Size	Expect	Ratio	P Value	FDR			Gene Set	Description	Size	Expect	Ratio	P Value	FDR			Gene Set	Description	Size	Expect	Ratio	P Value	FDR
	R-HSA-196849	Metabolism of water-soluble vitamins and cofactors	119	2.073	3.8592	0.0010935	1			R-HSA-8957322	Metabolism of steroids	146	1.7803	3.9319	0.0020158	1			R-HSA-75105	Fatty acyl-CoA biosynthesis	34	0.32749	12.214	0.00030004	0.51457
	R-HSA-556833	Metabolism of lipids	707	12.316	1.8675	0.0026356	1			R-HSA-556833	Metabolism of lipids	707	8.6211	1.9719	0.0052289	1			R-HSA-1169092	Activation of RAS in B cells	5	0.048161	41.528	0.00090081	0.57147
	R-HSA-8957322	Metabolism of steroids	146	2.5433	3.1455	0.0039569	1			R-HSA-211897	Cytochrome P450 - arranged by substrate type	60	0.73163	5.4672	0.0060597	1			R-HSA-8978868	Fatty acid metabolism	166	1.5989	4.3779	0.0010743	0.57147
	R-HSA-197264	Nicotinamide salvaging	19	0.33098	9.0641	0.0040986	1			R-HSA-196071	Metabolism of steroid hormones	33	0.4024	7.4553	0.0073893	1			R-HSA-75876	Synthesis of very long-chain fatty acyl-CoAs	23	0.22154	13.542	0.0013329	0.57147
	R-HSA-193993	Mineralocorticoid biosynthesis	6	0.10452	19.135	0.0043216	1			R-HSA-388396	GPCR downstream signalling	797	9.7185	1.8521	0.0077074	1			R-HSA-2426168	Activation of gene expression by SREBF (SREBP)	40	0.38529	7.7864	0.0066081	1
	R-HSA-196854	Metabolism of vitamins and cofactors	182	3.1704	2.8388	0.0045125	1			R-HSA-375281	Hormone ligand-binding receptors	12	0.14633	13.668	0.0089845	1			R-HSA-200425	Import of palmitoyl-CoA into the mitochondrial matrix	14	0.13485	14.831	0.0077473	1
	R-HSA-163765	ChREBP activates metabolic gene expression	7	0.12194	16.402	0.0059812	1			R-HSA-74217	Purine salvage	13	0.15852	12.617	0.010534	1			R-HSA-380108	Chemokine receptors bind chemokines	47	0.45271	6.6268	0.010333	1
	R-HSA-163560	Triglyceride catabolism	23	0.40066	7.4877	0.0071188	1			R-HSA-2426168	Activation of gene expression by SREBF (SREBP)	40	0.48775	6.1506	0.012582	1			R-HSA-418457	cGMP effects	18	0.17338	11.535	0.012704	1
	R-HSA-194002	Glucocorticoid biosynthesis	9	0.15678	12.757	0.010021	1			R-HSA-1630316	Glycosaminoglycan metabolism	118	1.4389	3.4749	0.014546	1			R-HSA-8963898	Plasma lipoprotein assembly	18	0.17338	11.535	0.012704	1
	R-HSA-2468052	Establishment of Sister Chromatid Cohesion	10	0.1742	11.481	0.012384	1			R-HSA-372790	Signaling by GPCR	856	10.438	1.7245	0.0154	1			R-HSA-8957322	Metabolism of steroids	146	1.4063	3.5555	0.01325	1
	KEGG Datasets									KEGG Datasets									KEGG Datasets
	Gene Set	Description	Size	Expect	Ratio	P Value	FDR			Gene Set	Description	Size	Expect	Ratio	P Value	FDR			Gene Set	Description	Size	Expect	Ratio	P Value	FDR
	hsa03320	PPAR signaling pathway	72	1.1865	5.8996	0.00016621	0.054186			hsa04080	Neuroactive ligand-receptor interaction	260	3.5835	2.2324	0.026369	1			hsa00061	Fatty acid biosynthesis	12	0.11865	25.284	0.00019062	0.062141
	hsa00061	Fatty acid biosynthesis	12	0.19775	15.17	0.00085969	0.14013			hsa04913	Ovarian steroidogenesis	47	0.64779	4.6311	0.026552	1			hsa03320	PPAR signaling pathway	72	0.71191	7.0234	0.0006804	0.11091
	hsa04742	Taste transduction	72	1.1865	4.214	0.0064642	0.70245			hsa04979	Cholesterol metabolism	48	0.66157	4.5346	0.028047	1			hsa01212	Fatty acid metabolism	46	0.45483	8.7945	0.0010415	0.11318
	hsa00140	Steroid hormone biosynthesis	56	0.92285	4.3344	0.013292	1			hsa00030	Pentose phosphate pathway	29	0.3997	5.0037	0.059986	1			hsa04060	Cytokine-cytokine receptor interaction	276	2.729	2.9315	0.0055219	0.4268
	hsa03450	Non-homologous end-joining	13	0.21423	9.3357	0.018646	1			hsa04740	Olfactory transduction	163	2.2466	2.2256	0.073823	1			hsa04216	Ferroptosis	39	0.38562	7.7797	0.006546	0.4268
	hsa05340	Primary immunodeficiency	35	0.57678	5.2013	0.019441	1			hsa03320	PPAR signaling pathway	72	0.99236	3.0231	0.07661	1			hsa04925	Aldosterone synthesis and secretion	96	0.94921	4.214	0.014676	0.7974
	hsa00562	Inositol phosphate metabolism	73	1.203	3.325	0.031886	1			hsa04918	Thyroid hormone synthesis	73	1.0061	2.9817	0.079128	1			hsa04725	Cholinergic synapse	110	1.0876	3.6777	0.023028	0.80442
	hsa04962	Vasopressin-regulated water reabsorption	43	0.70861	4.2336	0.033359	1			hsa04610	Complement and coagulation cascades	79	1.0888	2.7552	0.094977	1			hsa04927	Cortisol synthesis and secretion	64	0.63281	4.7408	0.025066	0.80442
	hsa05144	Malaria	45	0.74157	4.0455	0.037468	1			hsa04216	Ferroptosis	39	0.53753	3.7207	0.10033	1			hsa05223	Non-small cell lung cancer	65	0.6427	4.6678	0.026098	0.80442
	hsa01212	Fatty acid metabolism	46	0.75805	3.9575	0.039615	1			hsa04915	Estrogen signaling pathway	130	1.7918	2.2324	0.10412	1			hsa04920	Adipocytokine signaling pathway	67	0.66247	4.5285	0.028228	0.80442
	GO Molecular Function Datasets									GO Molecular Function Datasets									GO Molecular Function Datasets
	Gene Set	Description	Size	Expect	Ratio	P Value	FDR			Gene Set	Description	Size	Expect	Ratio	P Value	FDR			Gene Set	Description	Size	Expect	Ratio	P Value	FDR	DEGs involved
	GO:1901618	organic hydroxy compound transmembrane transporter activity	40	0.59426	8.4138	0.00029835	0.44614			GO:0005506	iron ion binding	138	1.2982	4.6219	0.0019417	1			GO:0048248	CXCR3 chemokine receptor binding	5	0.044764	67.017	6.9303e-06	0.012634	CXCL10, CXCL11, CXCL13
	GO:0004993	G protein-coupled serotonin receptor activity	28	0.41599	9.6157	0.00073419	0.44614			GO:0016705	oxidoreductase activity, acting on paired donors, with incorporation or reduction of molecular oxygen	148	1.3922	4.3096	0.0027582	1			GO:0045236	CXCR chemokine receptor binding	11	0.098482	30.462	0.00010992	0.1002
	GO:0099589	serotonin receptor activity	28	0.41599	9.6157	0.00073419	0.44614			GO:0015301	anion:anion antiporter activity	31	0.29162	10.287	0.0030219	1			GO:0008009	chemokine activity	43	0.38497	10.39	0.00057895	0.32867
	GO:0031420	alkali metal ion binding	15	0.22285	13.462	0.0012904	0.49567			GO:0097493	structural molecule activity conferring elasticity	9	0.084663	23.623	0.0030298	1			GO:0016019	peptidoglycan receptor activity	5	0.044764	44.678	0.00078184	0.32867
	GO:0043565	sequence-specific DNA binding	1027	15.258	1.8351	0.0013595	0.49567			GO:0060089	molecular transducer activity	1169	10.997	1.9096	0.0030638	1			GO:0005345	purine nucleobase transmembrane transporter activity	6	0.053717	37.232	0.0011659	0.32867
	GO:0099528	G protein-coupled neurotransmitter receptor activity	35	0.51998	7.6926	0.001731	0.52522			GO:0038023	signaling receptor activity	1110	10.442	1.9154	0.0037324	1			GO:0042379	chemokine receptor binding	56	0.50136	7.9783	0.0015752	0.32867
	GO:0070405	ammonium ion binding	67	0.99539	5.0231	0.003167	0.52522			GO:0050839	cell adhesion molecule binding	461	4.3366	2.5365	0.0042312	1			GO:0008430	selenium binding	7	0.06267	31.913	0.0016226	0.32867
	GO:0016421	CoA carboxylase activity	6	0.08914	22.437	0.0031692	0.52522			GO:0016709	oxidoreductase activity, acting on paired donors, with incorporation or reduction of molecular oxygen, NAD(P)H as one donor, and incorporation of one atom of oxygen	37	0.34806	8.6192	0.0050135	1			GO:0031956	medium-chain fatty acid-CoA ligase activity	7	0.06267	31.913	0.0016226	0.32867
	GO:0015168	glycerol transmembrane transporter activity	6	0.08914	22.437	0.0031692	0.52522			GO:0005178	integrin binding	121	1.1383	4.3927	0.0057112	1			GO:0102391	decanoate-CoA ligase activity	7	0.06267	31.913	0.0016226	0.32867
	GO:0004468	lysine N-acetyltransferase activity, acting on acetyl phosphate as donor	6	0.08914	22.437	0.0031692	0.52522			GO:0004497	monooxygenase activity	88	0.82782	4.832	0.0095182	1			GO:0015205	nucleobase transmembrane transporter activity	8	0.071623	27.924	0.0021508	0.35988
	GO Biological Processes Datasets									GO Biological Processes Datasets									GO Biological Processes Datasets
	Gene Set	Description	Size	Expect	Ratio	P Value	FDR			Gene Set	Description	Size	Expect	Ratio	P Value	FDR			Gene Set	Description	Size	Expect	Ratio	P Value	FDR
	GO:0007210	serotonin receptor signaling pathway	31	0.47965	10.424	0.000104	0.6306			GO:0010893	positive regulation of steroid biosynthetic process	17	0.16578	24.129	1.8732e-05	0.16795			GO:0033993	response to lipid	854	7.8282	2.8103	1.0189e-05	0.091358
	GO:0006629	lipid metabolic process	1326	20.517	1.8521	0.00015033	0.6306			GO:0046890	regulation of lipid biosynthetic process	174	1.6968	5.3041	5.2227e-05	0.21734			GO:0034454	microtubule anchoring at centrosome	9	0.082499	36.364	6.0829e-05	0.22022
	GO:0046461	neutral lipid catabolic process	38	0.58796	8.504	0.00028133	0.6306			GO:0045940	positive regulation of steroid metabolic process	25	0.24379	16.407	9.3695e-05	0.21734			GO:0010818	T cell chemotaxis	25	0.22916	17.455	7.3685e-05	0.22022
	GO:0046464	acylglycerol catabolic process	38	0.58796	8.504	0.00028133	0.6306			GO:0046889	positive regulation of lipid biosynthetic process	76	0.74113	8.0958	9.6961e-05	0.21734			GO:0072393	microtubule anchoring at microtubule organizing center	11	0.10083	29.752	0.00011789	0.26424
	GO:0044255	cellular lipid metabolic process	1014	15.689	1.9121	0.00047419	0.73284			GO:0050810	regulation of steroid biosynthetic process	82	0.79964	7.5034	0.00014804	0.26546			GO:0032823	regulation of natural killer cell differentiation	12	0.11	27.273	0.00015613	0.27997
	GO:0006869	lipid transport	321	4.9667	2.8188	0.00049041	0.73284			GO:1901615	organic hydroxy compound metabolic process	477	4.6515	3.0098	0.00023936	0.30944			GO:0061844	antimicrobial humoral immune response mediated by antimicrobial peptide	60	0.54999	9.091	0.00021957	0.32811
	GO:0098664	G protein-coupled serotonin receptor signaling pathway	28	0.43323	9.2329	0.00085444	0.97105			GO:0034111	negative regulation of homotypic cell-cell adhesion	14	0.13652	21.974	0.00030577	0.30944			GO:0051384	response to glucocorticoid	143	1.3108	5.3402	0.00034721	0.44472
	GO:0010876	lipid localization	354	5.4773	2.556	0.0012662	0.97105			GO:0008610	lipid biosynthetic process	678	6.6116	2.5712	0.00033215	0.30944			GO:0016125	sterol metabolic process	148	1.3567	5.1598	0.00042741	0.47902
	GO:0019433	triglyceride catabolic process	31	0.47965	8.3394	0.0012662	0.97105			GO:0030198	extracellular matrix organization	325	3.1693	3.4708	0.00034657	0.30944			GO:0031960	response to corticosteroid	158	1.4483	4.8332	0.00063207	0.53379
	GO:0034356	NAD biosynthesis via nicotinamide riboside salvage pathway	15	0.23209	12.926	0.0014503	0.97105			GO:0006694	steroid biosynthetic process	178	1.7358	4.6088	0.00035783	0.30944			GO:0071396	cellular response to lipid	563	5.1608	2.7128	0.00066714	0.53379

## Sheet: Supplemental Table 5
Supplementary Table 5. Summary of Gene Set Enrichment Analysis of NEFA treated BeWo CT transcriptome profiles showing top 10 upregulated and downregulated pathways (by FDR corrected p-value) in the Wikipathway, Reactome and KEGG functional databases, as well as the Gene Ontology (GO) molecular function and biological processes datasets
	PA vs BSA control											OA vs BSA control											PO vs BSA control
	Wikipathway Datasets											Wikipathway Datasets											Wikipathway Datasets
	Gene Set	Description	Size	Leading Edge Number	ES	NES	P Value	FDR				Gene Set	Description	Size	Leading Edge Number	ES	NES	P Value	FDR	DEGs involed			Gene Set	Description	Size	Leading Edge Number	ES	NES	P Value	FDR
	WP4656	Joubert Syndrome	73	26	-0.48657	-1.7927	0	0.26773				WP3942	PPAR signaling pathway	66	24	0.52588	1.8241	0	0.24137	ACSL5			WP229	Irinotecan Pathway	8	3	-0.59599	-1.2573	0.2089	0.99057
	WP272	Blood Clotting Cascade	22	10	0.60566	1.7521	0.0078278	0.2861				WP304	Kit receptor signaling pathway	55	13	-0.41337	-1.3856	0.05029	0.59733				WP4271	Vitamin B12 Disorders	11	5	-0.56957	-1.3254	0.15337	0.99115
	WP247	Small Ligand GPCRs	18	7	0.62051	1.7183	0.0082645	0.3041				WP699	Aflatoxin B1 metabolism	7	3	-0.73303	-1.4848	0.051485	0.60004				WP3287	Overview of nanoparticle effects	19	10	-0.47819	-1.2608	0.17184	0.99759
	WP4536	Genes related to primary cilium development (based on CRISPR)	96	39	-0.47717	-1.8295	0	0.32312				WP4030	SCFA and skeletal muscle substrate metabolism	6	1	-0.71882	-1.387	0.1002	0.60939				WP4561	Cell migration and invasion through p75NTR	29	7	-0.48812	-1.453	0.035503	0.99881
	WP3942	PPAR signaling pathway	66	32	0.48821	1.7636	0	0.37222				WP524	G13 Signaling Pathway	37	15	-0.45541	-1.4059	0.067308	0.61133				WP26	Signal Transduction of S1P Receptor	24	1	-0.14371	-0.40865	0.9979	0.99919
	WP4545	Oxysterols derived from cholesterol	18	8	0.60675	1.6374	0.014228	0.54864				WP3996	Ethanol effects on histone modifications	31	7	-0.49033	-1.4899	0.03629	0.6116				WP4722	Glycerolipids and Glycerophospholipids	20	6	0.13329	0.36382	1	0.99985
	WP4484	Control of immune tolerance by vasoactive intestinal peptide	13	8	0.70428	1.7852	0.004065	0.59263				WP3869	Cannabinoid receptor signaling	29	10	-0.47774	-1.3901	0.089431	0.61521				WP4496	Signal transduction through IL1R	30	9	-0.53507	-1.6072	0.005814	1
	WP1425	Bone Morphogenic Protein (BMP) Signalling and Regulation	12	5	-0.69866	-1.6843	0.013725	0.60623				WP2636	Common Pathways Underlying Drug Addiction	42	21	-0.43864	-1.408	0.043933	0.62281				WP197	Cholesterol Biosynthesis Pathway	15	7	-0.6369	-1.5772	0.022541	1
	WP3601	Composition of Lipid Particles	8	5	0.71892	1.5909	0.01833	0.69837				WP691	Tamoxifen metabolism	18	7	-0.51974	-1.3738	0.11294	0.62511				WP3942	PPAR signaling pathway	66	16	0.4126	1.4394	0.023857	1
	WP4271	Vitamin B12 Disorders	11	3	-0.67479	-1.6378	0.014706	0.73702				WP186	Homologous recombination	12	4	-0.59049	-1.3924	0.10664	0.62551				WP4718	Cholesterol metabolism (includes both Bloch and Kandutsch-Russell pathways)	44	23	-0.45246	-1.4798	0.026531	1
	WP2338	miRNA Biogenesis	6	2	-0.61925	-1.2465	0.20758	0.80861				WP4478	LTF danger signal response pathway	18	6	-0.52299	-1.368	0.12195	0.63168				WP4559	Interactions between immune cells and microRNAs in tumor microenvironment	27	10	0.55914	1.6213	0.027723	1
	WP2805	exRNA mechanism of action and biogenesis	6	6	-0.6166	-1.2426	0.23437	0.80924				WP4760	PKC-gamma calcium signaling pathway in ataxia	22	9	0.58232	1.6242	0.025692	0.78672				WP4585	Cancer immunotherapy by PD-1 blockade	23	10	0.5448	1.5575	0.029126	1
	WP3959	DNA IR-Double Strand Breaks (DSBs) and cellular response via ATM	54	23	-0.3473	-1.2176	0.14479	0.81359				WP2533	Glycerophospholipid Biosynthetic Pathway	30	13	0.15383	0.44735	0.99575	0.99731				WP4583	Biomarkers for urea cycle disorders	12	6	-0.65131	-1.586	0.029412	1
	WP4561	Cell migration and invasion through p75NTR	29	14	-0.40745	-1.2378	0.17172	0.815				WP3300	Dual hijack model of Vif in HIV infection	6	1	0.83702	1.6269	0.0059172	1				WP1772	Apoptosis Modulation and Signaling	84	18	-0.37696	-1.376	0.029586	1
	WP1604	Codeine and Morphine Metabolism	8	3	-0.57696	-1.2476	0.20744	0.81925				WP247	Small Ligand GPCRs	18	7	0.60871	1.5632	0.010288	1				WP716	Vitamin A and Carotenoid Metabolism	40	15	0.47844	1.5201	0.030651	1
	WP2916	Interactome of polycomb repressive complex 2 (PRC2)	15	7	-0.46775	-1.2195	0.22626	0.81963				WP704	Methylation Pathways	8	4	0.73874	1.5228	0.033074	1				WP698	Glucuronidation	15	6	0.61464	1.5737	0.031712	1
	WP3892	Development of pulmonary dendritic cells and macrophage subsets	13	9	0.6152	1.5498	0.031873	0.83896				WP4756	Renin Angiotensin Aldosterone System (RAAS)	44	13	0.45092	1.4517	0.036885	1				WP4484	Control of immune tolerance by vasoactive intestinal peptide	13	7	0.65397	1.5778	0.032258	1
	WP2064	Neural Crest Differentiation	99	37	0.31543	1.2381	0.10294	0.88845				WP3937	Microglia Pathogen Phagocytosis Pathway	39	15	0.44948	1.4303	0.039175	1				WP272	Blood Clotting Cascade	22	9	0.54537	1.4961	0.036965	1
	WP4523	Classical pathway of steroidogenesis, including diseases	14	7	0.48976	1.269	0.17276	0.89602				WP619	Type II interferon signaling (IFNG)	36	8	0.46171	1.4376	0.041152	1				WP702	Metapathway biotransformation Phase I and II	168	48	0.32957	1.3092	0.038	1
	WP2513	Nanoparticle triggered regulated necrosis	12	3	0.50576	1.2313	0.20654	0.89851				WP2806	Human Complement System	95	28	0.36987	1.341	0.046	1				WP3929	Chemokine signaling pathway	159	23	0.33005	1.3054	0.044177	1
	Reactome Datasets											Reactome Datasets											Reactome Datasets
	Gene Set	Description	Size	Leading Edge Number	ES	NES	P Value	FDR	DEGs involed			Gene Set	Description	Size	Leading Edge Number	ES	NES	P Value	FDR				Gene Set	Description	Size	Leading Edge Number	ES	NES	P Value	FDR	DEGs involed
	R-HSA-418990	Adherens junctions interactions	27	7	-0.68027	-2.0458	0	0.021911	CDH17, CDH9			R-HSA-211999	CYP2E1 reactions	11	6	-0.79997	-1.8855	0	0.2893				R-HSA-8950505	Gene and protein expression by JAK-STAT signaling after Interleukin-12 stimulation	33	7	0.62343	1.8959	0	0.22727	N/A
	R-HSA-209952	Peptide hormone biosynthesis	12	9	0.78307	1.9305	0	0.21861	N/A			R-HSA-70614	Amino acid synthesis and interconversion (transamination)	31	17	-0.54019	-1.6364	0.010267	0.62931				R-HSA-210745	Regulation of gene expression in beta cells	20	12	0.65685	1.7826	0.004008	0.33495
	R-HSA-174430	Telomere C-strand synthesis initiation	8	3	-0.81336	-1.7841	0	0.34536				R-HSA-9027307	Biosynthesis of maresin-like SPMs	6	5	-0.8304	-1.6476	0.0020747	0.66828				R-HSA-447115	Interleukin-12 family signaling	52	10	0.53676	1.7951	0.003992	0.37481
	R-HSA-68952	DNA replication initiation	8	3	-0.81336	-1.7841	0	0.34536				R-HSA-9032500	Activated NTRK2 signals through FYN	7	4	-0.79671	-1.6388	0.018672	0.66918				R-HSA-9020591	Interleukin-12 signaling	42	8	0.54134	1.7444	0.002	0.43658
	R-HSA-389397	Orexin and neuropeptides FF and QRFP bind to their respective receptors	7	4	0.78842	1.6777	0.0099206	0.53076				R-HSA-399955	SEMA3A-Plexin repulsion signaling by inhibiting Integrin adhesion	13	5	-0.67909	-1.6682	0.025896	0.67268				R-HSA-6788656	Histidine, lysine, phenylalanine, tyrosine, proline and tryptophan catabolism	43	16	0.57017	1.8003	0	0.52877
	R-HSA-2161522	Abacavir transport and metabolism	10	5	-0.76654	-1.7876	0.0020492	0.55369				R-HSA-6806003	Regulation of TP53 Expression and Degradation	37	7	-0.52604	-1.623	0.0061983	0.67292				R-HSA-8941332	RUNX2 regulates genes involved in cell migration	8	2	0.7905	1.7029	0.0038462	0.61888
	R-HSA-422085	Synthesis, secretion, and deacylation of Ghrelin	18	6	0.60004	1.679	0.012422	0.57544				R-HSA-164944	Nef and signal transduction	8	2	-0.78455	-1.6573	0.012097	0.6737				R-HSA-194068	Bile acid and bile salt metabolism	42	17	0.41462	1.3294	0.102	0.932
	R-HSA-1793185	Chondroitin sulfate/dermatan sulfate metabolism	49	21	0.47954	1.6594	0.0040816	0.58271				R-HSA-9018678	Biosynthesis of specialized proresolving mediators (SPMs)	19	9	-0.58968	-1.5827	0.01222	0.71871				R-HSA-3000471	Scavenging by Class B Receptors	6	6	0.66101	1.33	0.15709	0.93952
	R-HSA-5620912	Anchoring of the basal body to the plasma membrane	92	45	-0.46545	-1.8111	0	0.60725				R-HSA-5210891	Uptake and function of anthrax toxins	12	3	-0.6634	-1.5859	0.030476	0.7391				R-HSA-156588	Glucuronidation	14	3	0.54002	1.3199	0.1227	0.94111
	R-HSA-419037	NCAM1 interactions	41	15	0.50075	1.681	0.0060484	0.6241				R-HSA-8963899	Plasma lipoprotein remodeling	29	6	0.59248	1.7302	0.007619	0.74743				R-HSA-112308	Presynaptic depolarization and calcium channel opening	13	4	0.54183	1.3252	0.13477	0.94403
	R-HSA-5655291	Signaling by FGFR4 in disease	10	7	-0.7048	-1.6073	0.02444	0.63344				R-HSA-210990	PECAM1 interactions	11	3	-0.69515	-1.669	0.0082816	0.76186				R-HSA-72203	Processing of Capped Intron-Containing Pre-mRNA	223	79	-0.074329	-0.31167	1	0.99999
	R-HSA-8963899	Plasma lipoprotein remodeling	29	11	0.48457	1.5027	0.020492	0.63963				R-HSA-451306	Ionotropic activity of kainate receptors	12	4	0.75262	1.7494	0.0040161	0.78932				R-HSA-1852241	Organelle biogenesis and maintenance	264	63	-0.32402	-1.3695	0.0020243	1
	R-HSA-1462054	Alpha-defensins	8	4	0.75427	1.6419	0.012632	0.64157				R-HSA-451308	Activation of Ca-permeable Kainate Receptor	12	4	0.75262	1.7494	0.0040161	0.78932				R-HSA-5620920	Cargo trafficking to the periciliary membrane	49	15	-0.49743	-1.6357	0.0038168	1
	R-HSA-380259	Loss of Nlp from mitotic centrosomes	65	30	-0.44294	-1.6111	0.0019763	0.64344				R-HSA-5576892	Phase 0 - rapid depolarisation	43	19	0.51211	1.6637	0.010395	0.7954				R-HSA-191273	Cholesterol biosynthesis	25	20	-0.59998	-1.7313	0.004	1
	R-HSA-380284	Loss of proteins required for interphase microtubule organization from the centrosome	65	30	-0.44294	-1.6111	0.0019763	0.64344				R-HSA-2408508	Metabolism of ingested SeMet, Sec, MeSec into H2Se	8	2	0.77879	1.6687	0.0099404	0.86125				R-HSA-2730905	Role of LAT2/NTAL/LAB on calcium mobilization	15	8	-0.6543	-1.654	0.013672	1
	R-HSA-8850843	Phosphate bond hydrolysis by NTPDase proteins	7	5	0.71716	1.5075	0.05029	0.64755				R-HSA-8963889	Assembly of active LPL and LIPC lipase complexes	17	4	0.65179	1.6455	0.013333	0.86174				R-HSA-442720	CREB phosphorylation through the activation of Adenylate Cyclase	7	3	-0.77445	-1.6428	0.021231	1
	R-HSA-209968	Thyroxine biosynthesis	10	5	0.63819	1.4975	0.054581	0.64939				R-HSA-388844	Receptor-type tyrosine-protein phosphatases	20	7	0.5914	1.6333	0.016632	0.88351				R-HSA-1296072	Voltage gated Potassium channels	42	10	-0.47896	-1.5353	0.021786	1
	R-HSA-8963888	Chylomicron assembly	9	4	0.6518	1.5029	0.058091	0.65345				R-HSA-72203	Processing of Capped Intron-Containing Pre-mRNA	223	79	0.073187	0.30318	1	1				R-HSA-1296071	Potassium Channels	98	23	-0.35907	-1.3569	0.025696	1
	R-HSA-5617833	Cilium Assembly	190	83	-0.39642	-1.6807	0	0.66313				R-HSA-372790	Signaling by GPCR	1121	304	0.2771	1.3018	0	1				R-HSA-163841	Gamma carboxylation, hypusine formation and arylsulfatase activation	36	13	-0.48785	-1.499	0.02686	1
	R-HSA-421270	Cell-cell junction organization	58	14	-0.46068	-1.6256	0.0019763	0.66372				R-HSA-388396	GPCR downstream signalling	1061	215	0.27691	1.2938	0	1				R-HSA-8963896	HDL assembly	8	3	-0.73581	-1.5585	0.032538	1
	KEGG Datasets											KEGG Datasets											KEGG Datasets
	Gene Set	Description	Size	Leading Edge Number	ES	NES	P Value	FDR	DEGs involed			Gene Set	Description	Size	Leading Edge Number	ES	NES	P Value	FDR	DEGs involed			Gene Set	Description	Size	Leading Edge Number	ES	NES	P Value	FDR
	hsa05150	Staphylococcus aureus infection	53	20	0.48932	1.7066	0.0021186	0.1601	ITGB2			hsa00591	Linoleic acid metabolism	27	11	-0.63869	-1.8418	0	0.048584	N/A			hsa04950	Maturity onset diabetes of the young	25	12	0.53181	1.551	0.023715	0.60144
	hsa03320	PPAR signaling pathway	73	30	0.48668	1.7874	0	0.20031	ACSL5, FABP2, FABP6, APOA2, HMGCS2, PLIN2			hsa03320	PPAR signaling pathway	73	26	0.51462	1.8366	0.0019569	0.073939	ACSL5, PLIN2			hsa00770	Pantothenate and CoA biosynthesis	18	8	0.56991	1.4981	0.033058	0.63615
	hsa04658	Th1 and Th2 cell differentiation	89	38	0.40738	1.5706	0.00611	0.20707	IKBKG, IL12A			hsa00524	Neomycin, kanamycin and gentamicin biosynthesis	5	5	-0.78649	-1.4522	0.066937	0.39793				hsa00983	Drug metabolism	60	13	0.38246	1.2956	0.089669	0.7217
	hsa00061	Fatty acid biosynthesis	13	6	0.69778	1.7187	0.004065	0.21249	ACSL5, ACACB			hsa05204	Chemical carcinogenesis	63	23	-0.43458	-1.4773	0.023077	0.4077				hsa04080	Neuroactive ligand-receptor interaction	268	74	0.30046	1.2634	0.038462	0.72224
	hsa05140	Leishmaniasis	69	25	0.44456	1.6481	0.006135	0.22079	ITGB2, NCF1, IL12A			hsa00450	Selenocompound metabolism	14	2	-0.60723	-1.4915	0.042308	0.41225				hsa04913	Ovarian steroidogenesis	44	8	0.39829	1.2669	0.13035	0.72997
	hsa04927	Cortisol synthesis and secretion	62	21	0.42516	1.5716	0.0063559	0.23144	CREB3L3, CYP21A2, HSD3B1			hsa04960	Aldosterone-regulated sodium reabsorption	35	15	-0.47623	-1.4353	0.039139	0.41776				hsa04962	Vasopressin-regulated water reabsorption	43	5	0.40224	1.2772	0.10795	0.73066
	hsa04913	Ovarian steroidogenesis	44	18	0.44352	1.4994	0.02766	0.24497	CYP1A1, HSD3B1			hsa00100	Steroid biosynthesis	19	9	-0.54356	-1.4541	0.066798	0.43644				hsa05410	Hypertrophic cardiomyopathy (HCM)	80	16	0.34798	1.2503	0.097222	0.73477
	hsa04920	Adipocytokine signaling pathway	66	13	0.41498	1.5079	0.03272	0.24628	ACSL5, ACACB, IKBKG			hsa00590	Arachidonic acid metabolism	60	18	-0.44385	-1.4989	0.019231	0.45269				hsa04925	Aldosterone synthesis and secretion	94	15	0.33624	1.2408	0.098814	0.73488
	hsa00120	Primary bile acid biosynthesis	17	10	0.55897	1.4905	0.060797	0.24657	N/A			hsa00330	Arginine and proline metabolism	45	15	-0.47009	-1.515	0.032197	0.47448				hsa05320	Autoimmune thyroid disease	50	17	0.38567	1.287	0.099426	0.73617
	hsa00511	Other glycan degradation	16	8	0.56907	1.5341	0.037475	0.25675				hsa00980	Metabolism of xenobiotics by cytochrome P450	60	21	-0.39928	-1.3607	0.069853	0.51002				hsa04024	cAMP signaling pathway	194	52	0.30352	1.2448	0.071006	0.73732
	hsa00020	Citrate cycle (TCA cycle)	30	30	-0.13194	-0.40474	1	0.9998				hsa00592	alpha-Linolenic acid metabolism	23	5	-0.49026	-1.3712	0.080153	0.53829				hsa00524	Neomycin, kanamycin and gentamicin biosynthesis	5	3	-0.83996	-1.6047	0.018711	0.80697
	hsa04740	Olfactory transduction	418	105	-0.31798	-1.4746	0	1				hsa05150	Staphylococcus aureus infection	53	15	0.34914	1.1559	0.2211	0.79321				hsa03040	Spliceosome	124	43	-0.085622	-0.33368	1	0.99999
	hsa00450	Selenocompound metabolism	14	10	-0.54328	-1.3812	0.087041	1				hsa05164	Influenza A	158	29	0.29522	1.1562	0.15254	0.81022				hsa03060	Protein export	21	2	-0.50735	-1.4195	0.069721	1
	hsa00270	Cysteine and methionine metabolism	43	12	-0.40051	-1.3281	0.088795	1				hsa00140	Steroid hormone biosynthesis	46	15	0.33867	1.1086	0.28298	0.81185				hsa00052	Galactose metabolism	30	11	-0.45543	-1.3572	0.079208	1
	hsa05032	Morphine addiction	87	27	-0.33139	-1.2365	0.1018	1				hsa04062	Chemokine signaling pathway	178	51	0.28729	1.1643	0.12472	0.81187				hsa00220	Arginine biosynthesis	21	5	-0.49367	-1.3594	0.10379	1
	hsa04070	Phosphatidylinositol signaling system	95	26	-0.32653	-1.2479	0.10216	1				hsa05231	Choline metabolism in cancer	94	25	0.30168	1.1119	0.23878	0.81256				hsa05020	Prion diseases	34	9	-0.41627	-1.2877	0.11317	1
	hsa04727	GABAergic synapse	86	26	-0.34221	-1.2925	0.10985	1				hsa00071	Fatty acid degradation	43	7	0.35867	1.1583	0.22068	0.81923				hsa00900	Terpenoid backbone biosynthesis	21	14	-0.48246	-1.3294	0.11943	1
	hsa00310	Lysine degradation	56	15	-0.35311	-1.2345	0.13806	1				hsa04974	Protein digestion and absorption	86	19	0.32264	1.1665	0.18367	0.82251				hsa05146	Amoebiasis	89	31	-0.32353	-1.1929	0.14113	1
	hsa00670	One carbon pool by folate	17	4	-0.48644	-1.3071	0.14639	1				hsa05215	Prostate cancer	94	12	0.2989	1.113	0.25101	0.82283				hsa05033	Nicotine addiction	39	13	-0.38069	-1.1983	0.17975	1
	hsa04120	Ubiquitin mediated proteolysis	132	41	-0.28899	-1.171	0.15094	1				hsa03410	Base excision repair	33	11	0.37096	1.1229	0.27869	0.82559				hsa05416	Viral myocarditis	55	15	-0.34307	-1.1759	0.1811	1
	GO Molecular Function Datasets											GO Molecular Function Datasets											GO Molecular Function Datasets
	Gene Set	Description	Size	Leading Edge Number	ES	NES	P Value	FDR				Gene Set	Description	Size	Leading Edge Number	ES	NES	P Value	FDR				Gene Set	Description	Size	Leading Edge Number	ES	NES	P Value	FDR
	GO:0038187	pattern recognition receptor activity	20	8	0.5545	1.5483	0.031447	0.40004				GO:0005200	structural constituent of cytoskeleton	96	42	0.44442	1.6484	0.0021368	0.3332				GO:0097472	cyclin-dependent protein kinase activity	36	5	-0.5301	-1.6519	0.0085288	0.73401
	GO:0008327	methyl-CpG binding	24	8	0.51088	1.5064	0.035491	0.40167				GO:0004712	protein serine/threonine/tyrosine kinase activity	40	13	-0.5041	-1.5907	0.015936	0.40841				GO:0048018	receptor ligand activity	435	96	0.28715	1.2625	0.0076923	0.77827
	GO:0015101	organic cation transmembrane transporter activity	27	14	0.55303	1.6457	0.016495	0.4147				GO:0035254	glutamate receptor binding	44	11	-0.50507	-1.6134	0.010163	0.48877				GO:0001664	G protein-coupled receptor binding	252	41	0.3076	1.2887	0.018248	0.78701
	GO:0043178	alcohol binding	81	32	0.41885	1.5966	0.0040241	0.44921				GO:0004984	olfactory receptor activity	365	119	-0.33907	-1.4582	0	0.54127				GO:0016790	thiolester hydrolase activity	32	9	0.41734	1.2431	0.15109	0.79035
	GO:0090482	vitamin transmembrane transporter activity	26	7	0.50816	1.5096	0.040777	0.45611				GO:0019200	carbohydrate kinase activity	19	9	-0.56202	-1.5237	0.034553	0.57116				GO:0052813	phosphatidylinositol bisphosphate kinase activity	73	17	0.35721	1.2776	0.092885	0.7913
	GO:0104005	hijacked molecular function	69	7	0.36346	1.3502	0.05499	0.4701				GO:0016705	oxidoreductase activity, acting on paired donors, with incorporation or reduction of molecular oxygen	150	36	-0.3756	-1.4589	0.013917	0.62912				GO:0098531	transcription factor activity, direct ligand regulated sequence-specific DNA binding	48	12	0.38751	1.2667	0.12033	0.80136
	GO:0017171	serine hydrolase activity	204	60	0.36353	1.5554	0	0.47178				GO:0019239	deaminase activity	27	11	0.56302	1.6487	0.010183	0.66343				GO:0060090	molecular adaptor activity	188	33	0.30707	1.2486	0.053846	0.80421
	GO:0008227	G protein-coupled amine receptor activity	57	22	0.38949	1.3607	0.072519	0.48867				GO:1901338	catecholamine binding	20	8	-0.56027	-1.474	0.056795	0.67306				GO:1901338	catecholamine binding	20	6	0.47425	1.293	0.13752	0.81962
	GO:0099589	serotonin receptor activity	33	14	0.43157	1.3698	0.073034	0.49004				GO:0005506	iron ion binding	143	41	-0.35007	-1.3631	0.026266	0.69366				GO:0097110	scaffold protein binding	55	4	0.35238	1.1904	0.18533	0.84274
	GO:0051059	NF-kappaB binding	27	11	0.44325	1.3512	0.10282	0.49293				GO:0016502	nucleotide receptor activity	20	7	-0.51027	-1.3742	0.081136	0.70157				GO:0001653	peptide receptor activity	145	30	0.31206	1.2245	0.094812	0.84753
	GO:0004984	olfactory receptor activity	365	93	-0.33216	-1.5128	0	0.75047				GO:0004497	monooxygenase activity	93	26	-0.37894	-1.3874	0.038388	0.70786				GO:0140103	catalytic activity, acting on a glycoprotein	23	5	0.43248	1.2153	0.18458	0.85687
	GO:0051018	protein kinase A binding	44	13	-0.40182	-1.3747	0.062241	0.7889				GO:0070888	E-box binding	49	20	-0.42038	-1.4023	0.048638	0.71976				GO:0019843	rRNA binding	47	9	-0.13322	-0.44513	1	0.99943
	GO:0008527	taste receptor activity	27	13	-0.464	-1.3902	0.082863	0.80927				GO:0008066	glutamate receptor activity	27	6	0.50386	1.4748	0.036	0.77095				GO:0061134	peptidase regulator activity	203	48	-0.35174	-1.4554	0.0020121	1
	GO:0060589	nucleoside-triphosphatase regulator activity	321	79	-0.329	-1.4667	0	0.81098				GO:0052689	carboxylic ester hydrolase activity	130	35	0.28786	1.1232	0.19106	0.90286				GO:0030547	receptor inhibitor activity	37	13	-0.48499	-1.4874	0.025641	1
	GO:0016917	GABA receptor activity	21	9	-0.49863	-1.4351	0.086869	0.81959				GO:0015077	monovalent inorganic cation transmembrane transporter activity	353	79	0.24131	1.0419	0.31687	0.91001				GO:0004857	enzyme inhibitor activity	346	78	-0.27595	-1.2054	0.045553	1
	GO:0005549	odorant binding	81	25	-0.40761	-1.5496	0.0096712	0.82119				GO:0043621	protein self-association	54	17	0.33488	1.1255	0.24481	0.91676				GO:0022803	passive transmembrane transporter activity	443	86	-0.26455	-1.1756	0.045833	1
	GO:0140097	catalytic activity, acting on DNA	163	54	-0.33814	-1.4019	0.013333	0.87194				GO:0052813	phosphatidylinositol bisphosphate kinase activity	73	14	0.30569	1.1013	0.262	0.91767				GO:0005549	odorant binding	81	31	-0.36176	-1.313	0.053678	1
	GO:0017022	myosin binding	65	13	-0.32935	-1.1793	0.18762	0.93649				GO:0005201	extracellular matrix structural constituent	152	39	0.27828	1.1052	0.21443	0.92168				GO:0008509	anion transmembrane transporter activity	317	70	-0.27158	-1.1717	0.069672	1
	GO:0101005	ubiquitinyl hydrolase activity	104	43	-0.32437	-1.2557	0.072581	0.9366				GO:0030507	spectrin binding	28	12	0.46012	1.3416	0.10429	0.9217				GO:0016614	oxidoreductase activity, acting on CH-OH group of donors	126	34	-0.32268	-1.2491	0.08016	1
	GO:0016741	transferase activity, transferring one-carbon groups	198	52	-0.27493	-1.1854	0.09387	0.94158				GO:0005539	glycosaminoglycan binding	205	51	0.25579	1.0427	0.33884	0.92362				GO:0015077	monovalent inorganic cation transmembrane transporter activity	353	77	-0.26468	-1.1667	0.090336	1
	GO Biological Processes Datasets											GO Biological Processes Datasets											GO Biological Processes Datasets
	Gene Set	Description	Size	Leading Edge Number	ES	NES	P Value	FDR				Gene Set	Description	Size	Leading Edge Number	ES	NES	P Value	FDR				Gene Set	Description	Size	Leading Edge Number	ES	NES	P Value	FDR	DEGs involed
	GO:0007214	gamma-aminobutyric acid signaling pathway	24	11	-0.58592	-1.6949	0.013752	0.25901				GO:0042430	indole-containing compound metabolic process	23	9	0.61082	1.738	0.0040404	0.25674				GO:0015837	amine transport	97	30	0.48837	1.8035	0	0.22797	N/A
	GO:0031023	microtubule organizing center organization	123	43	-0.4465	-1.7803	0	0.27623				GO:0006959	humoral immune response	232	83	0.36423	1.5034	0	0.4129				GO:0035640	exploration behavior	23	15	0.60805	1.6865	0.0079365	0.30043
	GO:0050000	chromosome localization	69	19	-0.43223	-1.5923	0.0092081	0.29657				GO:0035640	exploration behavior	23	10	0.53852	1.5103	0.030303	0.42515				GO:0042430	indole-containing compound metabolic process	23	9	0.60607	1.7042	0.0039526	0.36936
	GO:0032620	interleukin-17 production	29	11	0.4615	1.4349	0.062249	0.29921				GO:0009262	deoxyribonucleotide metabolic process	34	13	0.49909	1.5202	0.020243	0.42675				GO:0000002	mitochondrial genome maintenance	26	9	-0.59924	-1.748	0.006135	0.40578
	GO:0051932	synaptic transmission, GABAergic	44	16	-0.46442	-1.5657	0.018553	0.29968				GO:0010324	membrane invagination	56	17	0.43657	1.4705	0.026168	0.43391				GO:0070671	response to interleukin-12	44	8	0.50607	1.6238	0.01354	0.41601
	GO:0002507	tolerance induction	22	10	0.49615	1.4385	0.065041	0.29989				GO:0001525	angiogenesis	458	124	0.3436	1.5285	0	0.44132				GO:0071875	adrenergic receptor signaling pathway	28	10	0.54769	1.5958	0.014614	0.43939
	GO:0031644	regulation of neurological system process	121	29	0.36617	1.4423	0.0082816	0.29994				GO:0002576	platelet degranulation	120	36	0.3847	1.4754	0.0020243	0.44663				GO:0018200	peptidyl-glutamic acid modification	25	6	-0.57412	-1.6307	0.016097	0.51191
	GO:0006638	neutral lipid metabolic process	116	46	0.35867	1.4308	0.0020833	0.30006				GO:0009615	response to virus	292	76	0.34295	1.4564	0	0.45921				GO:0015844	monoamine transport	84	28	0.4287	1.5506	0.010204	0.55469
	GO:0015837	amine transport	97	32	0.37049	1.4433	0.014141	0.30706				GO:0019835	cytolysis	40	11	0.48863	1.5362	0.017751	0.46285				GO:0055081	anion homeostasis	52	14	-0.47873	-1.5857	0.0082305	0.60295
	GO:2001057	reactive nitrogen species metabolic process	64	16	0.38862	1.4184	0.038	0.31354				GO:0018149	peptide cross-linking	59	23	0.4352	1.4806	0.022599	0.46313				GO:0034367	protein-containing complex remodeling	29	6	0.45306	1.3433	0.096712	0.61952
	GO:0001539	cilium or flagellum-dependent cell motility	33	8	-0.48707	-1.5264	0.047525	0.31521				GO:0016358	dendrite development	213	46	-0.31931	-1.3057	0.031716	0.71135				GO:0050906	detection of stimulus involved in sensory perception	462	124	0.30445	1.3514	0.0038023	0.62448
	GO:0050886	endocrine process	81	28	0.38352	1.4435	0.023158	0.31662				GO:0034453	microtubule anchoring	26	11	-0.46714	-1.3201	0.12741	0.72212				GO:0001539	cilium or flagellum-dependent cell motility	33	12	-0.54296	-1.6494	0.017647	0.62896
	GO:0006949	syncytium formation	52	22	0.41127	1.4197	0.055188	0.31893				GO:0015949	nucleobase-containing small molecule interconversion	23	4	-0.46562	-1.3062	0.12526	0.73064				GO:1990868	response to chemokine	87	16	0.37127	1.3454	0.043643	0.63055
	GO:0006907	pinocytosis	19	9	0.50426	1.4084	0.10331	0.32104				GO:0001539	cilium or flagellum-dependent cell motility	33	12	-0.43988	-1.3222	0.10474	0.73627				GO:0001906	cell killing	152	36	0.34325	1.3531	0.030132	0.63954
	GO:0050867	positive regulation of cell activation	298	84	0.316	1.4112	0.0062112	0.32238				GO:0042044	fluid transport	29	6	-0.44344	-1.2959	0.11914	0.74401				GO:0061512	protein localization to cilium	44	12	-0.47424	-1.5394	0.01711	0.74435
	GO:0050906	detection of stimulus involved in sensory perception	462	119	-0.33853	-1.5696	0	0.32326				GO:0017145	stem cell division	35	8	-0.4348	-1.3072	0.11552	0.74825				GO:0018196	peptidyl-asparagine modification	28	5	-0.47512	-1.3963	0.069915	0.94162
	GO:0007606	sensory perception of chemical stimulus	458	111	-0.32544	-1.5105	0	0.3319				GO:1903513	endoplasmic reticulum to cytosol transport	25	6	-0.46058	-1.2876	0.14172	0.74933				GO:1903828	negative regulation of cellular protein localization	107	44	-0.38625	-1.4426	0.02	0.94844
	GO:0007051	spindle organization	157	63	-0.36391	-1.502	0	0.33258				GO:0090077	foam cell differentiation	33	8	-0.43422	-1.2904	0.1124	0.75405				GO:0045730	respiratory burst	27	4	-0.48214	-1.4143	0.065574	0.96772
	GO:0009593	detection of chemical stimulus	440	116	-0.33288	-1.5411	0	0.33377				GO:0009410	response to xenobiotic stimulus	262	70	-0.31712	-1.3236	0.01833	0.7555				GO:0032196	transposition	24	7	-0.5169	-1.4693	0.056911	0.97967
	GO:0044782	cilium organization	371	99	-0.35117	-1.5949	0	0.33823				GO:0030901	midbrain development	85	22	-0.36537	-1.3102	0.062147	0.75669				GO:0098781	ncRNA transcription	95	50	-0.11314	-0.41448	1	0.99988

## Sheet: Supplemental Table 6
Supplementary Table 6. Ranked gene lists (signal-to-noise ratio) of NEFA-treated BeWo CT cells.
	PA vs BSA-control			OA vs BSA-control			P/O vs BSA-control
	Gene Name	Signal-to-noise rank score		Gene Name	Signal-to-noise rank score		Gene Name	Signal-to-noise rank score
	APOBEC1	0.498846		CREB3L3	0.536321		GAGE12F; GAGE12J; GAGE12D; GAGE5; GAGE6; GAGE12B; GAGE4; GAGE2E	0.436688
	CREB3L3	0.475399		SLC26A4	0.422188		TIGD4	0.411802
	FARP1	0.445279		ACSL5	0.414911		OR4M2	0.387299
	CR2	0.413275		C8orf22	0.382733		KLHDC7A	0.378751
	LRRC18	0.408571		FGG	0.373034		GAGE12I; GAGE12F	0.378176
	ACSL5	0.398058		ISPD	0.369098		KIAA0226L	0.369289
	ANKS4B	0.385417		MAMDC2	0.366089		TMPRSS11A	0.368647
	LINC01549	0.376776		OR5M8	0.338297		LRRTM4	0.367778
	PRDM11	0.352251		CR2	0.335473		CREB3L3	0.358628
	FABP2	0.333564		OR4N4	0.334129		OR14I1	0.356234
	SLCO4C1	0.332675		ZNF512	0.324128		SYNPO2	0.345761
	LUM	0.329419		PRSS1	0.322245		C6orf183	0.345644
	HIVEP2	0.328729		RSPO3	0.321216		C1orf185	0.341595
	ELAVL2	0.319758		GRAMD4	0.301883		ST6GAL2	0.332566
	MIR670HG; HSD17B12	0.319069		FBLN5	0.300694		CXCL10	0.332317
	OR1L3	0.318991		AIM2	0.296684		CXCL13	0.330357
	CAPN3	0.315488		RAD9B	0.295026		OR7G2	0.326316
	ATP13A5	0.309124		TNNI3K	0.291397		OR1M1	0.323834
	C8orf22	0.300414		RBM44	0.289121		CNTD1	0.32347
	GAGE12F; GAGE12J; GAGE12D; GAGE5; GAGE6; GAGE12B; GAGE4; GAGE2E	0.3		SPAG16	0.285266		PRR16	0.322384
	TMEM108	0.297443		ENPP4	0.284385		CD2	0.321764
	HEPHL1	0.296167		KCND2	0.281908		MMP13	0.320571
	RTL1	0.28972		CNTD1	0.278067		OR1L3	0.31854
	VWC2L	0.289665		FSHR	0.276297		TCF24	0.315996
	CCDC63	0.289235		NLRP8	0.275123		WDR64	0.31535
	OR1M1	0.288785		SLAMF6	0.274273		SLC22A14	0.312415
	OR13A1	0.284016		GABRB2	0.274184		ARHGAP20	0.309278
	JAKMIP2-AS1	0.283737		DLEU1	0.274151		OR4A15	0.303247
	FRMPD3-AS1	0.283432		ICOS	0.274015		RARB	0.299117
	NXPE2	0.282838		NRP2	0.274007		KIAA0040	0.298032
	TMPRSS11A	0.277866		OR7G2	0.273936		CCDC68	0.297794
	HIST1H3A	0.27743		DOCK10	0.268788		ZNF329	0.295958
	CPA2	0.277221		CEACAM7	0.267703		TXLNGY	0.293329
	CHST9	0.276873		CORO6	0.256508		TIAM2	0.29156
	OR10H2	0.276312		ALX1	0.255988		CDC20B	0.283237
	PLPPR5	0.275999		OR14J1	0.254237		CR2	0.282962
	HFE2	0.275081		KLKB1	0.252886		TSHZ2	0.282602
	TXLNGY	0.274471		ADK	0.252697		OR2F2	0.28125
	PKD1L3	0.273075		CDHR3	0.25		CNTN5	0.280935
	ZNF630	0.271705		ANKRD19P	0.247754		OR6C76	0.280289
	FMO4	0.27031		HAS1	0.247183		MUC7	0.280158
	TSHZ2	0.26975		CHST9	0.246691		GRIK3	0.278055
	OR2AG2	0.268414		IRF8	0.244264		PYGM	0.277702
	DPY19L2	0.26816		HSD17B13	0.243842		PATE3	0.277447
	OTOR	0.267999		HEPHL1	0.243211		HIVEP2	0.275568
	OR5D14	0.267476		B3GAT2	0.242741		C9orf72	0.275463
	TBX15	0.266948		ZNF630	0.241886		SERPINA12	0.271739
	TRIM43B	0.266646		OR52N4	0.241676		C12orf56	0.270669
	GFRAL	0.26658		KPNA7	0.241625		FCGR2B	0.269978
	C8orf49	0.265589		DEFB4A	0.240209		LRRC18	0.269908
	SKOR2	0.264492		OR4F17	0.239955		C5orf63	0.268022
	TSTD1	0.263902		JAKMIP2-AS1	0.239353		ANKRD20A1; ANKRD20A3	0.26776
	TDRD5	0.263158		APOBEC3G	0.239281		PLN	0.26755
	PRR23A	0.262794		ICAM2	0.238873		C22orf24	0.265476
	OR3A1	0.261555		HIVEP2	0.238095		ISPD	0.265462
	CALCR	0.258598		IFNG	0.237154		NETO1	0.265193
	OR4Q2	0.258574		SPDYE3	0.236555		SLC24A2	0.264193
	RGS22	0.258099		CASP1	0.236339		HAND2-AS1	0.263442
	RSPO3	0.257898		C8orf49	0.236191		SFRP4	0.263158
	EREG	0.257157		OR5D14	0.235275		SPRR1B	0.262391
	ARHGEF26	0.255973		FGF14; FGF14-IT1	0.233918		FANCM	0.26187
	CTXN2	0.255537		CFHR5	0.233143		CCR3	0.261033
	PRR9	0.252683		GBP7	0.230049		UBE2U	0.259682
	FCGR2B	0.25209		AFF2	0.229885		SPDYE3	0.258889
	KLHL4	0.251736		MLNR	0.227533		RTL1	0.258879
	APOBEC3G	0.251609		RYR3	0.227119		IFI44	0.258413
	INPP4B	0.250865		OR4C16	0.226131		TAS2R50	0.258015
	CCL21	0.250245		SPP2	0.225689		FABP2	0.255938
	ISPD	0.249647		NRXN3	0.225352		ACSL5	0.25553
	PROKR1	0.248891		LYSMD2	0.224831		POF1B	0.255305
	C7orf72	0.248416		TACR2	0.22449		PAPOLB	0.253503
	UNC79	0.246536		LIX1	0.222956		DNAJC5B	0.25276
	PROL1	0.246313		FABP12	0.222816		FCGR1A	0.251863
	SPDYE3	0.245108		C5orf60	0.222685		RBP3	0.250829
	F8	0.24379		CPB1	0.221795		ENTHD1	0.249911
	FABP6	0.243773		TAAR3	0.221073		PLEKHG7	0.249738
	OR4C45	0.243035		ZNF563	0.219338		CCDC190	0.24942
	CORIN	0.239264		SI	0.217697		FIGF	0.247895
	SERPINB2	0.238207		STX11	0.216567		ZIC4	0.247635
	DNAJC5B	0.236486		SGK2	0.214644		LY75-CD302; CD302; LY75	0.247608
	RHOXF2; RHOXF2B	0.235769		FRMPD3-AS1	0.214265		THSD7A	0.246585
	KLHDC7A	0.23549		CPNE4	0.213629		VNN3	0.24606
	S100A12	0.234503		CCL20	0.213387		CNIH3	0.24575
	PARD3B	0.234128		OR4Q2	0.213205		FAM124B	0.245741
	PRR16	0.233874		TIAM2	0.212926		A2BP1	0.245111
	KRT3	0.233694		OR11L1	0.212675		ADAM12	0.244444
	ORM1	0.232829		CITED4	0.211351		PLA2G2A	0.244408
	KRTAP5-9	0.232529		CYP27A1	0.210751		XAGE1E; XAGE1B	0.242746
	LRRC8E	0.23224		OR6C76	0.208333		MB21D1	0.242584
	AOAH	0.231641		GPR50	0.208071		PDCD1LG2	0.241696
	SLC16A12	0.231099		SDR16C5	0.207668		VSIG1	0.240513
	IRF8	0.231039		DEFB4B	0.207596		CYP26A1	0.240418
	DEFB119	0.230452		KRT25	0.207478		ARHGAP25	0.239673
	OR7G3	0.229309		C9orf72	0.207329		OR4D5	0.239555
	CASP1	0.22878		PDCL2	0.207237		FRMPD3-AS1	0.239085
	C17orf112	0.228525		FAM26D	0.207213		GAGE12C; GAGE12E; GAGE12H	0.238621
	NAPRT	0.22797		C3orf49	0.206584		TBX15	0.238338
	RGS21	0.22764		FLJ38576; RP11-173M11.6	0.206317		ACAP2; ACAP2-IT1; AC090018.3	0.237165
	SPDYA	0.227568		ADPRH	0.205893		FNDC9	0.236106
	IZUMO3	0.226998		C2orf66	0.205811		OR56A3	0.234874
	NPAS3	0.226452		AGMO	0.205479		PRR5L	0.234539
	IL2RA	0.226213		PDCD1LG2	0.205232		TRIB2	0.23446
	ADAMTS20	0.226084		USP17L4	0.204976		EPHX4	0.23408
	MAMDC2	0.224472		TDO2	0.204905		IFNA10	0.233196
	ITGB2	0.224315		ASIC5	0.204188		SYT4	0.232452
	FIBCD1	0.223827		OR56A3	0.203938		MEI4	0.231266
	ACOT4	0.223077		ZNF788	0.203783		RP11-307P5.1; SAMD5	0.230508
	OSBPL7	0.222944		RECK	0.203769		ZNF30	0.230095
	TRAT1	0.222444		BACE1	0.203465		IFNG	0.22983
	TEX43	0.222253		PROKR1	0.203311		GBP6	0.229417
	C9orf92	0.221787		CCDC172	0.203285		SLAMF7	0.228745
	SLC13A1	0.221648		TSTD1	0.20281		SPINK9	0.228519
	CCL14; CCL15; CCL15-CCL14	0.221287		SLC44A4	0.202403		OR2AG2	0.227856
	RNF180	0.221137		OR14I1	0.201599		CCDC63	0.227754
	PLA2G2A	0.221015		SAMD7	0.201497		USP44	0.22716
	LRFN2	0.22055		SLC4A10	0.201213		CHRNE	0.226522
	RP11-351M8.2; MESDC2; RP11-351M8.1	0.219439		MRO	0.200865		OR13A1	0.226465
	ARHGEF25	0.218814		TRIM49B	0.200702		CATSPER2	0.225345
	HEPACAM2	0.21829		C6orf118	0.199696		GAGE1	0.225161
	TMEM30C	0.218195		GRIK2	0.199386		PSAPL1	0.225
	HTR1A	0.217872		PNLIPRP3	0.198827		CCDC96	0.22482
	C1orf141	0.21767		ZNF560	0.198433		GAGE12G; GAGE12E	0.22443
	SSX1	0.217264		PYDC1	0.197902		GAGE12D	0.22443
	CST11	0.215836		PRR9	0.19769		GAGE12H; GAGE12B; GAGE12C	0.22443
	MRO	0.215712		IFI44	0.197534		ANKS4B	0.22404
	CYP21A2	0.215328		MACROD2; RPS3P1	0.197208		HEPHL1	0.223741
	TSHB	0.214706		GLB1L3	0.196591		TSHB	0.223741
	CYP7A1	0.214531		GRIK1	0.196316		MAMDC2	0.223407
	CFAP58	0.213758		CSPG4P1Y; DNM1P24	0.19558		ZNF512	0.222914
	MBOAT4	0.213629		CD244	0.195272		ADAM23	0.222527
	KCNJ2	0.212892		PM20D2	0.194778		CSRNP3	0.220982
	GOLGA6L6	0.212407		DEFB1	0.194401		GJA8	0.219693
	CHIA	0.211123		DAB1	0.194229		LPAR6	0.219645
	HAND2-AS1	0.211098		OR4A8	0.194036		SLCO4C1	0.219578
	GRIA1	0.210843		CCDC141	0.193226		PSG6	0.219051
	IFNG	0.210777		HTN1	0.193194		MS4A1	0.218421
	TSPY2	0.210466		CD5L	0.192964		CYP27A1	0.218241
	CCL3L3; CCL3L1	0.21014		OR4C45	0.192926		ADAMTS9	0.218018
	HNF4G	0.210012		HOXD10	0.192871		CYP4F8	0.217307
	FRMPD1	0.209982		TEX36	0.192351		SLC51B	0.217058
	HSD17B14	0.209765		PRAMEF4	0.192349		IRF8	0.216917
	LOC101927668; AC005062.2; MACC1	0.208798		CTSE	0.192172		CEACAM7	0.216763
	PDPN	0.20866		GBP6	0.192127		OR3A4P; OR3A5P	0.215755
	SYCE2	0.208597		FAM20C	0.191987		INSM2	0.215436
	CD4	0.207872		GNLY	0.191621		C9orf92	0.21539
	KCNJ4	0.207434		FER1L6	0.19127		CBLN1	0.213958
	AK5	0.205957		FA2H	0.191191		ANGPTL2	0.213828
	NOL4	0.205238		MID2	0.191172		SCGB2A1	0.213608
	ACSBG2	0.205108		IL32	0.190311		CAPN8	0.212816
	PGLYRP3	0.205037		CACNG1	0.189949		TEX12	0.212528
	VSIG1	0.204678		CHGA	0.189818		HFE2	0.212241
	CT62	0.203855		COL4A4	0.189459		KRT2	0.212215
	AICDA	0.203801		FCGR2B	0.189081		CSN3	0.212184
	PAK7	0.203664		OCIAD2	0.189071		BMP10	0.21197
	ANKS6	0.203473		TLE6	0.189003		USP29	0.210406
	RLN1	0.203008		CATSPERG	0.188583		LRIT3	0.209962
	OR4C3	0.202983		HOXA2	0.188514		BRINP2	0.209475
	ZNF645	0.202893		TINAG	0.188138		OR4C16	0.209255
	ZSWIM2	0.202703		SPINT4	0.188119		NDP	0.209011
	DLG4	0.202578		LRRC31	0.187991		TMEM30C	0.208783
	SLC17A4	0.202312		HFE2	0.187814		OR56A4	0.207497
	CEACAM7	0.202173		SMIM2	0.187415		ERN2	0.20693
	LINC00649	0.202032		KDM1A	0.187391		S100G	0.206661
	LINC01189	0.201981		OR1N1	0.187348		IL2RA	0.206391
	PLCE1	0.201895		OR5M11	0.18726		OR10A2	0.205184
	ENTHD1	0.201748		CAGE1	0.186876		RLN2	0.205165
	BIRC3	0.201495		RNASE7	0.186517		PLSCR4	0.204461
	CYP1A1	0.201422		ADAM12	0.186228		LAMP5	0.204232
	TACR2	0.201417		DLG4	0.186063		LRRC36	0.204216
	APBB1	0.200994		PMFBP1	0.184962		OR4A16	0.204043
	MMP20	0.200939		CHRNE	0.184836		FMO4	0.20392
	SEPP1	0.200877		GNG11	0.18462		LOC653653; AC025048.1	0.203663
	ST8SIA5	0.20045		GBP5	0.184539		TMEM178A	0.203573
	HEPH	0.200339		CT62	0.18393		LINC00483	0.202935
	C1orf185	0.20012		GDAP1	0.183832		GSAP	0.202175
	TMEM27	0.199653		NTRK3	0.183743		SMPX	0.201954
	NAAA	0.199626		SERPINE1	0.183686		RD3L	0.201929
	PRRG3	0.199371		NDUFAF5	0.183465		CCDC83	0.201909
	RASL10A	0.199068		UGT3A2	0.183445		TDO2	0.201849
	SLC17A6	0.198643		SPATA45	0.183367		IFNA4	0.20178
	C22orf24	0.198442		NPBWR1	0.182119		PRSS1	0.201736
	USP17L15	0.198203		GUCY1B3	0.181783		OR4A5	0.20171
	NRAP	0.198111		S100A12	0.181364		ANKRD18A; FAM95C	0.201683
	AFF2	0.197115		AOC2	0.181325		NEUROG2	0.201386
	HIST1H2BA	0.197085		PMP2	0.180518		KCNJ4	0.201331
	SEBOX	0.196956		SPRED3	0.180358		TMEM26	0.201072
	CLMN	0.196769		SLCO1A2	0.180144		SLC9A9	0.200979
	POTEB3; POTEB; AC136352.4	0.196272		NXPE2	0.180124		PLGLB1; PLGLB2	0.200329
	MAN1C1	0.195973		PRDM11	0.179949		STX11	0.200104
	PIWIL2	0.19594		PKD1L3	0.179816		KRTAP9-6	0.199765
	CADPS	0.195832		ABCA8	0.179306		POU2F2	0.199088
	ACACB	0.195625		ADAM7	0.179054		PROL1	0.198981
	GFRA4	0.195575		TMOD4	0.179024		ADAM2	0.198166
	DEFB114	0.195258		LRP2	0.178971		HENMT1	0.198035
	PSG7	0.195106		TTN	0.178963		ICOS	0.197813
	ADCYAP1R1	0.194767		KCNJ3	0.178947		IFIT1	0.197279
	BST2	0.194642		PAQR5	0.178692		RAB37	0.196954
	GOLGA8N; GOLGA8H	0.194524		ABI3BP	0.177936		F2RL2	0.196576
	PLXNB3	0.194454		PLCB4	0.177305		ASPA	0.196394
	FAM20C	0.193988		GPR84	0.177226		C17orf112	0.195983
	NCF1	0.193767		ACRV1	0.176725		RCVRN	0.195652
	MLNR	0.193666		FGF1	0.17663		ARHGAP15	0.195487
	SPRR2F	0.193287		ATP12A	0.176607		LRP12	0.195208
	NIM1K	0.192308		ATXN3L	0.176586		KCTD8	0.195157
	C15orf48; MIR147B	0.192255		IFNE; MIR31HG	0.176367		IKZF1	0.194937
	OR10AD1	0.191597		SPTA1	0.176305		KRTAP13-3	0.194553
	TESPA1	0.191591		HCRTR2	0.176066		IL36B	0.19419
	XPNPEP2	0.191534		C20orf194	0.175701		SLC17A8	0.194118
	DPP4	0.19141		PARD3B	0.175439		FAM177B	0.193662
	GRIK3	0.191364		KRTAP5-9	0.175395		SRL	0.193524
	PYGM	0.190859		AC007566.10; GATAD1	0.175393		HAS1	0.193478
	GLRA1	0.19084		CCDC63	0.175237		KAAG1	0.192163
	F8A2	0.190693		UNC79	0.175145		LYSMD2	0.192012
	ALX4	0.190542		ZNF385B	0.175061		NEDD9	0.19171
	ADAMTS9	0.19051		PARD6A	0.174875		MROH2B	0.191371
	PACRG	0.190488		OR13H1	0.174572		SLC22A4	0.191246
	CBLN1	0.190248		PBOV1	0.174439		LOC101927668; AC005062.2; MACC1	0.191141
	POTEB3	0.189542		LCN12	0.174358		HSD3B1	0.191093
	OR56A5	0.189419		SLC16A12	0.174353		SLCO1A2	0.19015
	SPRR1B	0.189361		OR4D5	0.174074		CD180	0.189547
	CPSF4L	0.188775		SYT1	0.17389		KCNH2	0.189139
	GUCY2F	0.188755		HTN3	0.17337		AMPD1	0.189024
	HPSE	0.188294		OR1L4	0.17316		PMM1	0.188853
	ZIM3	0.188067		ARHGAP15	0.173091		SOSTDC1	0.188485
	FCGR3B	0.188053		CNNM1	0.172867		ACTRT1	0.188332
	OR52E6	0.188036		GOLGA8O	0.17262		DAAM2	0.188285
	ITGBL1	0.187764		OR4K17	0.172414		CDH12	0.188178
	OR11H2	0.187737		TAS2R60	0.172328		C5orf47	0.188105
	F8A3	0.187662		CPSF4L	0.172267		TDRD5	0.187943
	RCVRN	0.187377		OR13C9	0.172087		YPEL4	0.187905
	DDX26B	0.187202		DENND2C	0.172057		BRINP3	0.187766
	CNTN5	0.186851		STARD6	0.171495		CFAP161	0.187614
	RGS20	0.186742		BMP15	0.171276		GAGE4; GAGE7; GAGE12G	0.186722
	TG	0.186155		CCL3L3; CCL3L1	0.171192		LRRC19	0.186267
	CCDC54	0.186074		DEFB133	0.170732		CT45A2	0.186197
	RHOXF2B; RHOXF2	0.185792		PLSCR4	0.170522		DDX26B	0.186197
	FAM111B	0.185437		OR2T10	0.170346		OR51A2	0.18613
	S1PR4	0.185404		MAP3K15	0.16999		CT45A8	0.186079
	HSD3B1	0.185367		GOLGA8N	0.169893		CT45A9	0.186079
	OR4A16	0.185327		GUCY2F	0.16977		OR10A6	0.18601
	CSN3	0.184777		PRRT3	0.169656		FCMR	0.185996
	HOXC9	0.184531		CDA	0.169552		EYA4	0.18591
	C2orf91	0.184495		EYA4	0.169323		OR5T1	0.185314
	MAGEA11	0.184196		MEIOB; LINC00254	0.16932		CCL20	0.185185
	B3GAT2	0.184094		VSIG1	0.169192		RHAG	0.185094
	MAGEB18	0.18399		XAGE1E; XAGE1B	0.169173		LRRC9	0.184557
	PGPEP1L	0.18381		C6orf58	0.169005		KIAA1644	0.184364
	DAO	0.183683		TMPRSS12	0.16881		OR4N2	0.184311
	EFCAB13	0.183007		GABRR3	0.168632		FNDC1	0.183991
	STX11	0.182724		ZNF718	0.168161		SPHKAP	0.183806
	RRAD	0.182706		CD96	0.167808		DYNC1I1	0.183704
	APOA2	0.182681		SCGB3A2	0.167598		LRP1B	0.183699
	KRTAP19-5	0.182622		CBR3	0.167495		DYDC1	0.183694
	DSG1	0.182419		CFAP70	0.167219		RAD9B	0.183116
	HMGCS2	0.182211		IFNA4	0.166858		ITPR1	0.182967
	KRTAP24-1	0.1822		LRRC14B	0.166797		ST8SIA3	0.18258
	PEX5L	0.182099		SULT1C3	0.166564		MAGEA11	0.18255
	MUC20; SDHAP2; MIR570; LINC00969	0.181796		NRAP	0.166042		GPR87	0.18255
	TLE6	0.181793		IL4	0.165835		OR4K3	0.182482
	PABPC1L2A	0.181579		PRRG3	0.165603		IZUMO3	0.18241
	RELN	0.181211		FKBP7	0.165483		MDGA2	0.182225
	SGK2	0.180802		CST1	0.165313		CHN1	0.18222
	TPD52L3	0.180748		C11orf87	0.165142		RFX6	0.182173
	HGD	0.180348		OR5M3	0.165085		C11orf97	0.182129
	SLC36A2	0.180096		OR2T34	0.165056		MOGAT3	0.182028
	GRXCR2	0.180075		SCN9A	0.164924		ADAM20	0.181886
	CHRNE	0.179961		CTB-75G16.3; MRM1	0.16476		PADI4	0.180827
	FREM2	0.179839		WISP3	0.164565		NLRP4	0.180802
	LRRC4B	0.179641		ANKRD30B	0.164496		CAPN9	0.180764
	CECR6	0.179595		HOXA6	0.164038		FLJ22763; RP11-59E19.1	0.180723
	ANK2	0.17944		TMEM150B	0.16381		CACNG1	0.180688
	OR7E24	0.179353		MAGEB18	0.163796		CTNNA2	0.180093
	HOXC12	0.17924		CDH8	0.163786		GCNT4	0.179927
	HIGD1B	0.178981		WEE2	0.163636		OR8S1	0.179736
	OR6Y1	0.178918		BCO1	0.163541		PGLYRP4	0.179696
	LINC00473	0.178571		PSG4	0.163399		MROH9	0.179619
	PNPLA5	0.177993		TAGLN3	0.163306		PTH2R	0.179459
	ADH4	0.177986		HTRA1	0.163271		SELENBP1	0.179153
	DEFB4B	0.177824		POU1F1	0.163212		APOB	0.178687
	CTSS	0.177622		OR10C1	0.163121		FBXO47	0.178631
	TAS1R3	0.177426		SEPP1	0.163061		TNS2	0.178571
	OR6C76	0.177262		NOL4	0.162838		LOC101928034; S100A3	0.17801
	PAGE5	0.177237		ZNF233	0.162389		DSCAML1	0.177795
	OR14I1	0.177094		UCP2	0.162321		DEFB4B	0.177738
	PSAPL1	0.177069		FAM71A	0.162293		TNP1	0.177665
	PRR23D2	0.177003		CSN3	0.162226		COLCA2	0.177558
	CALHM3	0.176912		GOLT1A	0.162195		TMEM78	0.177232
	RLN2	0.176572		GPC6	0.161822		HHLA2	0.176757
	UBA1; tydee	0.176436		PATE3	0.16029		OR5D16	0.176692
	RFPL4A	0.176075		QRFPR	0.160249		IRX6	0.176388
	FBXO32	0.175956		MS4A1	0.16002		OCIAD2	0.176365
	SCN3A	0.175685		ZNF804A	0.159558		CASP12	0.176288
	SNTN	0.175583		IFIT5	0.159174		SRPX2	0.176175
	SERPINA9	0.175543		C3	0.159028		FBN3; mumari	0.175682
	KIAA0040	0.175307		NLRP12	0.158664		BTLA	0.175644
	SMR3A	0.175236		NPAS3	0.158421		BFSP1	0.175242
	ITGB3	0.175208		CCL24	0.158381		NXPE4	0.174947
	OR10G7	0.175146		LRFN2	0.158359		FBXW12	0.17463
	TMEM26	0.175145		SNX22	0.158283		LRRC3B	0.174551
	IL5RA	0.175052		SIGLECL1	0.158184		DPY19L2	0.174377
	PECAM1	0.175029		FIGLA	0.15807		IDO2	0.17382
	SAMD7	0.174719		NETO1	0.15798		RUFY4	0.173604
	DNAH7	0.174632		ZNF658B	0.15783		FMO2	0.173463
	TAS2R60	0.174628		GPR27	0.157703		UTS2	0.173285
	FIGLA	0.174528		ARHGEF4	0.157542		OR6N1	0.173193
	OTOA	0.17407		OR4F15	0.157352		PRAMEF1	0.173001
	CRYGD	0.173841		MROH9	0.157233		EVA1C	0.172846
	ACER1	0.173788		PLLP	0.157222		STEAP1B	0.172769
	ASCL1	0.173764		ZNF703	0.157193		RPA4	0.172742
	PARP16	0.173344		THY1	0.157063		SYTL4	0.172585
	ASCL4	0.173341		SERPINB2	0.15682		PDCL2	0.172527
	ZCCHC5	0.173231		SLC36A2	0.156701		IFNE; MIR31HG	0.172216
	LOC100287036; AC137932.6	0.17321		ZSWIM2	0.156333		ENPP3	0.172214
	KCNK18	0.173053		OLFML1	0.15633		ACE2	0.172054
	IKBKG	0.172956		HGF	0.156028		NPAS3	0.171998
	CCL20	0.172923		MDGA2	0.155882		DIO1	0.171966
	MIP	0.172825		ANKRD18A; FAM95C	0.155844		BSPH1	0.171809
	ZIC4	0.172807		CYP26A1	0.155767		C12orf42	0.171516
	CLDN20	0.172414		WDR49	0.155595		SELE	0.171483
	DFNB59	0.172192		BTNL2	0.155564		CTLA4	0.171414
	FGG	0.172153		CACNB2	0.155363		HIPK4	0.171389
	BECN2	0.172128		ENTHD1	0.155323		HIST1H3A	0.171278
	SULT1C3	0.17188		NEUROD4	0.154872		TRAT1	0.171244
	OR5H1	0.171821		ZNF806	0.154703		EPM2A	0.171187
	ABCC8	0.171554		OR10H4	0.154689		LINC01620	0.17109
	MYB	0.171357		ADAM11	0.154681		SBK1	0.17099
	C5orf67	0.171317		PDZD9	0.154605		RFTN2	0.170637
	STARD6	0.17131		NAPRT	0.154596		COL19A1	0.170631
	MROH9	0.171171		PDE6H	0.154583		OR9Q2	0.170582
	C10orf120	0.171122		LUZP2	0.154509		PSG9	0.169744
	SPATA31E1	0.171111		VPREB3	0.154461		KYNU	0.169579
	CCDC187	0.171043		AGTR2	0.154459		ADCY4	0.169567
	KIAA1210	0.170504		THSD7A	0.154253		FMR1NB	0.16941
	AMIGO1	0.170379		INSC	0.15415		NCR2	0.169147
	SERPINA10	0.170207		SLC14A2	0.153999		FCRL2	0.169044
	SLC9A9	0.17019		PSMB9	0.153967		CR1L	0.168973
	YPEL4	0.169763		EFCAB13	0.153752		KRTAP1-1	0.168814
	IHH	0.169722		PMM1	0.153657		DLG4	0.168806
	NPFFR2	0.169695		FSIP2	0.153628		MC5R	0.168792
	OR10H3	0.169544		C3orf18	0.153363		PROKR1	0.168761
	LY75-CD302; CD302; LY75	0.169492		APBB1	0.15336		ANKRD30B	0.168739
	HRH4	0.169428		C17orf98	0.153349		GDF3	0.168701
	SPP2	0.16934		NDP	0.153348		TAAR3	0.168687
	HAS1	0.169154		LCE5A	0.153203		MACROD2; RPS3P1	0.168456
	IRX6	0.169004		BFSP1	0.153197		PADI6	0.168254
	CASP12	0.168792		TMEM86B	0.152846		INPP4B	0.168248
	MUC13	0.168582		TMEM200C	0.152797		TAS2R46	0.168015
	MPL	0.168475		OAS2	0.152769		SELV	0.167768
	CHI3L1	0.167713		TMEM255A	0.152766		LRRC8E	0.16761
	FBLN5	0.167556		SPDYA	0.152564		OR51G1	0.167298
	PIK3CG	0.167455		C12orf42	0.152439		CCDC151	0.167184
	NKX2-4	0.166968		LPAR6	0.152304		NPC1L1	0.167151
	BMP6	0.166858		SPRR1B	0.152124		VAV3	0.167022
	TDO2	0.166782		ME1	0.151912		SLC9B2	0.166916
	ZNF806	0.166614		OR2H2	0.151707		DNAJC5G	0.166855
	CACNG3	0.166488		ASCL4	0.151602		2010-03-01	0.166171
	RAB3C	0.166488		SLITRK5	0.151374		MIP	0.165761
	IFNE; MIR31HG	0.166437		TRIM63	0.151334		DPYSL5	0.165524
	RBM44	0.166436		FAM133A	0.151196		UGT2B28	0.16552
	PCDH7	0.166335		FERMT3	0.151096		KRT39	0.165425
	KY	0.166182		PQLC2L	0.150771		ZBP1	0.165379
	ZNF648	0.165855		SLC46A2	0.150586		TINAG	0.165332
	DENND1C	0.165732		SGK223	0.150518		FAM133A	0.16532
	PMM1	0.16563		CELA2B	0.150481		RRAD	0.164737
	GBP7	0.165416		LINC01620	0.150463		KBTBD13	0.164703
	MYOM3	0.165383		TXNDC8	0.150347		PLPPR5	0.164494
	LOC100129924; C1orf50; RP5-994D16.11	0.165289		PDE1B	0.150121		HTN1	0.164403
	USP44	0.16525		UNC80	0.149767		THBS4	0.163979
	FLI1	0.165158		KIAA0040	0.14936		EMP1	0.163958
	CFAP53	0.165157		LOX	0.149312		OR13F1	0.163934
	OR4K3	0.164798		GCKR	0.149282		OR6C70	0.163636
	KRT38	0.164205		PPP1R3A	0.149105		GADL1	0.163445
	CCDC74B	0.164157		OR5AN1	0.148966		UNC5C	0.163438
	GRK1	0.164146		SYK	0.148695		GPX6	0.163022
	ST6GAL2	0.16412		FCER1A	0.148148		C16orf82	0.162791
	NAT2	0.163728		CFAP47	0.148129		FAM159B	0.162791
	HHLA2	0.16345		PLCE1	0.148125		DPYSL3	0.16232
	C5orf60	0.163357		CHRNB3	0.147915		PKD2L2	0.162111
	CCDC151	0.163328		CDH12	0.147707		TGIF2LX	0.162037
	MUC21	0.162893		NPC1L1	0.14737		STAP1	0.161876
	FOXP2	0.162863		OR2L2	0.14733		OR4C45	0.161609
	SLAMF7	0.1625		APOL1	0.147304		ALS2CR12	0.161193
	SLC25A30	0.162242		SVEP1	0.147174		GPR88	0.16067
	TMEM78	0.162181		GDPD1	0.147038		CLEC17A	0.160643
	AIM2	0.162087		MTRNR2L13	0.146886		CES1P1; CES1	0.160546
	UGT2B11	0.161999		SYTL5	0.146849		F8	0.160359
	CITED4	0.161776		DOK6	0.146675		LIPK	0.160221
	SSTR1	0.161741		STC1	0.146672		GFRA4	0.160178
	CLEC17A	0.161687		HIST1H2BA	0.146636		GPR84	0.160091
	DMRT1	0.1615		OR52N1	0.146457		CDHR3	0.15999
	GRAP	0.161472		ZBED6CL	0.14633		TLX1NB	0.159941
	RBP7	0.161375		HRG	0.14625		F5	0.159915
	KRT25	0.161144		DNAJC5G	0.146025		ACOT4	0.159769
	TEX11	0.16108		CFAP77	0.14595		RSPO3	0.159739
	SYNPO2	0.160796		SMLR1	0.145754		OR4Q2	0.159735
	OR3A2	0.16059		HSD3B1	0.145584		PDZD9	0.159538
	PCDH10	0.160584		IQCA1	0.145262		MALRD1	0.159181
	FMR1NB	0.160462		GPX6	0.145228		HNMT	0.158814
	GAGE1	0.160434		MYOM2	0.145119		SPATA31E1	0.158629
	SPAG8	0.159903		DNAH7	0.14495		ENKUR	0.158103
	DBH	0.159835		LBX1	0.144928		C2CD4A	0.158054
	ADH1B	0.15956		FABP6	0.144864		SPATA16	0.157895
	MUSK	0.159529		FSCB	0.144795		OR5AP2	0.157853
	CCR5	0.15893		STON2	0.144786		P2RY1	0.157712
	ASB17	0.158677		KRTAP13-4	0.144766		PHF21B	0.157618
	KLF4	0.15867		GFRA1	0.14452		ZNF157	0.156687
	PPP2R5B	0.158658		PGLYRP4	0.144401		RGS13	0.156654
	RNASE13	0.158628		CCDC152	0.144248		ALDH1L1	0.156518
	ME1	0.158562		GFOD1	0.143944		ACACB	0.156299
	KERA	0.158557		CUZD1	0.143943		APOM	0.156283
	PDE6H	0.158446		MX1	0.14391		IFNA21	0.156167
	KAZN	0.158155		CHRDL1	0.143909		NCKAP1L	0.156161
	LCK	0.158127		PSMB8	0.143657		EPPIN-WFDC6	0.156113
	BMP15	0.158103		ELOVL3	0.143584		SLITRK2	0.156055
	RAPGEF3	0.157783		TRPV3	0.143503		PLEKHH3	0.156048
	NMU	0.157694		USP44	0.143482		MLNR	0.155828
	HMHA1	0.157598		IDO2	0.143312		MME	0.155759
	OR11A1	0.157434		OR51B2	0.143188		PLEK	0.155666
	ZNF488	0.157413		DIAPH2	0.143077		EDN2	0.155359
	CHGA	0.157407		OR4A15	0.143065		NDN	0.155087
	MME	0.157368		GPX2	0.142985		SAMSN1	0.155027
	PDX1	0.157157		IGFL4	0.142981		ANKFN1	0.154783
	ERMN	0.157104		EFCAB1	0.142949		PAQR9	0.154673
	TCF24	0.156642		TNFSF11	0.142772		PARP16	0.154374
	CNKSR3	0.156533		DDC	0.142401		SLC32A1	0.154314
	CACNB2	0.156512		TBL1Y	0.142295		OR2J1	0.154198
	SSX5	0.156356		RRH	0.142207		HIST1H1A	0.154152
	ATCAY	0.156043		ZDHHC19	0.142068		IFT81	0.154036
	PRR27	0.156008		KCNIP1	0.141974		FAM161A	0.153686
	PRR23D2; PRR23D1	0.155953		OR4C46	0.141853		DUPD1	0.153649
	HSD3B2	0.155907		COL19A1	0.14174		DYDC2	0.153541
	CTSG	0.155855		SLIT2	0.141587		ZNF596	0.153392
	ABTB2	0.155604		FAM184A	0.141538		GRAP2	0.153345
	TAAR5	0.155599		INPP4B	0.141522		TLE6	0.152894
	BDKRB2	0.155593		FILIP1L	0.141451		PRAMEF13	0.152857
	TBX2	0.155548		ACKR1	0.141405		KRTAP16-1	0.152579
	UXT-AS1	0.155546		CLHC1	0.141282		RNF165	0.152414
	SCML4	0.155417		C7orf13	0.140969		OTOP1	0.152205
	CCDC105	0.155211		PRR23B	0.140903		SNX33	0.152181
	TPPP2	0.154721		C2orf73	0.140693		VIPR1	0.152166
	SMCO1	0.154712		ODAM	0.140331		SRPX	0.152144
	TMEM75	0.154639		PTAFR	0.139995		FSTL4	0.151896
	ADAM23	0.154581		OTOR	0.139966		NMUR2	0.15169
	XAGE1E; XAGE1B	0.15444		C6orf183	0.139852		CST11	0.151598
	EDN3	0.154276		FDCSP	0.139824		TRIM63	0.151394
	LCN2	0.154261		TBX1	0.1397		PLCE1	0.151381
	SPATA3	0.154201		ARHGEF28	0.13969		MASP2	0.151201
	ENTPD1	0.154185		DAPL1; OR7E89P	0.139628		MGAM2	0.150937
	ACTRT2	0.154176		OR8B3	0.1392		CYP39A1	0.150721
	HTRA1	0.154054		OR2J1	0.139097		PGLYRP3	0.150602
	OR5D13	0.154044		PLIN1	0.138946		DEFB119	0.150438
	SERPINC1	0.154028		ALDH1L1	0.138708		PBOV1	0.150171
	OR2T10	0.154022		OR5V1	0.138672		AGR2	0.149959
	ATP8B4	0.153901		DBH	0.138605		KCNJ3	0.149959
	NPFFR1	0.153863		CHI3L1	0.138597		UACA	0.149855
	USH2A	0.153689		KCNK9	0.138495		BDNF	0.149837
	OR5T1	0.153617		CAPN9	0.138491		PLPP4	0.149744
	BCHE	0.153584		SLC25A20	0.138225		ZNF500	0.149615
	LAMP5	0.153573		HNMT	0.138062		ACKR4	0.149449
	LPAR4	0.153534		CT47A5; CT47A2; CT47A1; CT47A11; CT47A12	0.138004		PCDH19	0.149389
	PNLIPRP3	0.153374		GLRA1	0.137909		PHLPP2	0.149169
	GPR161	0.153061		OR3A1	0.13789		NRXN2	0.149148
	OSR1	0.152883		UST	0.137763		GRIA4	0.149148
	RFPL4AL1	0.152641		OR2T1	0.137668		OR2M2	0.149036
	ZNF469	0.152522		DDX53	0.137587		CA1	0.149021
	OR6M1	0.152522		C2orf76	0.137558		KIF2B	0.148858
	IL12A	0.152475		KLRF2	0.137255		OR4N4	0.148727
	DUSP28	0.152473		OR1A2	0.137065		TRANK1	0.148716
	RGS9	0.152207		SPINK1	0.136461		FAM24A	0.148466
	CD84	0.15212		TFF3	0.136452		GAGE2D; GAGE13; GAGE2E; GAGE8; GAGE2B; GAGE2A; GAGE2C	0.148305
	SH2B2	0.152014		OR2F2	0.136426		N4BP2L1	0.14814
	POU4F2	0.151978		GRIK3	0.136421		ADGRF5	0.148136
	CFHR5	0.151829		HOXC6; HOXC4; HOXC5	0.136381		C14orf39	0.148134
	TMEM200C	0.151662		CMC4; MTCP1	0.136286		SYCE2	0.148047
	SLITRK2	0.151608		LBP	0.135685		CFAP43	0.148042
	DEFA3	0.151334		NAP1L6	0.135276		LDB2	0.147998
	USP29	0.151283		HGD	0.135019		DENND6B	0.147984
	UCHL1	0.151186		THBS4	0.134838		FABP9	0.147821
	PTPRQ	0.150888		HIST1H4A	0.134659		SCRG1	0.147808
	COL18A1	0.150873		C9orf92	0.134536		CLNK	0.14776
	NFIB	0.150812		IL31	0.134173		ANKRD30A	0.147665
	MAP3K15	0.150784		FAM177B	0.133801		HTR2A	0.147583
	NAP1L6	0.150774		ENPP6	0.133638		ABCC11	0.147575
	PRMT8	0.150593		CCDC168	0.133574		ARMS2	0.147482
	INSM2	0.150555		STAP1	0.133433		CNPY1	0.14742
	OR2L8	0.150155		CCDC83	0.133404		GLYATL1	0.147397
	FAM150B	0.150121		MISP	0.133381		CITED4	0.147103
	IZUMO1	0.150116		DEFB129	0.133353		DNAJC12	0.146971
	PEBP4	0.149946		ARHGEF25	0.133319		FRMPD1	0.146969
	PRAMEF13	0.149908		MYBPC1	0.133249		FREM2	0.146672
	CNTNAP3P2; CNTNAP3	0.1499		PDGFRB	0.13315		DNAJB8	0.146603
	PIFO	0.14975		BCL7A	0.13308		GDPD1	0.146594
	RD3L	0.149611		HSPB3	0.133049		ZDHHC19	0.146586
	PARVG	0.149564		UBA1; tydee	0.132987		SCN9A	0.146348
	C9orf153	0.149563		SLC27A2	0.13288		APOBEC3H	0.146254
	EML1	0.149405		KIAA1644	0.132743		CCDC173	0.146226
	NRP2	0.149197		METTL24	0.132626		RRAGD	0.14622
	TBX22	0.148846		CTSS	0.132524		DACH2	0.146171
	GAGE4; GAGE7; GAGE12G	0.148774		EPHB6	0.132503		GNA14	0.146117
	OR51L1	0.148644		CACNA2D1	0.132486		TENM1	0.146022
	MEDAG	0.148629		RCAN2	0.132289		GP5	0.145934
	OR10V1	0.148515		IL12RB2	0.132189		SCGB2A2	0.145825
	UPP2	0.148452		FXYD1	0.132082		ZNF658B	0.145523
	WDR35	0.148289		POU4F2	0.132075		PON1	0.14518
	OR51I2	0.148072		CDC20B	0.132075		DCANP1	0.14517
	SLC35F4	0.147943		NLRP13	0.132047		ASZ1	0.144981
	DEFA1; DEFA1B	0.147882		LINC00483	0.132013		LIMCH1	0.144961
	DEFA1B; DEFA1; DEFA3	0.147882		ZNF99	0.131928		ADAMTS20	0.144928
	RAB26	0.147841		GBX2	0.131898		DAB1	0.144578
	DPYSL3	0.147622		LCE3C	0.131839		OR5K3	0.14454
	PRRT2	0.147562		LRRK2	0.131833		HEATR9	0.144509
	ACSBG1	0.147319		HNRNPCL3; HNRNPCL4	0.131783		THY1	0.144471
	SLC35E4	0.147059		POTEB3	0.131614		PLEKHH2	0.144372
	CALN1	0.146976		SOX15	0.131371		FAM83F	0.144279
	MAGEA12; CSAG4	0.146615		SLC22A14	0.131297		BHLHE22	0.14411
	PKD1L1	0.146554		FAM161A	0.13122		ODF3	0.143972
	ZNF233	0.14651		RTP3	0.131021		GUCY1A2	0.143831
	HLX	0.146497		NPFFR2	0.13096		CFHR5	0.143824
	LUZP4	0.14643		VWA5B1	0.13078		GSTA3	0.143624
	OR4M2	0.146413		C6orf229	0.130779		GAGE2B; GAGE2A; GAGE2C	0.143593
	LMOD1	0.146399		DNAH3	0.130703		CD48	0.143498
	EPGN	0.146349		PRAMEF5	0.130521		HBD	0.143307
	RASSF5	0.146322		PSTPIP2	0.130322		C9orf57	0.143164
	PLGLB1; PLGLB2	0.146257		CLDN24	0.130229		TMEM212	0.143125
	AQP2	0.146249		PGM2L1	0.130141		RGS9BP	0.143091
	RBMY1D; RBMY1B; RBMY1A1	0.14612		DGKI	0.130024		MCF2	0.142939
	POU2F2	0.146075		TRPM5	0.129724		FEZF2	0.142802
	LURAP1L	0.145929		TEX43	0.129724		CRHBP	0.142787
	C6orf10	0.145631		FMO4	0.129654		OR56B4	0.14278
	TSPY10	0.14561		SPANXN4	0.129596		PRR15L	0.142715
	FSIP2	0.145389		PRKG2	0.129495		ZIM3	0.142705
	CYP2A6	0.145216		TRIM49C	0.129373		GPR161	0.142598
	GYPB	0.145197		IFNA10	0.129088		PCDHB10	0.142586
	LRRN2	0.145167		PTH1R	0.128698		OR8B12	0.142578
	IMPG2	0.145127		CST11	0.128697		C2orf70	0.142475
	LRRTM4	0.144804		POLE4	0.128681		ATP1B2	0.142443
	SLC6A13	0.144771		ANKRD1	0.128598		ARHGEF26	0.142296
	AQP3	0.14437		GRK1	0.12849		PDX1	0.142257
	SELE	0.144336		LRRC9	0.128414		PARD3B	0.141844
	VSIG10L	0.144267		CT45A6; CT45A7	0.128358		RGS21	0.141808
	ABLIM2	0.144173		ZNF521	0.128272		AXDND1	0.14175
	MMP13	0.144138		CALHM1	0.128259		ASCL4	0.1417
	PYGO1	0.144074		LRRC18	0.128039		MMP28	0.141672
	KRTAP9-6	0.144033		RNASE12; RNASE11	0.127732		PTH1R	0.141662
	CATSPERG	0.143907		SELENBP1	0.127695		ACCS	0.141501
	SYT1	0.143895		IKBKG	0.12761		SLC17A4	0.141471
	KRT12	0.143856		ACSL1	0.127582		LOX	0.141369
	KIAA1211	0.143716		KRT3	0.127564		SPATA8	0.141327
	KLRC1	0.143575		CFAP45	0.12746		AR	0.141141
	LIPM	0.14356		CDCA7L	0.127445		PRR23D2	0.141101
	AFAP1L2	0.143551		OR8U1; OR8U8	0.127418		APOA2	0.141058
	IRS4	0.143416		IL1RL1	0.127296		MAP3K13	0.141023
	OR2T35	0.143388		SHF	0.127148		OR10G8	0.140985
	SLC24A2	0.143262		STK32A	0.127067		ZBTB47	0.140889
	CNTN1	0.143154		PARP9	0.127008		CPE	0.140865
	ZNF287	0.143011		CEBPE	0.126963		SEMA3D	0.140584
	ARSI	0.14274		KCNS1	0.126866		MYH1	0.140214
	ZC3H12B	0.142665		CA8	0.126795		NUP98	0.140169
	EMCN	0.142648		YPEL4	0.126736		PYHIN1	0.14002
	TMEM95	0.142586		RAVER2	0.12647		ZBED6CL	0.139961
	SMIM6	0.142518		MAGEC1	0.126437		C17orf98	0.139949
	ZNF474	0.142438		USP17L15	0.126312		NIPAL2	0.139647
	NRSN1	0.142315		SMR3A	0.126278		AFF2	0.139514
	AGPAT3	0.142232		OR1E2	0.126086		HSD17B6	0.139487
	SLC25A20	0.142228		FSTL4	0.126033		PSG7	0.139456
	RBPMS2	0.141882		CCL28	0.126002		FCN3	0.139456
	PINK1; MIR6084	0.14181		OR52E6	0.125981		C2orf73	0.139378
	PTPRD	0.141736		RHOJ	0.125981		GPR182	0.139344
	ZNF385B	0.141661		PSG9	0.125909		TMCO2	0.13931
	KPRP	0.141643		PSG3	0.125878		ZNF648	0.139214
	LOC79999; LOC388436; AC007952.5	0.141447		LAMB3; MIR4260	0.12587		C6orf118	0.139104
	ATP1B4	0.141395		CCL11	0.125649		MLN	0.138787
	EFCAB6	0.141372		TRIM49	0.125598		TMEM200A	0.138682
	PSG4	0.141369		ENPEP	0.125335		HTR1A	0.138659
	ELF5	0.14102		PIWIL2	0.125335		ME1	0.138643
	GOLGA8G	0.140962		DGKQ	0.125285		LRRIQ3	0.138577
	NPAS1	0.140958		SULT1E1	0.125044		FBXO32	0.138415
	ADK	0.140952		PLPPR5	0.125042		ALPI	0.138325
	ORAI2	0.140868		ZNF366	0.124828		FLG	0.13799
	CYP19A1	0.14082		KIAA1211	0.12475		PTPN20	0.137899
	PSG6	0.140691		TXLNGY	0.12468		FOXA2	0.137808
	CSRNP3	0.140665		RGS6	0.124671		DBX1	0.137735
	SPAG16	0.140511		PTPRD	0.124611		NLRP13	0.137536
	CDH12	0.140374		CLEC17A	0.124496		DCST2	0.137411
	BRINP3	0.140187		SLC44A3	0.124303		SAGE1	0.13738
	NDN	0.140091		CNTN5	0.124213		IAH1	0.137277
	SH3RF2	0.139832		KLK12	0.124117		SPP2	0.137242
	GAGE12C; GAGE12E; GAGE12H	0.139771		ST6GAL2	0.124108		PRAMEF16; PRAMEF17	0.137199
	NFKBIB	0.13963		XCR1	0.124102		B3GNT9	0.137068
	LCE3E	0.139424		KRTAP20-2	0.124008		OR12D2	0.13701
	TMEM89	0.13931		LIPJ	0.123996		OR5M11	0.136986
	C22orf42	0.139163		CT45A7; CT45A6	0.123967		SLC4A4	0.136812
	ZNF792	0.139116		OR9A4	0.123885		CT62	0.136801
	ZNF771	0.139007		KRTAP6-2	0.123876		OR5AS1	0.136632
	IFT81	0.138766		RIPK3	0.123775		ZNF630	0.136558
	IRX5	0.138761		PLAC4	0.123705		NOS3	0.136516
	TRHR	0.138681		TSLP	0.123488		CPA2	0.136392
	SLC17A3; HIST1H2APS2	0.138658		IGSF11	0.12348		IZUMO1	0.136364
	CCDC173	0.138489		UNC13A	0.123417		UPP2	0.136348
	OTOP1	0.138328		SLC7A3	0.123217		ADAM11	0.136195
	MOV10L1	0.137892		IRS4	0.123169		HHIP	0.136009
	ADAM12	0.137828		C1S	0.12314		ENTPD1	0.135943
	LGALS9C; LGALS9B	0.13746		HOXC9	0.122958		ZAP70	0.13572
	NLGN2	0.137166		ZNF570	0.12293		HARBI1	0.135688
	CLIP4	0.136986		LAMP5	0.122926		GABRA6	0.13556
	NUP210L; MIR5698	0.136881		SGCD	0.122773		OR2M7	0.135542
	TEX30	0.136674		OR8H3	0.12275		FAM71A	0.13553
	RBP3	0.136635		AKR1C3	0.122691		FGF5	0.135521
	SHC3	0.136635		PTGER3	0.12268		CCDC179	0.135491
	OR52E2	0.136534		NDN	0.122594		ZNF563	0.135488
	NDST4	0.136492		SLC17A4	0.122561		PRRT3	0.135256
	ENTPD8	0.13644		ACOT4	0.122387		ALCAM	0.135135
	KCTD8	0.136268		SAA1	0.122128		BNC1	0.134982
	ZNF729	0.136209		TESPA1	0.122017		GCNT3	0.13494
	GPM6A	0.136105		SCN7A	0.121878		PCDH7	0.134907
	MTRNR2L13	0.136098		C3orf20	0.121869		FGB	0.134771
	GALR3	0.135987		SCIMP	0.121764		C18orf42	0.134741
	TMEM147-AS1	0.135917		MUC21	0.121762		MEPE	0.134721
	CD38	0.135885		OR10K1	0.121755		EBI3	0.134697
	OAS2	0.13581		DGKG	0.121639		SMIM10	0.134608
	CDC20B	0.135791		LY6G6C	0.121592		UGT2B10	0.13459
	SEZ6L2	0.135718		ANKRD20A1; ANKRD20A3	0.121588		CD5L	0.134529
	FAM216B	0.135706		KIAA1210	0.121576		HSD3B2	0.134508
	NANOS3	0.135692		DCDC2C	0.121483		MYLK2	0.134361
	IER5L	0.135411		BAAT	0.121436		BIRC3	0.134256
	DIO2	0.135359		RD3L	0.121344		PRKCG	0.134176
	GAGE12G; GAGE12E	0.135271		SLC25A30	0.121212		MMRN2	0.134146
	GAGE12D	0.135271		SPATC1L	0.121119		TRIM49C	0.134091
	GAGE12H; GAGE12B; GAGE12C	0.135271		AMY2B; ACTG1P4	0.121079		LACC1	0.133981
	FAM20A	0.135205		OR6B1	0.121001		ORM1	0.133956
	NCF2	0.135189		MS4A2	0.120887		ITLN1	0.133929
	TMEM158	0.135135		CT83	0.120813		ZGLP1	0.133595
	SSMEM1	0.135135		TBC1D3P5	0.120764		BPY2C; BPY2	0.133495
	CMTM1	0.135043		TOPAZ1	0.120757		MS4A6E	0.133391
	GRM4	0.134946		STPG2	0.120672		EFCAB12	0.133385
	FAM24A	0.134777		NCF1	0.12059		CXorf58	0.133381
	ZCCHC13	0.134621		NR5A2	0.120579		OR2A14; OR2A2	0.133333
	HELT	0.134508		PIWIL4	0.120555		FAS	0.133333
	GAGE2D; GAGE13; GAGE2E; GAGE8; GAGE2B; GAGE2A; GAGE2C	0.134426		SHOX	0.120532		RNF186	0.132937
	TRAF3IP2	0.134405		SAA2; SAA2-SAA4; SAA4	0.120482		KLHL31	0.132874
	FBXL7	0.134398		LIPM	0.120448		GRP	0.132818
	MROH2A	0.134364		APOD	0.120331		ART5	0.132721
	C10orf54	0.134223		CCL4L2; CCL4; CCL4L1	0.120259		ABCA12	0.13266
	ADRA2A	0.134191		ABCC11	0.120221		SIRPB1	0.132626
	LRRC34	0.134027		GLIPR1L2	0.120085		ZNF345	0.13257
	MBD3L3	0.133776		PLEKHG5	0.119893		OR10H3	0.132563
	C17orf105	0.133675		HIST1H1A	0.11976		SLC17A3; HIST1H2APS2	0.132537
	DNAH2	0.133583		CPA1	0.119702		HOXA6	0.13247
	LOC102467081; CTD-2313F11.1; slygee	0.133562		GPLD1	0.119688		HNF4G	0.13246
	TMEFF2	0.133444		SPINT3	0.119664		LRRTM1	0.131965
	TLR9	0.133415		KLK11	0.119652		GCA	0.131868
	ATP6V1G2	0.133413		TTPA	0.119634		DENND5B	0.131842
	ZBTB12	0.133383		NR1I2	0.119617		GP2	0.131829
	OR4F17	0.133375		KRT39	0.119504		OR51I2	0.131798
	ZNF154	0.133347		SCGB2A2	0.119391		SLC25A42	0.131788
	RBP2	0.133305		SCML4	0.11934		ZNF843	0.131759
	PAPOLB	0.133178		TLX1NB	0.119288		ALDH8A1	0.131651
	PRSS58	0.133153		OR2A5	0.119143		FAM71C	0.131621
	DACH2	0.133107		KRT17	0.119108		C8orf58	0.131558
	GAS1	0.13305		CLCN4	0.119048		ZNF185	0.131526
	C8orf48	0.13286		SLC9C2	0.119001		YIPF7	0.131342
	P2RY8	0.132848		TSHZ1	0.118965		KCNJ14	0.131163
	FAM189B	0.132844		ACKR4	0.118889		DYNC2H1	0.131095
	DUSP13	0.132833		GFAP	0.118854		MMP10	0.13098
	ANGPTL7	0.132829		TMEM74B	0.118814		C8A	0.130875
	MGP	0.132819		DZIP1L	0.118727		ADH1B	0.130864
	CYP2F1	0.132775		KRTAP24-1	0.118725		MFAP4	0.130734
	TNFRSF9	0.132761		TRHR	0.118656		ANGPTL5	0.130678
	NACAD	0.132708		USH1G	0.118567		IGFL4	0.130396
	DAPL1; OR7E89P	0.132551		HCN4	0.118549		CACNA1F	0.13038
	RNASE2	0.132347		GS1-259H13.2; TCONS_l2_00026125; TCONS_l2_00026126; ZNF655	0.118521		CT45A10	0.130288
	C15orf39	0.132332		NME8	0.118343		FGG	0.130275
	NGF	0.132203		CCDC74B	0.118089		SFTA3	0.130181
	OPN5	0.132193		KCNG3	0.118056		GNMT	0.130041
	FRMD6	0.132102		ATP13A5	0.11802		EFCAB13	0.129933
	CSRNP1	0.132082		SULT2A1	0.117994		UBA7; MIR5193	0.12987
	SLC5A1	0.132066		ANGPTL2	0.117803		TMEM91	0.129788
	LDLRAD4	0.132062		POTEB3; POTEB; AC136352.4	0.117713		CLDN20	0.129675
	LRRC32	0.13193		NT5E	0.117615		TGFB2; TGFB2-OT1	0.12957
	CLIC6	0.131901		ZNF529-AS1	0.117598		LILRA1	0.129515
	WDR63	0.131787		NUP98	0.117581		IGFLR1	0.129503
	GLOD4	0.13174		RBP2	0.117541		C7orf71	0.129456
	DNHD1	0.13173		XPNPEP2	0.117517		SOX21	0.129425
	OR8B8	0.13173		JAKMIP3	0.117334		ODF3L1	0.129264
	VASN	0.1317		PGLYRP3	0.117329		NCCRP1	0.129213
	HOXD9	0.131673		CYP4F8	0.117323		CHGA	0.129178
	DPP10	0.131579		ACTN3	0.117263		ACOX2	0.129157
	OR4F6	0.131579		TMCO5A	0.117246		LMOD1	0.129143
	CSN2	0.131579		TBX18	0.117106		MYBPC2	0.129001
	SOSTDC1	0.131547		DYNC1I1	0.117099		ZNF32-AS3	0.128994
	CD8B	0.131412		CCDC74A	0.117073		RGS4	0.128988
	CST1	0.131222		GCGR	0.117048		CFHR2	0.12894
	FMN2; ADH5P3	0.131205		MS4A6A	0.11703		OR3A1	0.128881
	SCG2	0.131158		OR1P1	0.116959		GNAT3	0.128866
	ENPP2	0.131119		GFRA4	0.116919		STAT4	0.128733
	KRTAP25-1	0.131111		NRARP	0.116911		SYT10	0.128666
	COL4A4	0.130983		RHAG	0.116828		SH2D4B	0.128497
	TSPY3; LOC728395	0.130799		BOK	0.116743		ZBTB22	0.128414
	PLCZ1	0.13061		ADAMTS20	0.116738		AHSP	0.128407
	ADGRF5	0.130351		MMP20	0.116732		KRTAP21-3	0.128374
	PLEKHN1	0.130191		DNAL1	0.116732		ADTRP	0.128263
	C5orf56	0.130118		NFE2	0.116645		GH1	0.128205
	BHLHE22	0.130088		MN1	0.116399		RXRG	0.128205
	PDCD1LG2	0.130058		OR3A2	0.116331		C12orf77	0.128205
	CD244	0.12992		CIDEC	0.116279		OBFC1	0.128166
	DLL1	0.129893		IGLON5	0.116279		AKAP14	0.128092
	GPR12	0.12987		ATRNL1	0.1162		CCNJL	0.12808
	CCR9	0.129814		C2orf15andLIPT1andMRPL30; C2orf15	0.115989		SIX3	0.128056
	WDR49	0.129728		CNGA3	0.115974		PARVG	0.127957
	ADGRA2	0.129699		CBFA2T3	0.11577		OR8D4	0.127916
	MGARP	0.12964		FOXA2	0.115764		ADRBK1	0.127832
	APOL5	0.129615		KRT35	0.115756		IGFL3	0.12771
	LOC100506388; RP11-1260E13.4; hosaru	0.12937		CYP4F11	0.115747		ITGB3	0.127664
	C6	0.12931		LUM	0.115733		NR1I3	0.127647
	TTLL6	0.129263		NPPB	0.115687		CRTAM	0.127644
	NETO1	0.129252		ERICH2	0.115631		NCBP2L	0.127636
	SYNPR	0.128983		KLHDC7A	0.115453		BMP6	0.127169
	IL31	0.128924		C12orf56	0.115376		PMAIP1	0.126928
	FAM9A	0.128847		NXN	0.115371		TAS2R38	0.12678
	PTX3	0.12869		RP11-281A20.2; TLR4	0.115366		ZFP14	0.126731
	IL26	0.128676		LDB2	0.115352		GABRR1	0.126665
	MYBPC1	0.128607		CDKL2	0.115332		MOV10L1	0.126607
	TBX1	0.12856		LOC100505478; RP11-402G3.3	0.115323		OR1D5	0.126502
	UBQLNL	0.128501		RNASE9	0.115321		PM20D2	0.126399
	SLC17A2	0.128446		ZNF596	0.115298		LIPN	0.126292
	PYDC1	0.12839		MND1	0.115284		GDF5	0.126275
	TMIGD1	0.128281		GAL	0.115255		OR10H1	0.126249
	C4orf19	0.128263		FIBCD1	0.11525		GPR139	0.126106
	AVPI1	0.128238		SPACA1	0.115163		KDM1A	0.126005
	ZNF500	0.128205		CD58	0.115158		LINC00173	0.12599
	FOXP3	0.128165		OR6S1	0.115035		PRRG3	0.125769
	KCNA7	0.128098		PSG5	0.114983		HPSE2	0.12565
	HTN1	0.128009		RFTN2	0.114943		SIRT6	0.125628
	GOLGA6L22	0.127935		MTCL1	0.114841		MGAM	0.125355
	KLKB1	0.127917		CSRNP3	0.114784		DCHS1	0.125336
	LYSMD2	0.127841		ZNF20	0.114638		TBX2	0.125257
	P2RX7	0.12769		GDF11	0.114585		AHNAK2	0.125209
	MYOZ2	0.127536		STXBP6	0.114583		HOXA5	0.125144
	DOCK3	0.12746		TLR6	0.114555		CCDC74B	0.125136
	DLK1	0.127287		CTNNBIP1	0.114528		ZNF660	0.125025
	C1orf100	0.127246		C8orf48	0.114383		ZNF572	0.124967
	SIGLEC6	0.127148		FAM208B	0.114275		AADAC	0.12489
	PEAR1	0.127111		SEMG1	0.114272		AGMO	0.124816
	ZNF703	0.12707		MMP19	0.114117		C7orf62	0.124782
	SLC26A4	0.127007		DDI1	0.113938		KLHL4	0.124594
	CCL11	0.126945		DNTT	0.113895		C10orf67	0.1245
	AQP8	0.12692		SPATA22	0.113883		H1FNT	0.124378
	COL18A1-AS1	0.126843		MCF2	0.113785		SMO	0.124323
	DAZ2; DAZ3	0.126801		LOC100287036; AC137932.6	0.113753		FAM153C	0.124292
	ACRV1	0.126789		TMEM82	0.113711		ARMCX3	0.124292
	SYCP1	0.126677		DAOA	0.113701		APCS	0.124183
	PRODH2	0.12662		APOC3	0.113654		C1QTNF3-AMACR	0.12398
	HTR1E	0.126582		LRRC4B	0.113591		OR10A7	0.123735
	PAQR5	0.12651		GOLGA8DP	0.113587		LRRC3	0.123521
	ATIC	0.126459		ACTRT3	0.113423		CMTM7	0.123498
	PRSS1	0.126316		SELV	0.113402		GABRA2	0.123479
	FUT6	0.126162		ERC2	0.113356		PRAMEF4	0.123428
	LTF	0.126162		OR1L3	0.113331		PAQR5	0.123393
	KLHL40	0.126072		ZBP1	0.113195		NIM1K	0.123384
	AZU1	0.126051		PTPRB	0.112971		GTF2IRD1	0.123352
	STRA8	0.126005		EHD3	0.11295		PHOSPHO2	0.123264
	TPPP3	0.125873		TSPO2	0.11292		ANKRD7	0.123217
	SIGLEC10	0.12583		CACNG7	0.112906		ADPRH	0.123143
	LGALS16	0.125739		CD207	0.112846		AK5	0.123103
	APOO	0.125722		C4orf36	0.112794		CADPS2	0.123057
	CCL24	0.125649		LRRN2	0.112751		F8A3	0.123028
	NPDC1	0.125642		SLFN5	0.112711		LGALS12	0.122877
	SPRR2B	0.12542		RAB37	0.112705		PRICKLE1	0.122822
	AGBL4	0.125272		SYCE1; SPRNP1	0.112483		ADGB	0.122807
	GDPD1	0.125265		CASP12	0.11246		RBP4	0.122641
	OR51B4	0.125181		ART4	0.112432		KIF17	0.122564
	ACOT2	0.125153		CARTPT	0.112406		C17orf47	0.122435
	NWD1	0.125034		RMDN2	0.112388		KRTAP10-3	0.122417
	GDF11	0.12491		EMP1	0.11233		GCNT7	0.122405
	CORO6	0.124875		RRAD	0.112278		SPRED3	0.122399
	HNMT	0.124809		CAPN3	0.112219		KIAA1210	0.122388
	SBK1	0.124802		PRPS1	0.112113		EPHB1	0.122288
	OR10A7	0.124711		LRRC32	0.112028		ASB5	0.122146
	MUC22	0.124591		CNGB3	0.112		ZNF562	0.122143
	MTURN	0.124555		STYK1	0.11195		CST9L	0.122082
	HOXA3	0.124491		LOC730668; CITF22-92A6.2	0.111888		C4orf51	0.121895
	SYT10	0.124455		FRMPD4	0.11184		UBA1; tydee	0.121885
	GPX7	0.124362		VSIG10	0.111835		SPAG8	0.121819
	C1GALT1C1L	0.124296		OR10G8	0.111769		NYX	0.121755
	CH25H	0.124224		ZNF613	0.111717		CCDC185	0.121704
	CNTD1	0.124128		USP17L12	0.111682		SLC15A1	0.121645
	F5	0.124026		OR2C3; GCSAML-AS1	0.111649		IMPG2	0.121643
	SAMD3	0.123967		CYP4A11	0.111598		MYL2	0.121612
	ACADVL	0.123957		ZMAT4	0.11158		CNTN6	0.121344
	ESR1	0.123915		REC8	0.111474		CCDC172	0.121339
	ANO3	0.123901		CLMN	0.111461		PDHA2	0.121212
	CYP4A11	0.123862		ECSCR	0.111421		ZNF484	0.121183
	NIPAL4	0.12378		GRB14	0.111389		LY96	0.121096
	CDKL5	0.123774		MUC1	0.111378		CUZD1	0.120896
	CYP2R1	0.123772		NNMT	0.111374		NMS	0.120896
	MAGEC3	0.123769		ZNF682	0.111311		PDE4C	0.120707
	KLK4	0.123758		WNT5A	0.111305		TMEM44	0.120668
	PLA2G4E	0.12373		GPRC5A; MIR614	0.111194		PRR27	0.120667
	ZC3H12C	0.123653		BRINP3	0.111193		TIMD4	0.120608
	CCDC3	0.123621		ACADVL	0.110978		ABTB2	0.120425
	PLLP	0.123607		PTGFR	0.110855		FSD1	0.120401
	COPRS	0.123535		C1QL4	0.110824		TEX13B	0.120391
	ISM1	0.123517		PHF21B	0.11076		TNFSF15	0.120385
	GCGR	0.12344		SATL1	0.110717		PLIN1	0.119917
	APOD	0.123294		FAM102B	0.110689		C3orf56	0.119681
	IGDCC3	0.123243		IL15	0.110643		NRP2	0.119605
	USP17L4	0.123235		ADGRB3	0.1106		DHRS7C	0.119491
	SOCS1	0.123184		VSTM4	0.110461		PIK3CG	0.119473
	C17orf82	0.123066		TIGD4	0.110452		GKN2	0.119464
	OR5M8	0.122795		OR56B4	0.110436		TSTD1	0.119414
	SLC25A42	0.122719		KIAA0226L	0.110333		MAGEC2	0.119407
	ZNF781	0.122699		NEUROG1	0.110319		GRB14	0.119384
	MDP1; NEDD8-MDP1; NEDD8; CHMP4A	0.122688		CT45A5	0.110316		OR5M8	0.119372
	SCN9A	0.122631		WDR97	0.110311		OR2T10	0.119246
	SLC32A1	0.122566		NPPA	0.110308		ZNF502	0.119241
	LINC01235	0.122444		SPX	0.110236		OR6Y1	0.1192
	CCNA1	0.122378		PRAMEF33P	0.110233		SLC26A7	0.119167
	PGR	0.122137		SPON1	0.110216		FAM228B	0.119072
	TMPRSS11B	0.122102		CCDC181	0.110117		GOLGA8O	0.118997
	SNX33	0.122072		PAK7	0.110048		LRRC74A	0.118846
	KRTAP16-1	0.121951		CLIC6	0.110024		ZNF716	0.11879
	FAM212A	0.1219		ABCC8	0.11		DHRSX	0.118728
	CDHR3	0.121896		FZD2	0.109908		SLC17A6	0.118577
	SPI1	0.121691		FMR1NB	0.10989		ZNF343	0.118532
	IFI16	0.121651		PAPLN	0.10988		MUC21	0.118425
	KAZALD1	0.121615		RFPL3	0.109856		CHI3L2	0.118407
	OR6T1	0.121581		USP17L3; USP17L8	0.109833		ACER1	0.118388
	EYA4	0.121522		NFATC2	0.109751		OR6C75	0.118325
	OR51S1	0.121462		MUM1	0.109708		APOBEC3G	0.118267
	UMODL1	0.12138		C3orf80	0.109472		TPPP2	0.11824
	CALHM1	0.121193		NAPSA	0.109411		OR51B2	0.118233
	PCSK1	0.121167		TM6SF1	0.109371		RTP4	0.118226
	TP53TG3D	0.120968		MBD3L1	0.109354		CACNB2	0.118133
	SIX3	0.120913		DOK5	0.109296		IGLON5	0.11801
	NMUR2	0.120659		GRM4	0.109293		ATP8B4	0.117933
	MIR1199	0.120654		MFNG	0.109178		LGSN	0.117813
	MROH2B	0.120643		PLEK	0.109127		ATP13A5	0.117761
	DUOX1	0.120624		SULT1C4	0.10906		NRAP	0.117727
	C11orf68	0.12062		PARVG	0.109055		TMEM143	0.117696
	SGK1	0.120589		MYB	0.108995		IL36G	0.117577
	TRIM63	0.120302		TBR1	0.108989		SULT1C3	0.117429
	SDR16C5	0.120286		ADD3	0.108915		C6orf58	0.117403
	OR4C6	0.120185		OR10H1	0.108865		OR12D1	0.117359
	ALDH1L1	0.120079		NKX2-2	0.108856		KRTAP20-2	0.117207
	LOC388780; RP11-128M1.1	0.12		CSH1	0.108853		GPR82	0.1172
	CYP4Z1	0.11998		REEP2	0.108832		H6PD	0.117181
	GPC6	0.119948		DEXI	0.108712		STK32A	0.117139
	C12orf74	0.11989		TMC2	0.108614		FGF14; FGF14-IT1	0.117111
	TNS2	0.119856		GPR88	0.108508		IRS2	0.117019
	SLC12A1	0.119777		IL2RA	0.108476		DPPA5	0.116989
	CDR2L	0.119771		RUSC2	0.108438		STEAP1	0.116892
	GPR156	0.11972		RSPH10B2; RSPH10B	0.108283		ZNF804A	0.116883
	LGALS7; LGALS7B	0.119665		OR10T2	0.108238		EPC1	0.116748
	HOPX	0.11961		OR5AS1	0.108118		GSTA2	0.116662
	VIM	0.11955		OTOGL	0.108065		FAM187B	0.116659
	N4BP2L1	0.119526		JPH3	0.108055		LINC01276	0.116632
	CHN1	0.119522		HUNK	0.107948		CCL21	0.116413
	SMC1B	0.119464		SERPINB5	0.107759		TRIM77	0.11635
	SCRT1	0.119427		GSC	0.107755		OLIG1	0.116336
	AMER1	0.119368		TMC3	0.10775		RDH5	0.116318
	TUBGCP6	0.119276		GKN1	0.10771		ASB11	0.116232
	CTSW	0.119165		ANKS4B	0.107692		FRK	0.116187
	CCDC190	0.11898		HEYL	0.107672		EVC2	0.116137
	CYLC1	0.118516		CD22; MIR5196	0.107641		LRP3	0.116108
	DEFB110	0.118435		CLYBL	0.107565		KPRP	0.116081
	KRT23	0.118373		PSG6	0.107527		CCDC166	0.115956
	RNF32	0.11837		FUT6	0.107527		FUT6	0.115857
	CELA2B	0.118086		LRP5L	0.107497		UBQLN3	0.115857
	ALDH8A1	0.118039		SP8	0.107485		MPST	0.11583
	TMEM178A	0.11788		PIRT	0.107483		AKAP7	0.115823
	OR2M7	0.117804		2004-03-01	0.107347		DHX37	0.115779
	CYYR1	0.117803		TAP2	0.107262		LOC100652768; PCSK7	0.115716
	DMRTA1	0.117739		OR4F3	0.107001		S100A12	0.115708
	PER2	0.117568		PADI3	0.106996		C1orf137	0.115481
	UBD	0.117566		FLRT1	0.106929		NAPRT	0.115453
	SAGE1	0.117493		ARHGEF26	0.106848		TTC9	0.115447
	GPC2	0.117282		FRMD6	0.106826		C9orf84	0.11537
	DZIP1L	0.117266		IGFL3	0.106689		HLA-DRB1	0.115262
	BRSK1	0.117234		PRAP1	0.106669		CCL3	0.115258
	DCLK1	0.117156		CTRL	0.106564		GPR156	0.11524
	IL4	0.117128		ENPP3	0.106511		FARP1	0.115233
	ASB11	0.117021		OR6C68	0.106501		OR2T5	0.115137
	FOXI3	0.117001		LYZL1	0.10649		NUDT19	0.115082
	HIST1H2AB	0.116998		OR10A2	0.106451		VPREB3	0.115029
	PCDH17	0.116997		OR2A14; OR2A2	0.106383		RTN1	0.11499
	NDUFA4L2	0.116947		EPB41L1	0.106351		CLEC4C	0.114982
	OR2W5	0.116911		FIGF	0.106331		ZNF154	0.114845
	GYPC	0.116869		GPR37	0.106305		OR51S1	0.114754
	SLAMF6	0.116822		GDF3	0.106278		ALX4	0.1147
	SFRP4	0.116786		ZNF536	0.106181		SYTL5	0.114644
	SI	0.116751		LRRTM1	0.105962		CALHM1	0.114552
	HTR2A	0.116663		DPYSL5	0.105937		HIGD1C	0.114549
	BOD1L2	0.116598		BOC	0.105915		NAAA	0.114411
	CATIP	0.116578		SRPX2	0.105888		KCNMA1; swamu	0.114393
	SOWAHA	0.116489		LINC00935	0.105843		NIPAL4	0.114371
	GH1	0.116459		RNASE3	0.105664		CLUL1	0.114358
	ARHGAP6	0.116391		PLEKHH3	0.105559		OR4S2	0.114345
	XK	0.11633		RCVRN	0.105476		OR8J1	0.114007
	ZNF367	0.116279		CEACAM1	0.105386		ADGRA2	0.114
	NHLRC1	0.116279		APOBEC4	0.10536		TMEM35	0.113912
	LRRK2	0.116205		AGPAT3	0.10525		OR1L1	0.113712
	DCANP1	0.116071		SLC10A4	0.105211		CFAP52	0.11366
	PDZD9	0.115971		ZP4	0.105173		TSHZ1	0.113636
	FCGR3A	0.115913		MATN3	0.105054		NKX2-4	0.113542
	SLC47A1	0.115745		CCDC109B	0.105047		COL4A4	0.113503
	LRRTM1	0.115634		KCNA1	0.104979		C6orf229	0.113493
	TTC23L	0.115593		ITPR1	0.10488		CYGB; RP11-666A8.8	0.113422
	SIRT6	0.115573		PLIN2	0.104716		ZNF645	0.11332
	GPR45	0.115518		NKX2-3	0.104697		OR13C3	0.11329
	TBL1Y	0.11548		MLKL	0.104643		GOLT1A	0.113115
	XCR1	0.115416		TACSTD2	0.104636		TICAM1	0.113068
	CYP4F8	0.115407		ABHD1	0.104603		TMPRSS12	0.113058
	PRSS46	0.115361		LLGL2	0.104555		HTRA1	0.113052
	PTPN20	0.115328		LRTM1	0.104478		CLEC4D	0.112856
	GPX6	0.115207		IFNA21	0.104308		KIAA2022	0.112803
	CEACAM8	0.115179		TTLL9	0.1043		OR2A5	0.112736
	NR4A3	0.115128		PLEKHA6	0.104276		CAGE1	0.112736
	TFEB	0.115033		OR6B3	0.104272		IL31	0.112717
	ESRRG	0.114892		GAGE12F; GAGE12J; GAGE12D; GAGE5; GAGE6; GAGE12B; GAGE4; GAGE2E	0.104264		WWC2-AS2	0.112693
	GNG7	0.114873		LOC338797; RP13-507P19.2; RP13-507P19.1	0.104167		CDX2	0.112629
	TM6SF1	0.114813		PLEKHD1	0.104167		DEFB126	0.112588
	LRP3	0.114796		CTSG	0.104121		CACNB4	0.112493
	CFAP70	0.114622		ZNF645	0.104086		RCCD1	0.11246
	CPO	0.11462		PKD1L1	0.104084		HIST1H2BA	0.112444
	MBD3L4	0.114546		KCNJ4	0.10406		TRPA1	0.112422
	CCDC28B	0.114516		CD226	0.104033		FLT3	0.112422
	ABI3BP	0.114484		CBLN2	0.103864		ST3GAL2	0.112314
	IFIT5	0.11435		C17orf96	0.103835		BPIFB3	0.112144
	RPA4	0.114324		WFDC8	0.103785		KCNJ15	0.112075
	GPR88	0.11427		SPATA20	0.103728		CORIN	0.112027
	CLEC2A	0.114195		AADAC	0.103677		GUCY1B3	0.111925
	GAGE10	0.114115		HYAL3	0.103675		RPS4Y2	0.111901
	GPR82	0.114068		BACH2	0.103595		TLR8	0.111893
	HCG27	0.114048		KRTAP5-7	0.103401		SLCO1B3	0.111844
	HCN4	0.114043		HLF	0.103257		SLC26A2	0.111833
	FLJ22763; RP11-59E19.1	0.114027		RNF186	0.103257		CREB3L1	0.111802
	C9orf24	0.113924		NME5	0.103254		PRKD1	0.111796
	PPEF2	0.113819		IFNAR1	0.103213		LRRIQ4	0.111794
	TNP2	0.113783		COPZ2	0.103199		ARHGEF6	0.111766
	C12orf77	0.113782		POU3F4	0.103185		CEACAM8	0.111663
	PLSCR4	0.113767		LCE3D	0.103048		SEPP1	0.111645
	ZC3HAV1L	0.113751		DCN	0.10303		TMLHE-AS1; LOC101927830; CLIC2; RP13-228J13.1	0.111508
	CNTFR	0.113718		PLA2G4C	0.102969		KRTAP22-1	0.111426
	IRAK3; MIR6502	0.11371		SLC15A2	0.10296		CACNA1D	0.111372
	TFPI2	0.11366		BBOX1	0.102954		APOC4-APOC2; APOC2	0.111336
	ARHGEF37	0.113587		HAND2-AS1	0.102902		TAAR1	0.111336
	MISP	0.11353		CTNNA2	0.102828		SMR3A	0.111303
	EVA1B	0.113482		HAND1	0.102781		BTNL2	0.111289
	FAM179A	0.113402		FRMPD1	0.102766		ZCCHC16	0.111257
	FLRT1	0.113393		CD93	0.102714		STARD8	0.111189
	LOC100652768; PCSK7	0.113373		PTGDR	0.102599		MTUS2	0.11116
	SYNC	0.113288		AMBN	0.102579		OR1J4	0.111111
	ETNPPL	0.113259		FCMR	0.102572		PROK2	0.111111
	ACKR1	0.113198		ANGPTL7	0.102549		FIBCD1	0.111111
	KCTD17	0.113198		PSG7	0.102521		FAM205A	0.111048
	PCED1B	0.113164		LGI4	0.102519		RHOV	0.110919
	GRM6	0.113071		FABP5	0.102468		FAM20C	0.110876
	AADAC	0.113043		LINC01219	0.102459		HELZ2	0.110774
	ZNF598	0.113038		AADACL3	0.102455		MCIDAS	0.110694
	SPATC1L	0.1129		KIAA2022	0.102362		SPRR2A	0.110631
	DYRK3	0.112825		DEFB136	0.102319		OR4F21	0.110429
	EVA1C	0.112782		CCDC190	0.102316		ZNF597	0.11042
	ZP4	0.112782		NEB	0.102213		AF131215.3; XKR6	0.11041
	SVOPL	0.112635		LOC399886; RP11-430H10.2; FLJ41423	0.102197		VWA5B1	0.11038
	HSD17B13	0.112579		RGCC	0.102041		GPC6	0.110364
	RFESD	0.1125		C5	0.102041		CEACAM5	0.110238
	TAGLN3	0.112444		GPR150	0.102041		CIB4	0.1102
	ZIC3	0.112386		CYP1A1	0.101935		MRO	0.110132
	ZNF536	0.112359		ABHD13	0.101912		HYDIN	0.110101
	CCR3	0.112341		ZNF71	0.101859		CYP2J2	0.110089
	ATP12A	0.1122		CBY3	0.101856		BMP15	0.110072
	VNN3	0.112164		ALOX5AP	0.101831		RGS22	0.110063
	OR13C9	0.112108		CHRFAM7A	0.101824		LBP	0.109856
	CLEC9A	0.11206		PLD5	0.101791		EDN1	0.109834
	KRTAP4-11	0.112008		CD86	0.101768		LRRN1	0.109796
	GRB14	0.111986		SPOCK1	0.101764		NOX5; SPESP1	0.109733
	PLEKHH2	0.111964		MS4A4E	0.101738		NFKBIB	0.109731
	CELF5	0.111923		USP29	0.101733		ZNF829	0.109639
	SCIMP	0.111885		CD200R1L	0.101639		ARHGEF25	0.109616
	RECK	0.111868		TMEM239; C20orf141	0.101597		BLID; MIR100HG	0.109553
	RAB30	0.111851		COL22A1	0.101562		TSACC	0.109505
	SLC44A3	0.111849		BECN2	0.101486		NPBWR1	0.109469
	FAM228A	0.111842		KCTD17	0.101449		EGR2	0.109443
	DPP6	0.111841		RALGDS	0.101415		ITK	0.109392
	MPST	0.111808		NEURL2	0.101362		HMGCS2	0.109326
	IFNA10	0.111741		CAPN8	0.101336		SSX1	0.109249
	GPR50	0.111725		LOC103611081; LOC100507431; RP11-890B15.3; RP11-890B15.2; klerglaw	0.101333		LRRC17	0.109148
	CAPNS2	0.111705		LINC00243	0.10115		CYP1A1	0.109139
	PRR22	0.111684		NUDT6	0.101104		KRT12	0.10907
	PITX1	0.111671		ZPLD1	0.101078		HAAO	0.108968
	ODF1	0.111583		IFNA2	0.100976		ERF	0.108966
	OR4L1	0.111407		CYP2J2	0.100976		AMER3	0.108944
	ODF3	0.111289		SLC16A6	0.100964		UGT2B7	0.108936
	SPTA1	0.111164		FAM153C	0.100909		CELSR3; MIR4793	0.108907
	ADAD1	0.111158		IL5	0.100872		KIF16B	0.108905
	ASZ1	0.111111		UBD	0.100865		ITGA7	0.108896
	NEU2	0.111074		SFTA2	0.100803		SEMG1	0.108832
	FOXD3	0.11103		SHROOM2	0.100796		ZPBP	0.108825
	LRP5L	0.111029		ZCCHC12	0.100771		CLIC6	0.108726
	KIAA1644	0.111022		SHC4	0.100695		CLDN14	0.10861
	C3orf80	0.110943		RASL11B	0.100642		PABPC1L2B	0.108535
	RAPGEF4	0.110931		ARHGEF6	0.100601		WNT10B	0.108532
	USP17L12	0.110885		AGBL4	0.100575		IRS4	0.108488
	ARMCX3	0.110867		NEFM	0.100548		KRTAP21-2	0.108481
	OR51A2	0.110755		ACVR1B	0.100536		PRSS50	0.108477
	KRTAP6-2	0.110739		FARP1	0.100481		C9orf139	0.108353
	PMFBP1	0.110707		NECAB1	0.100459		CCDC88B	0.108276
	PDE1B	0.110655		ZNF185	0.10038		FHL5	0.108212
	ITLN2	0.11055		PDE10A	0.100365		FAM120B	0.108118
	NUFIP2; rerdy	0.110547		CALML6	0.100341		DEFB135	0.108074
	CDIP1	0.110546		CT47A3; CT47A10	0.100337		ACVR1C	0.108071
	COLCA2	0.110485		CT47A10; CT47A8; CT47A9	0.100337		H2AFB2	0.108064
	WNT8B	0.110466		CT47A6; CT47A4	0.100337		KIAA1257	0.107996
	WNT3A	0.110456		CT47A2	0.100337		ICAM2	0.107947
	DSCAML1	0.110454		CT47A3	0.100337		MC2R	0.107914
	C3orf20	0.110401		CT47A9; CT47A4; CT47A11	0.100337		HTN3	0.107914
	GSTT2	0.110353		CT47A12; CT47A8	0.100337		TCAF2	0.107902
	PRG2	0.110287		OR4B1	0.100295		ZNF726; ZNF92P3	0.107789
	PDE8B	0.11024		FGF21	0.100287		SPINK1	0.107768
	ITGA7	0.110124		ABCB9	0.100264		SLC44A4	0.107759
	GAST	0.109975		GPC2	0.100242		FAM170B	0.107686
	LRAT	0.109904		LOC403312; AP000708.1	0.100232		PLEKHD1	0.107666
	BTN2A1	0.109838		TM4SF18	0.100203		EFHC2	0.107639
	CRYBB3	0.109649		PIK3CG	0.100129		OR10G7	0.107563
	ASPN	0.109635		PODNL1	0.100071		CYP19A1	0.107553
	FXYD6; FXYD6-FXYD2; FXYD2	0.109601		BPIFB3	0.100019		C3orf62	0.107507
	CNPY1	0.109589		EML1	0.0999429		EVA1B	0.107427
	ZNF501	0.109452		UGT2B7	0.0999048		AGPAT2	0.107383
	LINC01465	0.109414		TDRD5	0.0999018		GLYAT	0.107017
	OR1K1	0.109378		GABRQ	0.0997982		HMGCL	0.106916
	LOC101928034; S100A3	0.10928		EPDR1	0.0997975		ZNF729	0.106866
	OR2T33	0.109199		PPIC	0.099781		OR10K2	0.106814
	CT45A7; CT45A6	0.109197		CDIP1	0.0997412		IL1RAPL1	0.106778
	DEFB126	0.109187		DIRC3	0.0996376		COL5A3	0.106777
	MAG	0.109177		MYBPC2	0.0996169		TCEAL5	0.106739
	TRIM72	0.109072		TNFSF4	0.0995899		SLC24A1	0.106727
	RSPH14	0.109034		RDH10	0.0995801		HSPB7	0.106688
	OTP	0.109013		PDGFRA	0.0995705		LOC100287036; AC137932.6	0.106559
	CRHR1	0.108969		ARMS2	0.0995459		CLVS2	0.106516
	TMEM114	0.108942		IFI27	0.0995295		C1orf127	0.106459
	LINC00602	0.108935		IRX6	0.0995084		IVL	0.10633
	ADTRP	0.108932		KCNJ13	0.0995074		VN1R1	0.106269
	PTF1A	0.108923		NDUFA4L2	0.0994722		SLC38A4	0.106259
	SIAH3	0.108893		GJB7	0.0994638		CT45A1	0.106242
	TAGAP	0.108884		TLR9	0.0994575		ZNF546	0.10622
	IFI44	0.108796		DIO1	0.0994227		BCL7B	0.106179
	FOXB2	0.108755		SKOR2	0.0992954		PURB; MIR4657	0.106142
	MEIKIN	0.108696		SLC35E4	0.0991618		CECR6	0.10613
	OR1E2	0.108644		FAM118A	0.0991583		PELI3	0.106082
	SMIM10L2A	0.108643		OR7G3	0.0991425		MYOCD	0.106073
	WDR7	0.108643		UGT2B4	0.0989993		VWC2L	0.10604
	PADI6	0.108606		HIST1H2AB	0.0989167		SLC9A3	0.106016
	OR1J4	0.108561		OR4K3	0.0988875		RAB26	0.105983
	PRSS23	0.108538		RHOH	0.0988787		IKZF4	0.105955
	EDNRA	0.108463		OR5D16	0.0988593		RSPH14	0.105954
	LYPD5	0.108452		LOC101927668; AC005062.2; MACC1	0.0987771		HYI	0.105808
	LOC730668; CITF22-92A6.2	0.10845		EPPIN-WFDC6	0.0987433		C3orf20	0.105769
	GRIK1	0.108428		NAT8L	0.0986207		ZNF865	0.105721
	ITK	0.108391		SLCO1B7; SLCO1B1	0.0985915		CCL11	0.105698
	SPATA20	0.108266		OR6N1	0.0985497		OR4F15	0.105664
	C6orf183	0.108246		CCHCR1	0.0985222		HESX1	0.105642
	TLR4	0.10812		TRIM38	0.0984871		NCF1	0.105574
	FAM231A; FAM231C; RP5-1182A14.6	0.108083		MAG	0.0984814		CHRNB4	0.10557
	INSC	0.108066		INA	0.0983797		CHST3	0.105566
	POF1B	0.108041		UGT8	0.0983797		CXCL12	0.105545
	OR56B4	0.107894		OR51A2	0.0983397		TMEM249	0.105163
	MATK	0.107832		KCNK2	0.0983204		CYP2A6	0.105079
	MON1A	0.107791		AGXT2	0.0982826		CD8B	0.104996
	CACNG7	0.107782		ZHX2	0.0982728		GLB1L3	0.104976
	TMEM35	0.107731		MCM3AP-AS1	0.0982211		ARHGAP6	0.104928
	IFNA16	0.107663		SNX33	0.0981983		STK11IP	0.104823
	RGS11	0.107551		B4GALT5	0.0981849		PDE4A	0.104663
	CFHR1	0.107475		MYOZ1	0.0981346		ELF5	0.104471
	FAM43A	0.107461		SDR42E2	0.0980927		TRIM46	0.104463
	KCNQ4	0.107365		ZNF648	0.097997		GPR50	0.104462
	SPX	0.107342		ARHGAP42	0.0979229		RASGRP4	0.104408
	ATP1B2	0.107245		TYR	0.0979005		TBX1	0.104397
	ANGPTL5	0.1072		MC1R	0.0978901		C7orf72	0.104392
	FRAS1	0.107176		NUP210L; MIR5698	0.0978621		TTC32	0.104258
	PDGFRB	0.107162		CCDC89	0.0978473		SATB1	0.104208
	GAL	0.107111		MMP9	0.0977367		KRT74	0.104125
	DYX1C1	0.10705		MED14OS	0.0977242		ZNF703	0.104045
	PTGER3	0.107026		SLC6A11	0.09772		LPAR4	0.104005
	HIST1H3B	0.10702		ORM1	0.0975753		GLOD4	0.103973
	CCDC65	0.10688		PROX1	0.0975001		RP11-351M8.2; MESDC2; RP11-351M8.1	0.103931
	NID2	0.10683		KRTAP27-1	0.0974547		GPRASP1	0.103841
	IL25	0.10679		APBA1	0.0974422		ATP7A	0.103829
	SPINK8	0.106727		ADRA2A	0.0974218		LINC00598	0.103802
	ITGB8	0.106654		PPP1R3G	0.0974197		ARHGEF28	0.103676
	GOLT1A	0.106637		GPRASP1	0.0973937		C14orf79	0.10365
	C20orf195	0.106612		C15orf48; MIR147B	0.0973403		GRIN2D	0.103647
	SLC22A13	0.106608		NPHS2	0.0973074		ZNF488	0.103632
	NEUROD6	0.106587		SULF2	0.097212		LIMS2	0.103611
	DMRT3	0.106537		TNN	0.0971129		BCL2L10	0.10353
	C17orf78	0.106492		ABLIM3	0.0970996		ATP9A	0.103529
	LONRF2	0.106468		SLCO4C1	0.0970549		XCL1	0.103475
	RAB37	0.106441		SBK1	0.0970089		TRIM38	0.103418
	POM121L12	0.106417		RGL3	0.0969529		QRFPR	0.103383
	EXOC6	0.106347		SEBOX	0.096885		CTAG1B; CTAG1A	0.103377
	C8orf82; LRRC24	0.106265		PRAMEF6	0.0968634		MCOLN3	0.103327
	IRGC	0.106216		GALNT14	0.0968014		NFIB	0.103319
	ADAMTS16	0.106207		BST2	0.0967742		DOCK2	0.103275
	C3orf56	0.106178		DCST2	0.0967642		ADRA2A	0.103274
	GPR34	0.106174		ABCG5	0.0966451		C8orf34	0.103266
	LIPJ	0.106153		OR13C3	0.0965774		RYR2	0.103233
	NXPH4	0.106084		OR51S1	0.0965251		CFAP70	0.103172
	THY1	0.106064		TRIM43	0.0965073		FAM197Y1	0.103171
	ABCC11	0.105994		PARP16	0.0963222		DGKQ	0.103131
	C5orf66	0.105957		AMY2A	0.0963173		NEFH	0.103
	HTR6	0.105927		PPY	0.0963082		FSCB	0.102914
	NOX5; SPESP1	0.105755		MYADML2	0.0963033		SIGLECL1	0.1029
	LINC01620	0.105714		ARL5C	0.0962928		OMP	0.102888
	SUSD4	0.105634		LEP	0.0962343		ASMT; SFRS17AandASMT	0.102872
	IFNLR1	0.10559		DTX1	0.0962327		ASMT; AKAP17A	0.102872
	HCRTR2	0.105556		MAGEA11	0.0962078		CYYR1	0.102857
	OR4S1	0.105372		EPHA2	0.0962047		MSRB2	0.102826
	SLCO1A2	0.105263		KATNAL2	0.0961916		WDR26	0.102808
	TMEM74B	0.105179		GLRA3	0.0961823		GPR173	0.102796
	CPA3	0.105151		SRY	0.0961539		ARID3C	0.102718
	CACNB4	0.105105		SAMD3	0.09608		SPHK1	0.102716
	FCAR	0.105032		EVA1B	0.0960433		ADPRHL2	0.102693
	HIF3A	0.105021		ENO4	0.0959526		LDLRAD4	0.102578
	EDARADD	0.105013		C10orf11	0.0958765		CBARP	0.102572
	F11	0.104927		UGCG	0.0958556		KCNE4	0.102564
	AVPR2	0.104863		ANKAR	0.0958287		RASGRP2	0.102553
	TRIM64	0.104857		RFX5	0.0957561		SPATA22	0.102447
	CFAP73	0.104855		ADAM18	0.0957447		TRIM6-TRIM34	0.102364
	MCHR1	0.104743		NR1I3	0.0956983		FAM209A	0.102294
	CD300C	0.104712		GRIA2	0.095682		MPHOSPH8	0.102282
	KLHL29	0.104683		ATP5L2	0.0956657		OR6M1	0.102276
	AOC2	0.10467		OR4D1	0.0956333		IL12A	0.102251
	PGLYRP4	0.104595		GHRHR	0.0956131		C11orf96	0.10223
	OLAH	0.104583		ELAVL2	0.0955994		OR6C2	0.102102
	EGFLAM	0.104542		ZCCHC2	0.0955615		LHFPL1	0.102093
	CEBPE	0.104444		ANKRD22	0.0955205		AZGP1	0.102009
	LRRC2	0.104372		ODF3L2	0.0953857		BTK	0.101924
	FAM177B	0.10427		TCEAL3	0.095362		HSFY2; HSFY1	0.101878
	CCDC162P	0.104268		DYSF	0.0953517		GSTO1	0.101833
	NDRG4	0.104239		RCBTB2	0.0953516		GBX2	0.101768
	QRFPR	0.104195		ETS1	0.0953516		ZNF385B	0.101764
	SATL1	0.104167		IZUMO1	0.0952674		BANK1	0.101709
	PAX3	0.104167		SYT4	0.0951777		SLC25A21	0.1017
	HIST1H3C	0.104167		ZNF333	0.0951684		UGT1A1; UGT1A6; UGT1A4; UGT1A10; UGT1A8; UGT1A7; UGT1A5; UGT1A3; UGT1A9	0.101597
	C4orf17	0.104106		PHOSPHO2	0.0951514		IGFBP4	0.101565
	GGN	0.104058		OR5AR1	0.0950894		SLC35G6	0.101416
	ZMAT4	0.104039		ZNF486	0.0949968		TMIGD1	0.101373
	OR13C4	0.104035		CCDC36	0.0949755		HELT	0.101359
	CLEC7A	0.103849		PLEKHN1	0.094905		CSH2	0.101336
	LOC403312; AP000708.1	0.103836		COL8A2	0.0948877		SLC35G3	0.101333
	PLIN2	0.103734		FOXO4	0.0947752		HEPACAM2	0.101225
	ZCCHC18	0.103627		ODF3L1	0.0947705		PHEX	0.101224
	PLAC4	0.10357		APOA2	0.0947341		PRAMEF8	0.101174
	IFNL4	0.103569		THSD4	0.0946682		RAB3C	0.101153
	CLDN23	0.103557		CCL14; CCL15; CCL15-CCL14	0.0945145		CREG2	0.101147
	H1FNT	0.103545		TLR8	0.0944625		DAZ2; DAZ3	0.10107
	HPDL	0.103407		GLT8D2	0.0944154		MAN2A2	0.101038
	PRKCDBP	0.103387		CMPK2	0.0944095		BATF	0.101035
	A2BP1	0.103322		GNG7	0.0943711		HCN4	0.101029
	VIP	0.103261		CRHBP	0.0943396		GPLD1	0.101019
	PPIAL4A	0.103193		ACAP2; ACAP2-IT1; AC090018.3	0.0942302		POU3F2	0.100998
	GAGE2B; GAGE2A; GAGE2C	0.103164		TBX4	0.0942079		ARSH	0.100961
	ADAMTS15	0.103153		ZNF705G	0.094145		CCL4L2; CCL4; CCL4L1	0.100894
	VAX2	0.103152		IHH	0.0940557		XKR3	0.100885
	STAMBPL1	0.103143		COCH	0.0940439		OR5AL1	0.100885
	MESP2	0.103076		TMEM81	0.0940337		HLA-DPA1	0.10083
	FAM181A	0.103018		SLC1A7	0.0939952		SLIT3	0.100736
	CABS1	0.102941		LY6H	0.093982		C1orf54	0.100654
	OR10G3	0.102814		ETV1	0.0939664		ITGB2	0.100645
	ANKS1B	0.102572		CTSW	0.0939458		MET	0.100569
	C1orf87	0.102549		DCC	0.0939286		SLA	0.100551
	NFAM1	0.102381		ZSCAN10	0.0938446		CD300LF	0.100548
	RFPL4B	0.10229		FLJ30679; RP11-463O9.8	0.0937082		GRIK2	0.10039
	GALNT8	0.102268		CD33	0.0936709		PRR23A	0.100343
	DNAJB5	0.102245		CFAP58	0.0936455		ENO4	0.100291
	MAGEH1	0.102144		DDO	0.0935437		CDRT15L2	0.100254
	TRPV4	0.102104		VPS13D	0.0933813		PRTFDC1	0.100218
	GPR182	0.102094		TAS2R1	0.0932018		GPR20	0.100199
	DOK3	0.102083		THBS1	0.0931999		IL17D	0.100134
	ARID3C	0.102041		DQX1	0.0931906		RUSC2	0.100081
	KLK13	0.101996		ZBTB7C	0.0931887		ANKRD33	0.100022
	C6orf201	0.101915		SERPINB11	0.0931677		CARD19	0.0999862
	TBXA2R	0.10191		TMEM30C	0.0931035		PLCL2; MIR3714	0.0998926
	POMC	0.101881		OR5AC1	0.0929478		CLEC7A	0.0998916
	CXCL3	0.101836		BPIFA1	0.0929463		SLC35E4	0.0998752
	CSH2	0.10181		ABHD4	0.0928691		GLCE	0.0998642
	PTAFR	0.10181		FAM189B	0.0928512		MBD3L4	0.0998464
	CCDC166	0.101761		WDR64	0.0927679		TMEM198	0.0998437
	TICAM1	0.101757		CXCL10	0.0927433		AOX1	0.0998316
	TCAF2	0.101703		CYLC1	0.0927381		FAM43A	0.099821
	SH2B3	0.101649		SERPINF2	0.0927124		AMBN	0.0998068
	CDR1	0.101639		ENTPD3	0.0926335		LRRC25	0.0997698
	C5orf52	0.101559		ARMCX2	0.0925926		ZNF304	0.0997296
	NLRP6	0.101545		MMRN2	0.0925196		ATOH8	0.0997099
	ZNF804B	0.101538		C1orf204	0.0925154		PDE6B	0.0996483
	C10orf111	0.1015		DYDC2	0.0924947		LYZ	0.0995776
	BEAN1-AS1	0.101465		CHRNG	0.0922979		NKAIN4	0.0995644
	DOCK2	0.101305		NHLRC1	0.0922509		PLCD3	0.0995629
	C10orf107	0.101261		GYPB	0.0922508		KIRREL	0.0994152
	LILRA1	0.101245		GRIP2	0.0922229		CCDC85B	0.0991853
	KCNJ1	0.101124		SLC17A5	0.0922131		PLAC1	0.0990959
	PRELP	0.101061		KLF10	0.0921821		NKX2-2	0.0990753
	OR6X1	0.101027		HEXIM2	0.0921728		GRXCR1	0.0989848
	CHRNA7	0.10101		CHST15	0.0921415		NPS	0.0989835
	EXD1	0.100917		PEBP4	0.0921273		TPBGL	0.0989523
	MYOCD	0.100815		CKLF-CMTM1	0.0921273		CLDN1	0.0989382
	MPEG1	0.100791		OR10H3	0.0921025		TRH	0.0988822
	CNPY4	0.10071		TMEM125	0.0920543		PLEKHG5	0.0988784
	GALNT14	0.100686		ZNF7	0.0920528		LEUTX	0.098646
	PLEKHD1	0.100671		FGF3	0.092015		VIP	0.0986343
	TBC1D24	0.100661		SPTLC2	0.0919996		KLF4	0.0986136
	RPTN	0.100656		HTR1E	0.0918762		AMELX	0.0985966
	CD5L	0.100652		SOWAHC	0.0918099		ZNF474	0.0984009
	TMEM174	0.100623		C1orf145	0.0918094		GAGE10	0.0983932
	BCL7A	0.10045		TAS2R38	0.0918078		ZCCHC13	0.0983107
	MYH14	0.100437		LRRN1	0.0917935		FGL1	0.0982962
	SLC44A4	0.100412		VWA2	0.0917715		STARD13	0.0982633
	ADAMTS7	0.100389		LHX2	0.091761		NECAB1	0.0982117
	ASPHD2	0.100376		STEAP1B	0.0917556		MRGPRX1	0.098198
	DCAF12L1	0.100356		SMIM24	0.091743		ZNF366	0.0981964
	B3GNT9	0.100309		LOC283710; RP11-16E12.2; rukama	0.0916448		FAM198B	0.0981595
	PTCHD1	0.100182		TRAF3IP2	0.0916442		PRND	0.0981221
	MIR4738; H3F3B	0.100154		EVPL	0.0916429		APCDD1	0.0980745
	LZTS1	0.100143		DDX5	0.0915493		RORB	0.0980007
	LEAP2	0.100141		RDH16	0.0915184		CHRM2	0.0979923
	SYCE1; SPRNP1	0.10012		C12orf77	0.0915016		SLCO1B7; SLCO1B1	0.0979706
	SIX2	0.100084		SFRP4	0.09149		LINC00550	0.0979068
	GPR27	0.10007		LIPK	0.0914849		XKR5	0.0977225
	ITPR1	0.100022		PBLD	0.0914558		ACTBL2	0.0977154
	CYP46A1	0.1		PPEF2	0.0914162		G0S2	0.0976279
	PTGFRN	0.0999682		ABCC9	0.0914108		FBXO16	0.0976042
	FGD5	0.0999545		SLC25A19	0.0914032		CREB3L4	0.0975334
	CYTL1	0.0999201		LRCH2	0.0914015		CCDC73	0.0975025
	C16orf46	0.0998847		KCNH4	0.0913836		CYP4A11	0.097487
	DNER	0.0998669		GPIHBP1	0.0913498		MC4R	0.0974472
	ANGPTL2	0.0998521		GLIPR2	0.0913366		OCA2	0.0974359
	RRAGD	0.099762		H1FNT	0.0912958		GALNT18	0.0974206
	THSD1	0.099728		TAL2	0.0912779		KLK4	0.0973588
	NAT8L	0.0997193		EGF	0.0912281		XRCC6BP1	0.097354
	NLRP12	0.0996264		FAM83A	0.0912107		BNIPL	0.0972918
	NCLN	0.0996113		UPF2	0.0912083		GALP	0.0972825
	AGPAT2	0.0994686		HTR2A	0.0911816		NEURL1B	0.0971993
	ODF3L2	0.0994575		IL10RA	0.0911743		NOS1AP	0.0971599
	PSG9	0.0993378		C9orf47; S1PR3	0.0911119		DPH3P1	0.0970771
	NME8	0.0993377		HESX1	0.0910726		FAM216B	0.0969745
	TMLHE-AS1; LOC101927830; CLIC2; RP13-228J13.1	0.099299		KRTAP29-1	0.0910649		PCDH9	0.0969468
	FABP4	0.0992752		OPALIN	0.0909794		SLC44A3	0.0969243
	HHAT	0.0992556		FAM124B	0.0909091		CTSG	0.0968905
	CSH1	0.0991769		MT1IP	0.0909091		LRRC46	0.0968503
	SERTM1	0.0991719		GH1	0.0909091		ACSBG2	0.0968242
	MPPE1	0.0991683		POMC	0.0907953		TXLNB	0.0967938
	CCDC89	0.0991408		CHRNB4	0.0907169		TBX18	0.0966334
	HACD1	0.0991025		OR8B8	0.0906488		GOLGA8N	0.0965644
	TNFRSF19	0.0990825		CSAD	0.0906266		OR2T33	0.0965251
	DNAJB13	0.0989707		OR9Q2	0.0906002		INAFM1	0.0965177
	C6orf222	0.0988905		KRT2	0.0905797		C11orf63	0.0964947
	TCL1B; TCL6	0.0988493		ETNK2	0.090382		OR10J4	0.0964437
	HDAC10	0.0988342		OCA2	0.0903684		CLMN	0.0964067
	IL22RA1	0.0988281		REP15	0.0903522		SIRPG	0.0963996
	CCL4L2; CCL4; CCL4L1	0.0987655		ZNF488	0.0903498		TSPY10	0.0963937
	TARSL2	0.0987607		GPR37L1	0.0903334		DAZ4; DAZ1	0.0963598
	CD36	0.0987475		ZSCAN1	0.090285		SYS1-DBNDD2	0.0962495
	LINC00483	0.0987167		FCER1G	0.0902686		SERPINB11	0.0962135
	FAM184B	0.0987124		GPR101	0.0902686		DNAH6	0.0961538
	DDX25	0.0987		NOTO	0.090223		ICAM3	0.0961326
	FSTL4	0.0986981		BHMT	0.0901607		DYTN	0.0961
	GNA14	0.0986278		TCEAL5	0.0900901		VCY; VCY1B	0.0960615
	DEFB1	0.0986098		LINC00311	0.0900808		HMSD	0.0959797
	F8A2; F8A3; F8A1	0.0985915		ZC3H12B	0.0900786		LOC101929319; TNFAIP6	0.0959629
	IL17A	0.0983871		CCL21	0.0900474		ORAI1	0.0959368
	SHISA6	0.0983675		SLC29A4	0.0899057		SERPINB2	0.0959112
	ASB16	0.0983577		GRAP	0.0898898		NEK10	0.0958084
	SLIT3	0.0983453		ARL13A	0.0898589		SDC2	0.0957684
	RBP1	0.0983387		CEP126	0.0897364		RERGL	0.0957096
	CCL3	0.0983222		NOVA2	0.089712		PRELP	0.0956175
	TMOD4	0.0983069		FAM24B	0.0896323		CPEB3	0.0955413
	FAM170B	0.0982637		BEND3	0.0895934		NPFFR2	0.0955193
	HBZ	0.0982006		LINGO4	0.0895615		ABLIM3	0.0953815
	SFTA3	0.0981079		NKX1-2	0.0895098		RAPGEF4	0.095339
	ATXN7L2	0.0981055		TP73-AS1	0.0893372		ZNF683	0.0953289
	GZMM	0.0981034		PPP1R14C	0.0893372		DPYD	0.0952592
	LRRC25	0.0980026		STAU2-AS1	0.0892857		SSTR2	0.0952037
	SULT1C2	0.097988		VEPH1	0.0891453		B3GNT4	0.0951932
	LCE2C	0.0978723		MGARP	0.0890634		TIFAB	0.0951821
	PLEKHS1	0.0978593		PADI6	0.0890076		GRIA2	0.0951374
	ARL5C	0.0978473		TMEM78	0.0890052		ROPN1L	0.0951374
	MX1	0.0978213		UNC5D	0.0889579		SUN5	0.0951053
	LINC00273	0.0977917		CYP4X1	0.0888953		IRF2BPL	0.0951026
	GML	0.0977766		L3MBTL4	0.0888929		TRPM5	0.0950972
	FCRL4	0.0977061		NELL1	0.0888681		VSTM4	0.0950675
	PHKG1	0.0975781		SMIM6	0.0888635		ZNF773	0.0950036
	ADPRH	0.0975659		UGT2B28	0.0888585		CAND2	0.0949855
	TUBA8	0.0975032		NACC2	0.088853		RBP2	0.0949295
	CAPG	0.0974372		CD6	0.0888099		MMP1	0.0949174
	KCNH4	0.0973103		LURAP1L	0.0887936		ZNF883	0.0948786
	EPHA7	0.0973007		SGMS2	0.0887425		RNF133	0.094851
	CSPG4	0.0972841		OR10V1	0.0887199		TLDC2	0.094745
	ERBB2	0.097189		SHCBP1L	0.0887022		DEFB129	0.0947246
	MAP1LC3A	0.0971683		SEZ6	0.0886157		FDX1	0.0947022
	TRHDE	0.0971476		BBS5	0.0885909		AOC2	0.0945946
	FRMPD2	0.0971469		ACOT6	0.0885668		PIRT	0.0945626
	OPN4	0.0970785		MMP11	0.0884956		PRSS3	0.0945599
	CELSR3; MIR4793	0.0970583		CYR61	0.0884661		FAM24B	0.094518
	KCNJ14	0.0970417		IL5RA	0.0884321		USP27X	0.0944982
	MPPED2	0.0970245		OR4F5	0.0884296		CPA3	0.0944625
	DSC1	0.0969882		RBPMS2	0.088405		MCCD1	0.0944424
	OR9G4	0.0969828		VAV3	0.0883992		ANK2	0.0944287
	LOC399886; RP11-430H10.2; FLJ41423	0.0969171		MANBA	0.0883617		MAGEB18	0.0943396
	ADARB1	0.0969094		ZNF396	0.0882824		ELAVL3	0.0942872
	SPATA31D1	0.0968801		OTC	0.0882106		GZMA	0.0942823
	FAM150A	0.0968742		RNF145	0.0882022		DCN	0.0942604
	FOXN4	0.0968729		LONRF2	0.0881508		ANKRD24	0.094238
	NOS2	0.096812		GUCA2A	0.0881081		FAM71E2	0.094217
	LDOC1	0.0967499		RND2	0.0881057		BCHE	0.0941975
	MMP7	0.0967118		TRIM3	0.0880776		GBGT1	0.0940171
	LIX1	0.0967008		ABLIM2	0.0880665		C4orf36	0.0939817
	KCND2	0.0966183		CHCHD6	0.0879371		MAP3K19	0.0939577
	GRIN3B	0.0966141		DPH3P1	0.0878735		CCDC74A	0.0938063
	SMPD1	0.0966088		MLXIP	0.0878156		ST6GALNAC5	0.093789
	LYVE1	0.0966023		KLHL35	0.0877835		RIMBP3	0.0937807
	PLEKHA2	0.096578		KRTAP22-1	0.0877809		SLC9B1	0.0937082
	AGXT2	0.0964931		ANKRD13D	0.0877719		KLHL14	0.0937031
	KANK2	0.0964876		MOS	0.0877193		HSPB3	0.0936644
	OR8J3	0.0964083		OLR1	0.0876079		SLC18A2	0.0936501
	DYNAP	0.096393		ACSM3	0.0875988		GSTT2	0.0936399
	AVIL	0.096332		TLX1	0.0875951		APOC3	0.0936271
	NRSN2-AS1	0.0962821		IFIT2	0.0875899		TBR1	0.0936241
	TRIM68	0.0962512		PPME1	0.0875507		LSMEM1	0.0936235
	SLC8A2	0.0962449		TMEM158	0.0875291		ZNF704	0.0936216
	KCNQ5	0.0961799		KCNIP3	0.0874671		MSMB	0.0935828
	CYB561D1	0.0961369		ITGAL	0.0874636		C16orf92	0.0935329
	CNTN6	0.0961245		PAQR9	0.0873722		WNT8A	0.0935224
	PRSS3	0.0961108		CDNF	0.0873586		DTX3L	0.0935204
	COPZ2	0.096101		CEMP1	0.0873088		GATSL3	0.0935122
	SH2D5	0.0960787		CD2	0.0872727		GZMM	0.093458
	ENO2	0.0960549		ADAMTSL3	0.0872391		TRHR	0.0934579
	AC208162.1	0.0959723		POF1B	0.0871998		MGST2	0.0934511
	INHA	0.0958736		DLEU2; MIR15A; MIR16-1; MIR3613	0.0871492		APOL5	0.0933743
	HTR1F	0.0958658		SH3RF3	0.087146		RPH3A	0.0933714
	HLA-DOA	0.0957854		SCRN1	0.0871409		YIPF2	0.0933652
	KCNK10	0.0957607		MIP	0.0871165		SOX30	0.0931814
	PLA2G4A	0.0957013		ADAMTS15	0.0871147		CXorf36	0.0931373
	NDUFS7	0.0956669		ARHGEF37	0.0870999		PPEF2	0.0930893
	FNDC7	0.0955944		DMC1	0.087028		SLC5A5	0.0930851
	ATP8A2	0.0955794		UCP1	0.0870253		CCDC27	0.093046
	ARMCX2	0.0955657		IFNA7	0.0870011		BTBD19	0.0929038
	AQP10	0.0955637		GCC1	0.0869006		GAL	0.0928302
	CD22; MIR5196	0.0954681		OSGIN1	0.0868925		SOX1	0.0927358
	PLAGL1; HYMAI	0.095463		NLGN4Y	0.0868233		CBFA2T3	0.0927293
	H6PD	0.0954345		F5	0.0868149		FAM153B	0.0927071
	GBP6	0.0954328		OR6C70	0.0867782		ITGBL1	0.0926431
	RGS10	0.0953919		CHN1	0.0867651		SPAG17	0.0926262
	F12	0.0953716		PIK3CD-AS1	0.0867479		HRH4	0.0924499
	CACNA1G	0.0952477		TMEM207	0.086719		LRRTM2	0.0924077
	SMO	0.0952079		C12orf75	0.0867181		TRPM3	0.0923644
	TMEM44	0.0951949		SLAIN1	0.0867052		HLX	0.0923295
	PNMA6A	0.0951868		OR5M1	0.0866463		CLCNKB	0.0923077
	C10orf11	0.0951788		BRS3	0.0866218		ECI2	0.0923076
	BGN	0.0951632		FGFR3	0.08659		CBLN2	0.0922837
	SH2D4B	0.0951249		ARHGAP25	0.086512		PARP11	0.092251
	ZNF697	0.0951212		ABTB1	0.086484		SPINT3	0.0922509
	LIPI	0.0950951		WNK2	0.0864283		IRAK3; MIR6502	0.0922265
	FDX1	0.0950924		CTSO	0.0864198		OSBPL7	0.0922084
	KLRF2	0.095057		LRRTM4	0.0863906		SPATC1L	0.0921619
	PIP5KL1	0.0950212		CRTAM	0.0863856		C8orf22	0.0920015
	OR3A4P; OR3A5P	0.0949748		C5orf56	0.0863121		SLC16A12	0.0919058
	TUSC1	0.0949683		HR	0.0862226		TP73-AS1	0.0919045
	LRRC9	0.0949629		UPK1A-AS1	0.086161		TEX30	0.0919012
	ZBP1	0.0948905		WNT8A	0.0861579		OR56A1	0.0918544
	GUCA1B	0.0948822		C11orf97	0.0861362		SRCIN1	0.0918264
	RPUSD2	0.0948551		ZNF582-AS1	0.0861243		SLA2	0.0918125
	IKZF4	0.0948469		KCND1	0.0861152		RP11-380G5.2; PTEN	0.0917797
	TMEM204	0.0948464		SNTN	0.0861009		PDZRN3	0.0917532
	GABRE; MIR224; MIR452	0.0948444		HCAR2	0.0860585		SPDYE5	0.0917357
	OR2L13	0.0948012		ARHGAP20	0.085857		DYNLRB2	0.0916573
	BTG4	0.0947939		SPEM1	0.0858034		CYTL1	0.0916368
	NEXN	0.0947742		FXR2	0.0857919		DCAF12L1	0.0916256
	ZBBX	0.0946832		CD52	0.0857866		PTPRT	0.0916179
	ANK1	0.0946767		C18orf65	0.0857519		GRM4	0.0915359
	SMCO4	0.0946731		SH3RF2	0.085748		SYNE3	0.0914827
	TMEM257	0.0946704		KRTAP1-1	0.0857143		GRAMD3	0.0914525
	FRMD7	0.0946482		TUBA8	0.0856836		MAPK11	0.0914465
	PPP1R3G	0.0946117		CAND2	0.0856672		FDCSP	0.0913691
	SLC12A8	0.0945987		AMER1	0.0856164		DNLZ	0.0913537
	EFEMP2	0.0945886		STAMBPL1	0.0855689		KCNJ18	0.0913242
	GPLD1	0.0945127		NIPAL2	0.0855667		C10orf54	0.0913178
	CMC4; MTCP1	0.0945094		OR4C3	0.0854817		ZCWPW2	0.0913169
	TMPRSS3	0.0945055		TSPY2	0.0854588		C3orf35	0.0913149
	ACOT11	0.0944914		ZNF221	0.0853308		NAT2	0.0912964
	GHRHR	0.0944808		EPX	0.0853171		RAB3IL1	0.0912487
	RAD21-AS1	0.0944584		SLC6A13	0.0852854		NCALD	0.0912106
	CALR3	0.0944234		SCARA3	0.0852558		DYX1C1	0.0911975
	OR13C3	0.0943396		HSD17B6	0.0852376		KRTAP1-5	0.0911681
	SH3D21	0.0943079		RIBC2	0.085237		OR6T1	0.0911577
	ZBTB8B	0.0943067		GJD4	0.0852336		ARHGAP27	0.0911144
	FBXO24	0.0942782		OR52E2	0.0852018		XCL2	0.091114
	SLITRK5	0.0942012		TSHB	0.0851988		BCL11A	0.0910984
	EGR3	0.0941354		SLC5A7	0.0851869		ROPN1B	0.091061
	OR5AN1	0.0940665		CSAG1	0.0850884		LIPH	0.0909866
	IFIT3	0.0940397		DNAJC9	0.0850822		PLCL2	0.0909671
	GDF5	0.0940292		NRIP3	0.085044		SPATA31A6	0.0909412
	JUNB	0.0940117		RALGPS2	0.0850293		CRY2	0.0908782
	TTLL9	0.0939501		XAGE5	0.0850247		EDN3	0.0908715
	HOGA1	0.0937898		IKZF3	0.0850044		CD22; MIR5196	0.0908245
	MOK	0.0937774		EFCAB10	0.0849985		OR8G2	0.0908059
	GRAMD4	0.0937564		NAGS	0.0849717		MDP1; NEDD8-MDP1; NEDD8; CHMP4A	0.0907624
	C2orf66	0.0937424		GLRB	0.0847458		VMAC	0.0906191
	TP53TG5	0.0937297		TMEM191B	0.0846344		SCN1B	0.0906171
	BSPH1	0.0936968		TMEM163	0.0846108		OR6X1	0.0905499
	ATG9B	0.0936875		LGALS9	0.0845368		LINC00851	0.0905061
	PSMB11	0.0936698		GPBAR1	0.0845295		GPR68	0.0904392
	DYRK1B	0.0936651		LINC00303	0.084493		FLRT3	0.0904325
	GRIN2C	0.093572		SPDYE2B	0.0844886		C10orf107	0.0904193
	IGF2-AS	0.0935361		SPDYE2; SPDYE2B	0.0844886		OR2C3; GCSAML-AS1	0.0903356
	ERN1	0.0935094		RUNDC3A	0.0844763		DOC2B	0.090312
	SLC29A4	0.0934824		FLAD1	0.0844712		PGPEP1L	0.0903088
	MSRB3	0.093424		FRMD1	0.0844445		TNNI3K	0.0902993
	NOX3	0.0933872		C9orf153	0.0844322		ERICH3	0.0902935
	FGF14; FGF14-IT1	0.0933677		RAB27B	0.0843743		LINC00273	0.0902756
	THEM6	0.0933469		SPSB4	0.0843282		GPR45	0.0902677
	TNFRSF10D	0.0932799		ZNF792	0.084303		EDA	0.0902528
	ASB10	0.0931947		FAN1	0.0842992		EAF2	0.0902132
	AOX1	0.0931232		RHOBTB1	0.0842783		NACC2	0.0902104
	ADRBK1	0.0930382		AC171558.1	0.0841837		CPXM1	0.0901356
	ZNF569	0.0930233		HCAR3	0.0841802		SCML4	0.0900704
	PLXNA4	0.0929965		GPRC6A	0.0841424		ADCYAP1	0.09
	NCKAP1L	0.0929862		HTR1D	0.0840909		NNMT	0.0899852
	LINC01342	0.092984		KIF5C	0.0840061		IFIT5	0.0899812
	LOC728395; TSPY3	0.0928961		ZNF597	0.0839965		TPD52L3	0.08998
	FAM187B	0.0928641		SLC6A16	0.0839964		TCL1B; TCL6	0.0899439
	RASD1	0.0928014		OR10A7	0.0839866		NUDT2	0.0899108
	NPVF	0.0927988		CACNA1C	0.0839571		PPP2R2B	0.0899032
	FRMD8	0.0927868		GLCE	0.0839422		CLCN4	0.0898958
	DNMBP	0.0926365		ZSCAN23	0.0839378		HBEGF	0.0898676
	ANKRD30B	0.0925603		ERMN	0.0839329		HLA-DMA	0.0898596
	PRRX1	0.092511		LZTS3; ProSAPiP1	0.0839161		SLCO3A1	0.0898358
	TGFBR3L	0.0924395		SPATA8	0.083867		UBAP1L	0.0898321
	MICAL1	0.092384		VANGL1	0.0838531		TGM4	0.089795
	DAAM2	0.0923077		DNAJC27	0.0837582		CCL14; CCL15; CCL15-CCL14	0.0897857
	TMPRSS11D	0.092264		TLN2	0.0837548		HSD11B1L; RPL36	0.0897637
	GDF7	0.0922584		C1orf127	0.0836363		KLKB1	0.0897475
	AMER2	0.0922509		ARMCX3	0.0836275		NUTM2D	0.0896352
	TEX14	0.0922342		CFAP44	0.0836047		DKK2	0.0896262
	MFAP4	0.0922266		RNF32	0.0834824		MVP; PAGR1	0.0896262
	MAP2K3	0.092219		COL6A5	0.0834492		CCDC187	0.0896251
	KRTAP9-4	0.0922092		ST6GALNAC3	0.0834341		OPLAH	0.0896226
	CD28	0.0921729		DNAAF3	0.0834281		ABLIM2	0.089613
	KIF6	0.0921198		OR5B12	0.0834092		HIST1H2AA	0.0895381
	SNORA17A; SNORA17B; SNHG7	0.0921019		COPRS	0.0833917		RAG2	0.0895017
	GNG13	0.0920442		S1PR4	0.0833848		PMP2	0.0894774
	MST1L	0.0920354		UXT-AS1	0.0833672		MED30	0.0894744
	NXNL1	0.0920136		MXD4	0.0833595		CTNNA3	0.089451
	OCEL1	0.0919898		ZNF729	0.0833489		FILIP1L	0.089437
	KRTAP5-10	0.0919038		UNC119B	0.0833148		RAB9A	0.0894124
	PTPMT1	0.0917889		HSD3B2	0.0831712		LRRN4CL	0.0894117
	OR2A14; OR2A2	0.0917283		SERPINA12	0.0831569		OR6F1; OR14A2	0.0893288
	SERPINE1	0.0916694		ETFDH	0.083155		SPANXN2	0.0892639
	NDP	0.091663		CT45A3; CT45A4; CT45A5	0.0831146		SPANXD	0.0892567
	SLCO6A1	0.0915371		NXPH4	0.0831091		CMTM1	0.0892544
	LY6G6C	0.091498		ESM1	0.0830676		RNASE7	0.0892267
	CAPN12	0.0914694		GDNF-AS1	0.0830384		HEPH	0.0891567
	SCMH1	0.0914306		NCCRP1	0.0828728		CSTL1	0.0890347
	C6orf223	0.0913673		ASNSD1	0.0827791		ZSCAN1	0.0890163
	CT83	0.0913553		LRRN3	0.082767		CEACAM20	0.0890005
	C16orf45	0.0913389		MUC6	0.0827653		CEP112	0.0889432
	ANKRD35	0.0913023		GZMH	0.0827653		NPVF	0.0889405
	EQTN	0.0912884		ADH4	0.0827537		TCTE1	0.0889193
	GADD45G	0.0911743		GPR155	0.0827251		RASSF4	0.0889141
	FXYD7	0.0911617		RP5-1091N2.9; IL2RG	0.0827206		HCRTR2	0.0889009
	CXCL10	0.0911501		HSD11B1L; RPL36	0.0827163		METAP1D	0.0888922
	C1QC	0.0910493		MOV10L1	0.0826902		CXCR2	0.0888889
	ENTPD3	0.0910331		CCDC185	0.0826791		DEFB134	0.0888762
	MCIDAS	0.0910084		SCRT1	0.0826199		TYMSOS	0.0888662
	ACSM4	0.0909788		FCRL1	0.0825878		THAP2	0.0888358
	SYNPO2L	0.0908285		PCBP4	0.0825628		ACTRT3	0.0887185
	INAFM1	0.090807		HPDL	0.082533		MAPK8IP2	0.0886917
	NME5	0.0907384		ERP27	0.0825299		FAM118A	0.0885928
	CCDC157	0.0907258		OR2AK2	0.0825083		TRIM72	0.0885897
	TAAR6	0.0906631		CCDC166	0.0824781		HOPX	0.0885886
	TMEM215	0.0906466		LIMD1	0.0824637		CD34	0.0885386
	PRSS38	0.0906267		GPR63	0.0824177		CTRC	0.0884955
	ENO4	0.0905893		ARHGAP9	0.0824136		ATP6V1E2	0.0884521
	PCDH15	0.0904737		LINC01567	0.0823803		TMEM155	0.0884354
	SDC2	0.0903294		TOR3A	0.0822722		DPYS	0.0884035
	APOBEC3F	0.0901607		TDRD9	0.0822623		HDAC10	0.0883211
	DPF1	0.0901525		DUSP8	0.0821304		HTR1B	0.0882303
	TM4SF5	0.0900728		DNAJC1	0.0821292		TMPRSS3	0.0882223
	GFOD1	0.0900163		TMEM232	0.0821256		AGPAT3	0.0882127
	CETP	0.0899862		OR13D1	0.0821167		CABP5	0.0882049
	SOWAHD	0.089964		PIPOX	0.0821032		LINC01465	0.088204
	NPTX1	0.0899563		ERCC6; ERCC6-PGBD3; PGBD3	0.0820723		LIPE	0.0881955
	GLTSCR2; SNORD23	0.0898125		C17orf112	0.0820707		DNAH10	0.0880776
	ANKRD60	0.0898094		USP31	0.082057		PER2	0.0880626
	AHSG	0.0897897		TMEM114	0.082053		AVIL	0.0879793
	KCNE1	0.0896803		LOC442028; ANKRD20B	0.0820399		COCH	0.0879101
	IRGM	0.0896586		ACOX2	0.0819908		C9orf131	0.0879007
	TMEM82	0.0895225		RAPGEF4	0.0819672		SCN3A	0.0879007
	ALPL	0.0894798		ADGRE3	0.0819265		GUCY2F	0.0877706
	ADAMDEC1	0.0894584		CSH2	0.0818563		CYP2A13	0.0876068
	GLRA3	0.0894577		CCDC62	0.0818353		PVALB	0.0875895
	CD2	0.0894486		GRID2	0.0818095		DNAJB5	0.0874657
	CMTM7	0.0894336		PPIL6	0.0817711		ABI3BP	0.0874404
	MYH2	0.0893819		ECI2	0.081754		OR10H2	0.0873732
	OR10A6	0.0893697		SLC7A4	0.0817418		CNNM3	0.0873586
	ARHGAP24	0.0893512		CACNA1D	0.0817236		ESR1	0.0873017
	HIST3H3	0.0893407		AR	0.0817046		SPIC	0.0872572
	EBF2	0.0893406		SLC30A3	0.0816697		GIPR	0.0872378
	C6orf58	0.089317		CCDC179	0.0816163		RCBTB2	0.0872184
	FNBP1	0.0892229		FUT2	0.0815805		PSG4	0.0871503
	TMLHE	0.0892144		TAS1R2	0.0815758		CADPS	0.0871338
	CBFA2T3	0.0892139		GBP3	0.0815384		BAAT	0.0871276
	OR52W1	0.089208		RAI2	0.0815319		DUOX1	0.087108
	DGKI	0.0891736		GSTT2	0.0815266		OR4S1	0.0871008
	EPN3	0.0891473		NSUN3	0.0814957		OR52E6	0.0870723
	CGB; CGB5	0.0891257		HENMT1	0.0814437		C5orf45	0.0870463
	CCDC68	0.0891232		AMER2	0.0814332		SLC8A2	0.0870307
	TREML2	0.0891202		BTN2A1	0.0814249		JAKMIP2-AS1	0.0869404
	DEFB129	0.0891143		FABP2	0.0814224		FAM179A	0.0869361
	CTSF	0.0891119		CDKN1C	0.0813716		CD247	0.086925
	IGLON5	0.0890949		GLOD4	0.081344		SSX9	0.0869217
	MSX1	0.0890909		NLRP3	0.0813009		STK32B	0.0868984
	MYO1H	0.0890655		TSGA10	0.0812708		OR4F17	0.0868879
	FRRS1L	0.0889592		KCNA7	0.0812325		PGD	0.0868687
	HSFY2; HSFY1	0.0889533		HRASLS	0.0812275		MOK	0.0867678
	ZNF487	0.0889311		ADGRF3	0.0811609		JSRP1	0.0866356
	ARHGEF10L	0.088931		GUCA1B	0.0811224		TRPM2	0.0866281
	PCSK2	0.0889153		WDR44	0.0811132		ONECUT3	0.0866251
	SPACA3	0.0888805		RGS17	0.0810955		CRB1	0.0865746
	MAGEA10	0.0888239		CHST4	0.0810942		PTGFRN	0.0865623
	KLHL6	0.088803		PAGE5	0.0810185		MRAP2	0.0865513
	CLEC18A	0.0887487		TCTEX1D2	0.0809617		SPPL2B	0.0865423
	DDI1	0.088733		MPZL3	0.0809339		UNC5D	0.0865356
	CCDC114	0.0887264		RFX6	0.0809171		NPDC1	0.0864595
	ZNF32-AS3	0.0887022		LOXL3	0.0808785		TP53TG5	0.0864522
	TMEM102	0.088634		ZNF367	0.08084		MAG	0.0864352
	OFCC1	0.0886315		GP1BB; SEPT5	0.0808271		ZNF718	0.0864198
	RCAN2	0.0886076		C11orf44	0.0807899		MAGEB6	0.086381
	GSG1L	0.0884087		CNKSR2	0.0806945		DNAJB13	0.0863645
	RAC2	0.0883819		MEI4	0.0806452		CD69	0.0863289
	MIOX	0.0883771		HOOK1	0.0806452		CPA4	0.0863061
	CLEC18C	0.0883552		ZNF442	0.0806279		GH2	0.086269
	MXI1	0.0882973		H6PD	0.0806207		ZNF416	0.0862384
	SYTL5	0.0881914		NLRP5	0.080527		KRT40	0.0862069
	FOXJ1	0.0880682		ROS1	0.0805226		FGF9	0.0860905
	NFKBIL1	0.0880601		CRADD	0.0804662		FMN2; ADH5P3	0.0860181
	KRT39	0.0880503		ATP6V1G2	0.0804645		EPHX2	0.0859772
	SCAF1	0.0880182		KRT79	0.0804203		ENDOU	0.0859763
	ARSH	0.088		GAS1	0.0803461		P2RX2	0.0859247
	ZP3	0.0879901		SYCP1	0.0803367		IL21	0.0858685
	CLDN15	0.0879742		CARD19	0.0803213		NINJ2	0.0858369
	TLR8	0.0879713		CCL8	0.0802644		SSTR1	0.0857633
	MANBA	0.08795		CREB5	0.0802496		WNK2	0.085744
	LZTS3; ProSAPiP1	0.0879397		RHPN2	0.0801749		RBMY1J; RBMY1F	0.0856627
	XKR5	0.087889		ATL3	0.0801453		SH2D1B	0.0856085
	UNC5D	0.0878187		GATAD2A	0.0800865		GGN	0.0855222
	MMP11	0.087791		ISX	0.0800557		HNRNPK	0.0855086
	TTC9C	0.0877839		UPK3A	0.0800553		CD4	0.0854701
	OR5AS1	0.0877834		OVOL2	0.0799895		FAM193B	0.0854701
	SYK	0.0877659		CHRM3	0.0799671		TRIM74	0.0854309
	SLC9B1	0.0877193		POU2F2	0.0799445		SGK2	0.0853549
	C19orf48; SNORD88B; SNORD88C	0.0877193		CD163L1	0.079939		TRIM49	0.0853514
	GPR119	0.0876217		OR2H1	0.0799289		ARMC2	0.0853165
	RUSC2	0.0876075		LOC101928034; S100A3	0.0798947		IL17RB	0.0853134
	UGT3A2	0.0875576		PIGL	0.0798821		MAGEC3	0.0852848
	S100A14	0.0875086		LPCAT1	0.0798812		TNFSF13B	0.0852503
	OLIG2	0.0875026		CCDC184	0.0798787		SLC13A2	0.0852459
	ERVV-2	0.0874705		NEFH	0.0798777		FLRT1	0.0851958
	C16orf86	0.0874657		CXCL17	0.0798659		CCR2	0.085195
	MEIOB; LINC00254	0.0874454		PRAMEF27	0.0798345		STAC2	0.0851625
	NTRK3	0.0874251		UBQLN3	0.0798344		C18orf65	0.0851467
	APCDD1	0.087368		ZCCHC11	0.0797828		TSPY2	0.0851242
	MAEL	0.087344		MNDA	0.0797786		FGFR3	0.0851163
	PABPN1L	0.0873435		HEPH	0.0796903		GPX7	0.0851135
	ATP9A	0.0873054		ZNF345	0.079687		ANKUB1	0.0850662
	COL4A5	0.087251		TTC30B	0.0794853		TRPV3	0.0850188
	RPGRIP1	0.0871314		IFI44L	0.079468		UBAP2; SNORD121A; SNORD121B	0.0850078
	ATXN7L3	0.0871022		FAM43B	0.0794452		ZDHHC11B	0.0849858
	DRC3	0.0871003		ABCG8	0.0794403		OAS2	0.0848564
	C4orf36	0.087073		PRMT9	0.0794371		TG	0.0848485
	TPO	0.0870343		BIRC3	0.079407		LINC00092	0.0848103
	C14orf132	0.0870174		PRR23D2; PRR23D1	0.0794032		NEBL	0.0847874
	KHNYN	0.0869809		TOMM40L; MIR5187	0.0793897		LRCH2	0.0847458
	SGCA	0.0868146		C16orf92	0.0793361		PRPF39	0.0847457
	WFDC6	0.0867796		NHLH2	0.0793245		TRIM64C	0.0847457
	EBF3	0.0866739		SMOC1	0.079283		TMEM17	0.0846445
	KIAA1024L	0.0866723		ZNF34	0.0792736		KCNIP1	0.0846395
	LRRN4CL	0.0866633		RNF150	0.0792117		ITGA3	0.0846343
	AHCYL2	0.0866538		HEATR4	0.0791736		SPANXN1	0.0845608
	ITIH4	0.0865845		SLC34A2	0.0791332		BECN2	0.0845225
	HLA-DQB1	0.086559		MROH5	0.0791303		MAL	0.0844773
	GDF15	0.0864291		MAPK8IP2	0.0791043		AURKC	0.0844443
	C11orf97	0.0864124		DEFB126	0.0790589		SLC36A3	0.0844005
	GRIA2	0.0863931		PRAMEF14	0.0790306		CABS1	0.0843727
	SLC5A7	0.086331		BTN3A1	0.0790288		ZNF788	0.0843373
	CPB1	0.0862945		PRAMEF13	0.0790025		SHISA8	0.0843186
	OR2V1	0.0862744		ADARB1	0.078952		NUDT8	0.0843098
	TRANK1	0.0862606		CACNA1H	0.0789245		GJB7	0.0843012
	SIPA1	0.086224		TAP1	0.0789206		ZNF112	0.0842085
	SPATA31A5; SPATA31A7	0.0861924		COL5A3	0.0789022		VCY1B	0.0841916
	SELM	0.086186		GOLGA6L6	0.0788211		OR2T11	0.0841837
	OR56A3	0.0861394		STPG1	0.0788091		NWD1	0.0841537
	GALNT18	0.086127		DPT	0.0787816		ACSM2B	0.0841436
	ZNF583	0.0860993		FANCM	0.0787589		KRTDAP	0.084122
	OR10W1	0.0860983		GPR142	0.0787483		SYPL1	0.0841121
	PPP2R2B	0.0860421		USP6	0.0786186		LINC00473	0.0840795
	NOVA2	0.0860359		KLF4	0.0785928		CYP3A43	0.0840673
	LRCH2	0.0859951		GTF2A2	0.0785723		LYRM9	0.0840452
	SPOCK2	0.0859557		FOXA1	0.078567		SEMA6C	0.084018
	AMOT; MIR4329	0.0859248		GJA5	0.078567		MAVS	0.0840029
	RAX	0.0858811		LINC00961	0.078542		PCDH17	0.083981
	CTNNBIP1	0.0858734		RFX4	0.0785229		TMEM65	0.0839664
	BIRC7	0.0858369		C1RL	0.0784667		EID2B	0.0839639
	ZNF25	0.0858199		MGC27345	0.078446		LOC101928093; RP11-779O18.1	0.083923
	RGS19	0.0858188		OCM	0.0784263		CST7	0.0838993
	SNTG1	0.085807		RAD21-AS1	0.078395		ALKBH7	0.0836913
	CHST5	0.0858035		PLN	0.0783699		LINC01126	0.0835775
	TSNAXIP1	0.0857843		WDR92	0.0782361		CTSO	0.0835755
	PLA2G2C	0.0857673		LRRC19	0.0781249		CRLF1	0.0835711
	GPAT3	0.0857435		CLEC9A	0.0780437		BTG2	0.0835655
	TMOD2	0.0857318		ESRRB	0.0780018		SH3BGRL2	0.0835257
	BARHL1	0.085693		NT5C1A	0.0779464		SHISA4	0.0835232
	TRIM43	0.0856204		TNFAIP8L3	0.0779221		OR1N2	0.0834553
	POU6F1	0.0855892		SPOCK2	0.0779166		RARRES1	0.0833889
	DKKL1	0.0855662		BAALC-AS2	0.0779066		ARHGEF4	0.0833731
	C10orf99	0.0855604		DOC2A	0.0778919		IL4	0.0832577
	MAPT	0.0855223		NAP1L3	0.0778315		ADORA3; TMIGD3	0.0832438
	DBX2	0.0855208		LINC00598	0.077821		TAGLN3	0.0831671
	KITLG	0.0855115		SPATA12	0.0778132		SLC25A20	0.0831565
	PIGR	0.0854437		KCNH3	0.0777631		VPS33B	0.0831507
	BST1	0.085414		RHOV	0.0777379		MTRNR2L4	0.0831415
	GP2	0.0853734		HHLA1	0.07771		GOLGA8R	0.0831403
	LOC100130357; RP1-257A7.4	0.0853715		P2RY1	0.077688		DPM3	0.0830877
	KCNE4	0.0853658		SELE	0.0776112		TDRD12	0.0830725
	MBL2	0.0853443		WNT7B	0.0775675		ZNF252P-AS1	0.0830409
	DNAI2	0.0852774		IL22	0.0775534		MTNR1B	0.0830078
	KCNG3	0.0852749		TCF19	0.0775444		SHF	0.0829875
	ACSL1	0.0852359		IFT43	0.0775127		KCNB1	0.0829463
	ENDOG	0.0851504		CHTF18	0.0774896		PEX12	0.0829201
	PCBP4	0.0851063		SH2B1	0.0774786		TAT	0.0828729
	TMEM249	0.0850885		TNFSF14	0.0774731		TUBB1	0.0827549
	DOCK10	0.0850822		USP43	0.0774587		CHRM4	0.082754
	FAM156B; FAM156A	0.0850753		AMPD1	0.0774474		HNRNPCL3; HNRNPCL4	0.0827365
	CAPN8	0.0850222		OR13C7	0.0774393		LINC01565	0.0827338
	AKNAD1	0.0850202		SETD9	0.077427		KRTAP15-1	0.0826989
	C8G	0.085016		TKTL1	0.0773735		ZNF470	0.082692
	BOK	0.0850078		CDY2B; CDY2A	0.0773651		BST2	0.082687
	LINC01600	0.084981		ANO8	0.077354		IFFO1	0.0826772
	GALT	0.0848131		NLGN2	0.0773332		MUC19	0.0826743
	MR1	0.0847932		CCDC18	0.0773238		DISP2	0.082672
	POSTN	0.08479		ZNF181	0.0773196		TNFSF11	0.0826699
	ORAI1	0.0847693		PDC	0.0773196		C9orf66	0.0826357
	C1orf229	0.0847458		DUSP9	0.0773131		OASL	0.0826095
	ABCG1	0.0847457		ETV7	0.0773009		MSMP	0.0826028
	SH3PXD2A	0.0846987		PGPEP1L	0.0772911		CYP21A1P; CYP21A2	0.0825688
	CMPK2	0.0846821		HMGCS2	0.0772159		H1FOO	0.082545
	ZNF71	0.0846433		SLC23A1	0.077148		MFNG	0.0824223
	PKDREJ	0.084621		CCDC173	0.0770975		CLRN2	0.0824008
	DCST2	0.0846142		WDR86	0.0770875		OR5AN1	0.082361
	NPY5R	0.0845865		KRT12	0.0770867		C3orf79	0.0823452
	SLC25A45	0.0845754		GIPC3	0.0770856		UCP2	0.0822522
	KLF10	0.0845053		GPAT2	0.0770642		TNNI1	0.0822339
	ATP2B2	0.0844854		TXLNB	0.0770573		LGALS9	0.0822068
	CFAP74	0.0844784		OR2M7	0.0770359		CLEC12A	0.0821918
	ZG16B	0.0844695		N4BP2L1	0.0770191		TEX26	0.0821642
	PPP1R9B	0.0844595		VTN	0.0769915		COLEC12	0.0820419
	ST3GAL2	0.0844427		KCNA5	0.0769908		DMRTC2	0.0820166
	ARHGEF28	0.0844322		TCIRG1	0.0769616		ZNF487	0.0819673
	PCDHB15	0.0843936		KIF17	0.0769584		STX10	0.0819672
	F13B	0.0843882		FAM212A	0.0768893		COL8A2	0.0819672
	NKG7	0.0843852		SELM	0.0768855		BAHD1	0.0819452
	FBXO47	0.0843455		CALCR	0.0768456		NKX2-1	0.0819141
	RXRG	0.0843308		SERPINB8	0.0768366		KRTCAP3	0.0819026
	C14orf39	0.0842267		FAM150B	0.0768105		MDGA1	0.0817801
	PMP2	0.0841875		MMD	0.0768005		MGAT4EP	0.0817662
	NEFH	0.084181		LRRC34	0.0767841		SPANXN3	0.0816553
	ARMC6	0.0841578		C17orf67	0.0767472		TRNP1	0.0815361
	FANCM	0.0841571		CCR2	0.0767309		MGAT4D	0.0815283
	CHST3	0.084153		CFAP43	0.0767222		ZNF614	0.0815133
	IL23R	0.0841424		PNMT	0.0766871		ERMN	0.0815124
	KLLN	0.0841273		CAMP	0.0766832		C2orf83	0.0814843
	JPH1	0.0841243		NCBP2L	0.0766658		DBH	0.0814703
	ITPKA	0.0840768		RCCD1	0.076623		SCAF1	0.0814239
	GAP43	0.0840481		ZDHHC1	0.0766139		CKLF-CMTM1	0.0814196
	HLA-DRA	0.0840337		OR5K4	0.0765932		MYRFL	0.0813743
	STMN4	0.0840336		CALB1	0.0765765		PHC2; MIR3605	0.0813717
	HLA-A	0.0839866		MSH4	0.0765721		KLF9	0.0813133
	FLT1	0.083949		MECP2	0.0765625		WNT9A	0.0812408
	KCNIP1	0.0839404		SMC1B	0.0765027		BOD1L2	0.0811456
	ZNF503-AS2	0.0839147		WBSCR27	0.0764715		C8orf49	0.0810373
	AGXT	0.0839127		LOC101928093; RP11-779O18.1	0.0763605		METTL7B	0.0810276
	PIPOX	0.0839041		RCN3	0.0763267		RHOQ	0.0809585
	KU-MEL-3; RP4-529N6.1	0.0838463		SSTR2	0.0763266		FAAP100	0.0809248
	LOC286238; RP13-60M5.2	0.0838306		ITGBL1	0.0763052		LOC388780; RP11-128M1.1	0.0808836
	TFR2	0.0837826		TMEM262	0.0762378		STAT6	0.0808663
	OR4E1	0.0837742		OCM2	0.076217		CHI3L1	0.0808472
	OLFML2A	0.0836591		HHLA2	0.0762016		ATN1	0.0808344
	DPH3P1	0.0836258		TXNDC2	0.0761761		MTX3	0.0808266
	TRAF3IP3	0.083581		ZNF829	0.0760846		CFAP53	0.080819
	MS4A6E	0.0835748		LOC100506388; RP11-1260E13.4; hosaru	0.0760608		RP11-9L18.3; FAM78B	0.080774
	GBX2	0.0835632		TRPC7	0.0760066		MTURN	0.080756
	ARIH2OS	0.0835569		TRIM29	0.075922		MSX1	0.0807525
	HHEX	0.0835475		ZNF32	0.0759144		TBX21	0.0807167
	GRAP2	0.0835267		SLC12A5	0.0759144		C16orf45	0.0807156
	LCE3C	0.0835244		OR2AE1	0.0758495		ZNF529	0.0806972
	LOC102724279; AC004791.2; nimure	0.083485		SAMD9	0.0758054		ZNF71	0.0806962
	FANCG	0.0834646		CRB1	0.0757217		EPN3	0.0806878
	SERPINF1	0.0834471		IFNLR1	0.0756902		SORCS1	0.0805993
	EIF2B4	0.0834371		HHIP	0.0756901		TLR9	0.080579
	GH2	0.0834221		IKZF4	0.0756693		OR5I1	0.0805716
	FCMR	0.0833586		CA6	0.0756429		SLC28A2	0.0805185
	CGB1	0.0833035		NUMBL	0.0756173		TMEM14EP	0.0805127
	EDA	0.0832703		PHF7	0.075594		PLAC4	0.0805048
	ZNF784	0.0832483		UBQLNL	0.0755879		KCNT1	0.0804721
	ERN2	0.0832366		TMEM35	0.0755786		NELL1	0.0804708
	UGT2B28	0.0832026		SLC22A7	0.0755521		MAP6D1	0.0804562
	TGIF2LX	0.0832012		GOLGA8N; GOLGA8H	0.0755288		PALD1	0.080437
	APOB	0.0831794		XCL2	0.0755003		FZD3	0.080413
	HES5	0.0831733		FLT3LG	0.0754971		CXADR	0.0804063
	FAM110D	0.0831473		MOBP	0.0754688		TIGIT	0.080403
	FEV	0.0831443		TMEM17	0.0754432		ASPN	0.0803634
	GAGE12I; GAGE12F	0.0830981		ADAM21	0.0753891		KIF26B	0.0803389
	ACTRT3	0.0830279		KCNQ4	0.0753478		MYL3	0.0803376
	CES1P1; CES1	0.0830274		ANKRD30A	0.0753447		FADS6	0.0803113
	SPRY2	0.083024		LYVE1	0.0753337		NUDT1	0.0802707
	CGB2	0.0830118		FAM197Y1	0.0752329		LRRC14B	0.0802682
	C16orf92	0.0829726		CEACAM16	0.0752017		SPATA20	0.080266
	TPSB2; TPSAB1	0.0828363		ADGRG5	0.0751547		TMEM75	0.0801604
	OR1G1	0.082834		SDPR	0.0751282		TFR2	0.0801425
	MMP19	0.0827653		ZNF704	0.0750838		FAM131A	0.0801282
	OMP	0.0827301		HCG27	0.075064		ZFPM2	0.0801249
	WNT9A	0.0827037		SFRP5	0.0749712		FBXL21	0.0801068
	GRID1	0.0826848		ASB5	0.0749659		CEACAM18	0.0800861
	MGLL	0.0826498		FAT4	0.0749559		MBD3L5	0.0800001
	KIR3DX1	0.0826447		MGLL	0.0749543		CYLC2	0.0799339
	TYMSOS	0.0826211		TRIM45	0.0749291		TANC1	0.0799087
	TAF1L	0.0825951		B3GALT6	0.0749119		LELP1	0.0798991
	LRRC71	0.0825897		ABCA13	0.0747664		SERPINE1	0.0798963
	ADAM30	0.0825688		KCNAB3	0.0747491		DEFB110	0.0798959
	CNTN4	0.0825602		OPLAH	0.0747444		RASL10A	0.0798921
	TSEN34	0.0825524		GHRL	0.0746825		LRRC32	0.0798479
	MTNR1B	0.0825342		TMEM191C	0.0746806		BRSK1	0.0798234
	ADAP1	0.0825083		C7orf66	0.0746269		FAM110D	0.0798221
	KHDRBS2	0.0825005		CNIH2	0.0746031		INTS6	0.0798193
	C9orf172	0.082497		LOC730183; RP11-146F11.1; hitema	0.0746016		TSPY3; TSPY4; TSPY8; TSPY1	0.0797757
	PDGFC	0.0824873		TRPC1	0.0745805		PIPOX	0.0797692
	NOXO1	0.0824862		USP17L1	0.0745795		AMDHD1	0.079763
	S100P	0.0824418		CPLX1	0.0745784		MTHFR	0.079759
	LOC100131107	0.0823724		LINC00550	0.0745322		ELAVL2	0.0796686
	DNAJB3	0.0823633		DHCR24	0.0744787		GYPB	0.0796525
	TSPY3; TSPY4; TSPY8; TSPY1	0.0822909		TTC27; MIR4765	0.0744398		FKRP	0.0795615
	AK4	0.0822884		MYOG	0.0743882		PLIN2	0.0795511
	TCEB3B	0.0822745		ZNF529	0.0743569		TBC1D10A	0.0795064
	FBF1	0.0822669		OR14A16	0.0743495		ALS2CL	0.0793651
	SHISA3	0.0821636		PYGB	0.074344		FAM212A	0.079365
	HHLA1	0.0821619		PLEKHG4	0.0743137		CDKN1C	0.0793409
	CCDC185	0.0821577		MAGEB2	0.0742574		FAM215A	0.0793399
	DNASE1L3	0.0821256		YAE1D1	0.0742501		PARP14	0.0793176
	OR1P1	0.082119		SEC14L6	0.0742115		S100P	0.0793047
	SLC26A9	0.082027		C22orf42	0.0741971		FAAH2	0.0793022
	TOP3A	0.0820121		IFFO1	0.0741839		PDC	0.0792623
	SGCD	0.0819672		OR51G1	0.0741656		PSG5	0.0792507
	KCNK2	0.0819018		IFIH1	0.0741636		PLXNB3	0.0792409
	STK32A	0.0819001		SHISA3	0.074149		IL10	0.0791829
	SSTR4	0.0818747		RP11-875O11.1; RHOBTB2	0.0741411		C17orf105	0.0791788
	URM1	0.0818678		CYP3A43	0.0741107		ACADVL	0.0791474
	PPP6R2	0.0818441		SIX2	0.074099		OR52W1	0.0791209
	HOXB9	0.0817587		OR10J4	0.0740852		TFF2	0.0791171
	ASB5	0.0817578		CCSER1	0.0740633		ZC3HAV1L	0.0790639
	TGM7	0.0817205		WNT16	0.0740564		RFPL4AL1	0.0790569
	PTTG2	0.0817103		C7	0.0740538		DOK5	0.0790379
	ADGRE5	0.0816549		PAPOLB	0.0739753		RHOJ	0.079026
	METTL24	0.0816417		NTSR2	0.0739352		EQTN	0.0790229
	P2RY12	0.0816385		MMP7	0.0739075		SGSM1	0.0789908
	SOX8	0.0816359		LYRM5	0.0738033		IZUMO4	0.0789903
	PHLDA2	0.0816062		GSAP	0.0737595		NKPD1	0.0789537
	ALKBH7	0.0816056		RP11-12M5.1; FAM163A	0.0737187		HES7	0.0789147
	GLIS2	0.0814627		LDLRAD1	0.0736843		FAM189B	0.0789121
	TUBB6	0.0814332		ADAMTS6	0.073604		FNDC4	0.078912
	RCN3	0.0814293		LRRC72	0.0735996		RNF182	0.0788644
	RASL10B	0.0814276		TCTEX1D1	0.0735546		FAM200B	0.0788428
	SAMD14	0.0813398		ASB9	0.0735164		VGLL3	0.0788406
	LCMT2	0.0813133		FAM228B	0.0734711		RNF212B	0.0788404
	LILRA4	0.0812909		WDR81	0.0734515		F12	0.0787686
	FAM129A	0.081278		HIST1H2AK	0.0734463		SPSB3	0.0787553
	MMD	0.0812544		C9orf135	0.073423		RAX2	0.0787519
	SERPINB11	0.08125		CAMSAP3	0.073407		EPHA7	0.0787486
	OTUD6A	0.0812348		NDRG4	0.0733392		ARIH2OS	0.0787402
	CHIC2	0.0812259		RAB19	0.0732885		B4GALNT4	0.0787164
	TMEM200A	0.0811992		EDARADD	0.0732377		PRAC2	0.0787096
	SPATA31A1	0.0811776		CCDC79	0.0732218		PP14571; AC110619.2	0.0787037
	ARL4C	0.081101		DCST1	0.0731953		F2	0.0786988
	UNC93A	0.0810979		IVL	0.0731188		C1S	0.0786802
	ICAM4	0.081097		ATPAF1	0.0731174		SGMS2	0.0786761
	ANO4	0.0810453		TNP1	0.0729191		TAS2R42	0.0786403
	NEUROG1	0.0809289		OLFM2	0.072901		SGCZ	0.0786388
	RFX4	0.0808363		DACT3	0.0728994		MFSD3	0.0786056
	SSTR2	0.0808031		TMEM143	0.0728804		MRM1	0.0786034
	TXLNG	0.08075		MIOX	0.0728566		RESP18	0.0785554
	NKX6-2	0.0807399		FAM83F	0.0728521		ERICH6B	0.0785482
	ZNF658B	0.0807319		PF4V1	0.0728438		C6orf132	0.078534
	STAB1	0.0807218		AC208162.1	0.072835		TMEM125	0.0785165
	ATF3	0.0807127		TRPC5	0.0727822		PANK4	0.0783796
	SLC25A48	0.0806994		NTSR1	0.0727725		IL3	0.0783625
	SALL2	0.0806872		HOXD12	0.0727586		TEX36	0.0783557
	USH1G	0.0806601		CILP	0.0727081		HSD17B13	0.078329
	RASGRP2	0.0805249		TTLL6	0.0726979		GNAT1	0.0783249
	FAM162B	0.0804847		SPN	0.0726745		NUP210L; MIR5698	0.0782661
	PLD4	0.0803859		ASB16-AS1	0.0725806		FAM156B; FAM156A	0.0782587
	UQCC2	0.080382		FNDC4	0.0725794		USP17L15	0.0782571
	NNAT	0.0803596		ELOVL7	0.0725655		CEBPE	0.0781715
	CGB8	0.080336		IGF1	0.0725523		SPATA45	0.0781011
	FAM84A	0.0802478		CAMSAP1	0.0725487		THEGL	0.0780532
	ZNF546	0.0802435		FLT3	0.0724638		LOC388242; LOC613038; RP11-347C12.3	0.0780104
	RDH5	0.0802051		RAB30	0.0724171		TRIM36	0.07801
	WNT8A	0.0801833		GPR3	0.0724071		MAP3K7CL	0.0779578
	ZNF274	0.0801815		ZNF423	0.0723953		PHF7	0.077951
	MXD4; MIR4800	0.0800827		NTAN1	0.0723938		PRODH	0.0778496
	CA11	0.0800724		CTAGE9	0.0723798		TKTL2	0.0778211
	TTC7A	0.0800279		TMEM14EP	0.0723705		CAPS2	0.0778139
	SYNGR4	0.0800076		GAP43	0.0723418		NRM	0.0778074
	PPP1R42	0.0799722		TCL1B; TCL6	0.0723355		KRT3	0.0777935
	BCL2L14	0.0799716		SLC46A3	0.072314		NPTXR	0.0777778
	ATAD3B	0.0799597		ADGB	0.072314		NGEF	0.0777656
	PLCL2; MIR3714	0.0799166		KRTAP9-6	0.0722962		SLC1A7	0.0777203
	CHTF18	0.0798573		SDSL	0.0721961		PLA2G4A	0.0776397
	GMIP	0.0798543		AK5	0.0721785		ERCC1	0.0776108
	PLEKHG4	0.0798206		UTP20	0.0721702		ATL1	0.0775741
	LOC101928093; RP11-779O18.1	0.0798163		AP1S3	0.0721679		CATSPERD	0.0775595
	STAP1	0.0797952		SGCG	0.0721386		PGBD1	0.077551
	OR51F2	0.079759		C20orf196	0.0721154		WDR81	0.0775498
	SLC38A3	0.0797583		GAGE1	0.0721095		SCRT2	0.0775397
	PCYT1B	0.0797546		PON3	0.072078		CDCA7L	0.0775274
	OR5V1	0.0797124		CYB561	0.0720417		OR3A2	0.0774488
	CRHBP	0.0796704		DEFA1; DEFA1B	0.0719908		DNM3	0.07743
	ACTRT1	0.0796626		DEFA1B; DEFA1; DEFA3	0.0719908		ITGB6	0.0773901
	CCL2	0.0796327		SPOCK3	0.0719278		HAPLN1	0.07739
	RNF212	0.0796252		HYAL4	0.0718722		HOXC9	0.077343
	CELA1	0.0795859		A2BP1	0.0718513		TMC1	0.0773415
	SORL1	0.079464		RRP1B	0.0718409		SPDYE2B	0.0773369
	BHLHE41	0.0794372		PIK3R5	0.0718343		SPDYE2; SPDYE2B	0.0773369
	GMEB2	0.0794364		CIB1	0.0718178		L3MBTL3	0.0772962
	CPLX2	0.0794303		DLGAP1	0.071803		CNNM1	0.077216
	MT4	0.0794181		WSCD2	0.0717925		PNPLA2	0.0771449
	LINC00272	0.0793651		SLC47A1	0.0717703		IRGC	0.077101
	LIMD1	0.0793471		IL20	0.0717703		OR1A2	0.0770988
	TNFAIP8L3	0.0793362		DDX26B	0.0717385		SEC14L5	0.0770976
	C19orf71	0.0793197		UGT2B17	0.0716958		CRYBG3	0.0770812
	LOC400553; RP11-863P13.4	0.0792602		DTX3L	0.0716521		MLPH	0.0770712
	KRTDAP	0.0792414		ADAMTS9	0.071644		C7orf76; SHFM1	0.0770599
	AGR2	0.0792349		MTERF4	0.0716287		PECAM1	0.0770179
	VPS13D	0.0792079		TG	0.0716165		DDIT3	0.0769685
	PROB1	0.0792037		PABPN1L	0.071595		ENAM	0.076958
	JSRP1	0.0791974		MALRD1	0.0715922		FAM171A1	0.0769534
	OR6N1	0.0791876		LINC01276	0.0715334		B9D1	0.076947
	PDE4A	0.079184		RAB3C	0.0715323		XKRY2; XKRY	0.0769231
	LY6G6F	0.0791811		SLC9A2	0.0714711		ALOX15B	0.0768574
	OR1S1	0.0791789		LINC01565	0.0714534		MAP1LC3B2	0.0768477
	TLX2	0.0791344		CFC1B; CFC1	0.0714418		DNAJC18	0.0768442
	C1orf127	0.0791053		CXCL9	0.0714093		ASMTL	0.0767799
	GSDMA	0.0790726		BCL11A	0.0713976		NR2E1	0.0767028
	FAM196A	0.0790722		MYH11	0.0713704		CRACR2B	0.0766897
	NDRG1	0.0790632		LOC389895	0.0713383		MAP3K12	0.076658
	ZFP14	0.0790609		OR10G7	0.0713359		LINC00521	0.0766088
	PLEK	0.079001		FAM198B	0.071332		CYP4X1	0.0765864
	TNN	0.078989		FBXO5	0.0712885		TTC30B	0.0765446
	CDT1	0.0789889		SELL	0.0712563		MYB-AS1; MYB; RP1-32B1.3; rawjer	0.0765059
	ITGA2B	0.0789404		EDIL3	0.0712557		SWI5	0.0762879
	PSPH	0.0789391		LHX9	0.0712294		GDF10	0.076283
	ZBED6CL	0.0788132		HCRT	0.0711939		ZNF771	0.0762829
	TCEAL5	0.0787879		USH1C	0.0711806		ZNF501	0.0762301
	MOB2	0.0787793		GGT6	0.0711469		AGTR2	0.0762237
	ZNF20	0.0787546		LYPD4	0.0711255		TNK2	0.0761839
	H1FOO	0.0787183		AQP10	0.0710901		TMEM191C	0.0761698
	CYP39A1	0.0787023		PPP1R14A	0.0710832		PTTG2	0.0761639
	KCNJ5	0.0786782		TCP10L2	0.0710623		PI16	0.0761422
	RPP25	0.0786517		ARSA	0.0710523		OR10X1	0.0760967
	PSMB8-AS1	0.0786414		SLC25A29	0.0709834		TRHDE	0.0760916
	PSG3	0.0786208		ZNF469	0.0709595		HSF1	0.0760817
	PAQR4	0.0785973		FAM200B	0.0709555		SH3PXD2A	0.0760759
	SPAG4	0.0785695		LYPD2	0.070922		DAB2IP	0.0760701
	VEGFC	0.0785606		CRB2	0.070922		TGFBR3L	0.0760252
	ZSWIM3	0.0785453		SCRG1	0.070898		INTS5	0.0760151
	WBSCR17	0.078534		C9orf170	0.0708875		SLC9C2	0.0760104
	RGS4	0.078493		SPATA32	0.0708593		IKBKG	0.0759449
	TMEM139	0.0784739		PRKCQ	0.0708346		GDF15	0.0758088
	LGI2	0.0784256		CD300E	0.0707992		RBPMS2	0.0757863
	MAP3K7CL	0.0783891		AMY1B; AMY1A	0.0707264		ZNF469	0.0757737
	RAB7B	0.0783837		NEO1	0.0707071		RFNG	0.075704
	TRIM25; MIR3614	0.0783767		PDZRN3	0.070707		ZAR1	0.0756972
	SOX21	0.0783527		PIM1	0.0706947		LINC01343	0.0756535
	TSPY1	0.0782958		SYT14	0.0706767		NXNL2	0.0756041
	FGF19	0.0782825		PPM1F	0.0706554		RCN3	0.0755992
	RBFOX3	0.0782812		MAFTRR	0.0706478		LOC441155	0.075587
	HS3ST1	0.0782779		IQCA1L	0.0706304		2004-03-01	0.0755788
	ELMO3	0.0782556		OR52K1	0.0706138		APOBEC3F	0.0755467
	HOXA4	0.0782551		BCL2A1	0.0705784		TEKT4P2	0.0755402
	NOTCH3	0.0782341		SATB1	0.0705606		KRTAP5-7	0.0755019
	ZNF716	0.0781948		SLFN11	0.0705522		FRMD6	0.0754751
	RP11-307P5.1; SAMD5	0.0781781		KRTAP5-11	0.0704647		EXOC3L4	0.0753652
	GABRQ	0.0781781		ZNF524	0.0704441		PGA3; PGA4	0.0753399
	NEURL2	0.0781759		AJUBA	0.0704395		RP11-12M5.1; FAM163A	0.0753371
	HSBP1L1	0.0781632		RBM24	0.0703981		INHBC	0.0753186
	NPY	0.0781589		NPY	0.0703044		IFNA16	0.075311
	FAM197Y1	0.0781444		TUBB6	0.070304		ZG16B	0.0753101
	PPP1R14A	0.0781369		FEV	0.0702988		ANXA1	0.0752852
	SLC9A1	0.078134		SMPD3	0.0702948		HMHA1	0.0752612
	CTAG1B; CTAG1A	0.0780829		RGS12	0.0702812		SPACA3	0.0752525
	CD226	0.0780464		SORBS1	0.0702599		STEAP2	0.0752482
	BTBD19	0.0780312		PLCL2; MIR3714	0.070237		COL20A1	0.0751523
	IRAK1; MIR718	0.0780104		PYGO1	0.0702359		MGAT1	0.0751476
	PIGL	0.0779683		LCE6A	0.0701997		ASPSCR1	0.0750751
	ODF3L1	0.0779558		TAF7L	0.0701992		B4GALT7	0.0750341
	OR5M11	0.077951		MFAP4	0.0701633		KRT18P55	0.0749837
	RNASE6	0.077857		SLC12A8	0.0701433		DUSP14	0.0749577
	CGB5; CGB8	0.0778443		CCDC114	0.0701225		GFOD1	0.0749543
	XAGE1B; XAGE1E	0.0777874		PITPNM3	0.0700983		SORL1	0.0749362
	ACSF2	0.0777765		KLHL25	0.0700755		ABCB9	0.0749284
	CHCHD10	0.0777733		PHC2; MIR3605	0.0700439		GPAT2	0.0749212
	PRAP1	0.0777552		HN1	0.0700309		AKR1C4	0.0748808
	HSF1	0.0777263		CNNM3	0.0700199		GPR132	0.0748722
	C2CD4A	0.0777202		LRIT2	0.0699132		VPS28	0.074867
	IL12RB1	0.0776984		KCNB2	0.0698324		GJB6	0.0748569
	NIPSNAP3A; NIPSNAP3B	0.0776562		PRDM8	0.0698062		COL3A1; MIR3606	0.0747694
	LRRC3	0.0776282		TEAD2	0.0697674		LZTS3; ProSAPiP1	0.0747646
	ATP6V0D2	0.0776054		GPATCH11	0.0697477		SCRN2	0.0747312
	SEMA3D	0.0776054		CNTNAP5	0.0697235		ADD2	0.0746819
	SCX	0.0775845		COLCA2	0.0697167		GUCA1B	0.0746268
	TCP11L1	0.0775667		ACBD7	0.0696864		VGLL4	0.0745897
	PRAC2	0.0775193		POLR2M	0.0696732		DCAF15	0.0745872
	KCTD4	0.0774567		STAB1	0.0696697		GNG8	0.0745005
	ONECUT3	0.077415		CHRM5	0.0696661		NRBP2; MIR6845	0.0744879
	ZFP36	0.0773854		ATAD3B	0.0696583		COG1	0.0744681
	ZNF696	0.0773608		ZC4H2	0.0695705		CCDC171	0.0744532
	B3GNTL1	0.0773558		WDR93	0.0694286		HAND2	0.0744095
	CC2D1A	0.0773046		CPA3	0.0693802		OSBPL5	0.0743716
	2012-09-01	0.077289		OR52I2	0.0693482		VAX2	0.0743277
	FOLR3	0.0772416		SEC14L4	0.0693462		ANGEL1	0.0742686
	PNPLA2	0.077234		GMNC	0.0692521		TNNI3	0.074254
	IL17D	0.0771558		OR52W1	0.0692341		CDX1	0.0741962
	ITGA3	0.0771272		EPB41L4A-AS2	0.0691637		ZFYVE27	0.074163
	CILP	0.0770855		RASSF2	0.0691563		DDC	0.0741439
	MS4A1	0.0770478		SAMSN1	0.0691521		RHBDL3	0.0741319
	LY6H	0.0770197		OR2L8	0.0691085		CHD3	0.0741094
	AGAP1	0.077002		MAN2A2	0.0690997		WSCD2	0.0740918
	TBKBP1	0.0769995		GRAMD3	0.0690917		PDGFRB	0.0740881
	UBE3D	0.0769963		BIRC7	0.0689917		MED16	0.074061
	CCHCR1	0.0769956		RHOXF2B; RHOXF2	0.0689819		MOGAT2	0.0740552
	TLDC2	0.0769794		KRTAP19-1	0.0689655		FXYD6; FXYD6-FXYD2; FXYD2	0.0740095
	KCNG1	0.0769769		PTH2R	0.0689565		GRK1	0.0740037
	SP6	0.0769764		NEXN	0.0689155		RBM44	0.0739805
	HSD17B4	0.0768273		CAPN11	0.0688929		ELANE	0.0739645
	GLIPR2	0.0768169		C10orf95	0.0688455		SLC12A8	0.0739529
	BANK1	0.0768029		PRSS2	0.0688244		PDE1B	0.0739152
	ZNF580; ZNF581	0.0767813		RSPH14	0.0688195		ICAM5	0.0738985
	C6orf25	0.0767723		BCHE	0.0687549		TCIRG1	0.073898
	AGPAT4-IT1	0.0767672		COMMD3-BMI1; BMI1; COMMD3	0.0687306		UNC13D	0.0738766
	C16orf97	0.0766904		TDRD15	0.0686851		GIGYF1	0.0738091
	HSD11B2	0.0766349		ZNF25	0.0686251		MYH4	0.0737653
	ADAMTS6	0.0766335		ADH1A	0.0686185		TNFRSF10D	0.0737336
	SMAP2	0.0766285		MT1M	0.0685634		GYPE	0.0737135
	KLHL33	0.0766208		ZFR2	0.068522		DNAH5	0.0736887
	STAT5B	0.0766196		TH	0.0685143		FOXO6	0.0736842
	RGS9BP	0.0765675		AGTR1	0.0684932		KIAA1107	0.0736683
	RNASE8	0.0765377		HIST1H3C	0.0684932		CLEC9A	0.0736544
	DUSP23	0.0765171		KRTAP21-2	0.0684495		ULK2	0.0735863
	AWAT2	0.0765094		ADGRB2	0.0684456		C5orf56	0.0735705
	MC5R	0.0764916		GOLGA6B	0.0684411		LY6K	0.0735552
	USP27X	0.0764589		BAG1	0.0683932		FJX1	0.07354
	DBP	0.0763936		WWC2-AS2	0.068386		ZCCHC5	0.0735294
	IL37	0.0763592		SLC35A2	0.0683808		LOC728395; TSPY3	0.0735157
	CRABP1	0.0763411		BMP8B	0.0683421		CCL3L3; CCL3L1	0.073478
	CDX1	0.076239		MAMDC4	0.0683293		GADD45G	0.0734094
	SDC3	0.0762253		MEIKIN	0.068328		FAM53A	0.0733792
	PRSS21	0.0762095		MTMR10	0.0683176		MLX	0.0733526
	RAI1	0.0761804		SSX4B; SSX4	0.068306		NMT2	0.0733089
	IL3	0.0761772		HIST1H3A	0.068306		IL1RL1	0.0733038
	LOC442028; ANKRD20B	0.0761532		ITIH4	0.068242		JPH3	0.073294
	NPHS2	0.0761284		OR7E24	0.0682261		CAPN14	0.0732693
	CCL22	0.0761003		GRXCR1	0.0682057		PABPN1L	0.073251
	POLR2G	0.076098		FAM43A	0.0682028		OR2H2	0.073204
	IL2	0.076087		TMIE	0.0681818		RAB29	0.0732018
	STARD5	0.0760854		ZDHHC11	0.0681636		MIR4728; ERBB2	0.0731428
	VWA7	0.0760649		PPM1E	0.0681606		CALN1	0.0731287
	SCGB3A2	0.0760457		KATNA1	0.0681244		C1orf87	0.0730994
	FAM124A	0.0760373		LINC01342	0.0681199		ANKRD44	0.0730567
	OR52B4	0.0760177		TIMP1	0.0681081		PINK1; MIR6084	0.0729628
	C9orf139	0.0760103		MYH8	0.0681044		FNDC5	0.0729361
	ATOH1	0.0760054		EXD1	0.0680693		C5orf52	0.0729334
	TMEM207	0.0759803		LINC00473	0.0680343		OR4K17	0.0728959
	ATP10B	0.0759761		SH3GL2	0.0680131		APOBEC3D	0.0728639
	STEAP1	0.075969		GPR171	0.0680131		LOC100129924; C1orf50; RP5-994D16.11	0.0728549
	GPSM1	0.0759256		DIRC1	0.0680116		LOR	0.07285
	HTR3E	0.0759013		B3GNT9	0.0679963		OR10G4	0.0728241
	TMEM223	0.0758941		NR2C2AP	0.0679917		MEGF6	0.0728072
	C1orf145	0.075893		CLUH	0.0679661		TMEM114	0.0727501
	SLC52A3	0.0758853		ZNF672	0.0679636		ZKSCAN7	0.072707
	DPPA4	0.0758621		RBP7	0.0679612		SHH	0.0727009
	MSANTD1	0.0758594		SATB2	0.0678945		CLIP2	0.0727005
[truncated: 17,670 more rows]

## Sheet: Supplemental Table 7
Supplementary Table 7. Summary of identified metabolites, and metabolite peak-pair data for NEFA-treated BeWo CT cells
Peak Pair Information									Identification Level	Tier 1 - Positive Identification (CIL Library)					Tier 2 - High Confidence Putative Identification (LI Library)					Tier 3 - Putative Identification (MyCompoundID Library)			Missing Ratio	IsoMS_results_BSA_1_P1-B-9_01_11842_Spectrum.csv	IsoMS_results_BSA_2_P1-D-1_01_11855_Spectrum.csv	IsoMS_results_BSA_3_P1-B-7_01_11840_Spectrum.csv	IsoMS_results_BSA_4_P1-C-4_01_11849_Spectrum.csv	IsoMS_results_BSA_5_P1-C-1_01_11843_Spectrum.csv	IsoMS_results_PA_1_P1-C-2_01_11847_Spectrum.csv	IsoMS_results_PA_2_P1-D-9_01_11861_Spectrum.csv	IsoMS_results_PA_3_P1-C-6_01_11851_Spectrum.csv	IsoMS_results_PA_4_P1-C-5_01_11850_Spectrum.csv	IsoMS_results_PA_5_P1-C-7_01_11852_Spectrum.csv	IsoMS_results_OA_1_P1-C-8_01_11853_Spectrum.csv	IsoMS_results_OA_2_P1-B-2_01_11832_Spectrum.csv	IsoMS_results_OA_3_P1-C-3_01_11848_Spectrum.csv	IsoMS_results_OA_4_P1-D-8_01_11860_Spectrum.csv	IsoMS_results_OA_5_P1-D-4_01_11858_Spectrum.csv	IsoMS_results_PO_1_P1-B-8_01_11841_Spectrum.csv	IsoMS_results_PO_2_P1-D-2_01_11856_Spectrum.csv	IsoMS_results_PO_3_P1-D-3_01_11857_Spectrum.csv	IsoMS_results_PO_4_P1-B-6_01_11836_Spectrum.csv	IsoMS_results_PO_5_P1-E-3_01_11863_Spectrum.csv	IsoMS_results_QC_P1-A-4_01_11828_Spectrum.csv	IsoMS_results_QC_P1-A-4_01_11846_Spectrum.csv	IsoMS_results_QC_P1-A-4_01_11866_Spectrum.csv
No	RT (s)	Normalized RT (s)	m/z_light	m/z_heavy	Neutral Mass (Da)	Intensity	nCharge	nTag		NovaMT Library No.	External Identifier	Compound	Mass Error (ppm)	RT Error (s)	NovaMT Library No.	External Identifier	Compound	Mass Error (ppm)	RT Error (s)	Zero-reaction	One-reaction	Two-reaction		BSA	BSA	BSA	BSA	BSA	PA	PA	PA	PA	PA	OA	OA	OA	OA	OA	PO	PO	PO	PO	PO	QC	QC	QC
A-4	76.5	107.1	312.009	314.016	77.9508	12015	1	1	Tier 3 only two-reaction											0	0	1	0	0.885	0.622	0.833	0.941	1.089	1.001	0.625	0.991	0.873	0.903	0.963	0.952	0.857	0.872	1.042	0.986	0.96	0.867	0.943	0.867	0.808	1.015	1.001
A-5	76.6	107.2	367.063	369.069	133.004	3835.75	1	1	Tier 3 only two-reaction											0	0	32	0	1.14	0.836	1.072	1.192	1.241	1.087	0.775	1.301	1.18	1.02	1.167	1.143	1.097	1.1	1.259	1.312	1.091	1.293	1.177	0.928	0.982	1.376	1.078
A-6	77.6	108.1	268.046	270.053	33.9876	101572	1	1	Tier 3 zero-reaction											1	1	81	0	0.743	0.582	0.884	0.766	0.884	0.792	0.598	0.896	0.787	0.846	0.825	0.912	0.694	0.772	0.937	0.997	0.74	0.771	0.777	0.821	0.774	0.845	0.958
A-7	78.2	108.7	515.126	517.132	281.067	2620.92	1	1	Tier 3 one-reaction											0	4	264	0	1.762	0.497	1.195	1.128	1.138	1.352	0.382	1.256	1.335	1.448	1.572	1.43	0.911	0.918	1.443	1.402	1	1.26	1.075	1.328	1.191	1.147	1.312
A-8	79.7	110.2	444.089	446.096	210.031	46395.5	1	1	Tier 3 one-reaction											0	9	256	0	1.123	0.255	0.785	0.676	0.702	1.23	0.36	1.44	0.666	0.8	0.304	0.962	0.772	0.835	0.934	2.739	1.151	0.678	0.975	0.694	1.605	1.645	1.575
A-9	79.8	110.3	389.128	391.134	155.069	180772	1	1	Tier 3 zero-reaction											1	14	273	0	1.026	0.567	0.671	0.949	0.788	0.771	0.558	0.859	0.974	0.735	0.923	0.88	0.803	0.894	0.818	1.096	0.662	0.959	0.835	0.762	0.877	1.004	0.937
A-10	80.5	111.1	515.151	517.157	281.093	8964.25	1	1	Tier 3 zero-reaction											1	14	453	0	1.789	0.615	1.167	1.094	1.038	1.208	0.799	0.956	1.419	1.049	1.043	1.327	0.943	0.769	0.73	1.588	0.886	1.095	0.902	0.93	1.067	1.223	1.045
A-11	81.3	111.8	573.132	575.138	339.073	317053	1	1	Tier 3 one-reaction											0	4	249	0	1.455	0.279	1.046	1.083	1.002	1.18	0.323	1.003	1.368	1.083	0.884	1.217	0.916	0.756	0.858	1.148	0.802	1.228	0.849	0.991	0.895	0.872	0.894
A-13	81.6	112.1	581.121	583.127	347.062	9897.64	1	1	Tier 1	AAA00453000	C00020	Adenosine monophosphate	1.15	7.1									0.0606	2.249	0.1627	0.608	0.879	0.812	1.412	0.1387	0.447	0.556	1.519	1.628	1.123	0.38	1.165	1.204	3.201	1.071	4.013	0.895	2.262	1.036	0.913	1.063
A-14	81.7	112.2	363.1	365.107	129.042	11758.1	1	1	Tier 3 zero-reaction											5	28	357	0	1.365	0.503	1.192	1.122	1.191	1.287	0.535	1.099	1.496	1.107	1.001	1.174	0.958	0.761	0.925	1.208	0.852	1.151	0.906	0.913	0.779	0.792	0.785
A-15	81.9	112.4	330.079	332.086	96.0208	4284.8	1	1	Tier 3 one-reaction											0	4	314	0	1.581	0.247	0.98	1.084	0.897	1.274	0.226	0.746	0.942	1.029	1.178	0.844	0.678	1.031	1.066	2.16	0.934	2.548	1.124	1.452	1.033	0.969	0.997
A-17	82.6	113.2	589.126	591.133	355.068	31638.9	1	1	Tier 3 one-reaction											0	8	201	0	1.435	0.26	0.957	1.213	1.082	1.285	0.369	0.955	1.668	1.197	0.748	1.322	0.919	0.64	1.228	0.922	0.729	1.359	0.749	1.036	0.848	0.785	0.763
A-18	82.7	113.3	449.114	451.121	215.056	33116.7	1	1	Tier 2						AAA01324000	C01233	sn-Glycero-3-phosphoethanolamine	0.33	83.2				0	1.145	0.248	0.353	0.782	0.543	1.452	0.26	1.31	1.558	0.999	3.153	2.747	1.781	1.705	1.192	0.422	0.496	1.398	0.645	0.996	1.134	0.997	1.071
A-19	83.9	114.5	516.109	518.116	282.051	1984	1	1	Tier 3 one-reaction											0	14	348	0	1.495	0.453	0.86	1.089	1.165	1.397	0.493	1.046	1.083	1.15	1.171	1.329	0.921	0.787	1.253	1.145	0.905	1.062	0.872	1.018	1.109	1.15	0.977
A-20	84.4	115	460.084	462.09	226.026	6632.12	1	1	Tier 3 one-reaction											0	18	320	0	0.976	0.315	0.74	0.794	0.803	1.148	0.535	1.509	0.703	0.865	0.384	0.887	0.801	1.07	1.091	2.266	1.269	0.754	0.909	0.73	1.724	1.577	1.765
A-21	86.6	117.1	488.115	490.122	254.057	6677.24	1	1	Tier 2						AAA01085000	C05844	5-L-Glutamyl-taurine	0.73	57.1				0	0.854	1.42	1.886	0.757	0.741	0.451	1.915	0.699	0.564	0.741	0.447	0.545	0.83	0.546	0.735	1.141	1.416	0.706	1.71	0.731	1.062	0.991	0.98
A-22	87.5	118.1	387.068	389.074	153.01	81675.2	1	1	Tier 2						AAA00676000	C00606	3-Sulfino-L-alanine	0.25	49.7				0	1.266	1.441	0.848	0.803	0.904	0.997	2.376	0.687	0.956	1.014	0.75	0.916	0.529	0.535	0.845	1.347	0.939	0.792	0.74	0.868	1.004	1.007	1.042
A-23	87.9	118.4	414.122	416.128	180.063	35121.2	1	1	Tier 3 zero-reaction											17	87	713	0	1.439	0.667	0.876	1.487	1.571	1.061	0.58	1.018	1.215	1.675	1.06	1.033	0.662	0.977	1.506	1.219	1.188	0.822	1.123	1.378	1.193	1.104	1.099
A-24	90.5	121	496.175	498.181	262.116	3281.21	1	1	Tier 2						AXA01545000	C01683	Nopalinic acid	0.29	158.2				0	1.462	0.523	1.07	1.522	1.029	1.32	0.675	1.507	1.462	1.251	1.425	1.291	1.231	1.635	1.154	1.59	1.051	1.555	1.304	1.212	1.104	1.254	1.254
A-25	90.5	121.1	403.063	405.069	169.004	15890.8	1	1	Tier 2						AAA00670000	C00506	L-Cysteic acid	0.25	42.7				0	1.196	1.279	0.838	0.861	1.158	0.96	2.138	0.868	0.943	1.223	0.747	1.103	0.608	0.616	1.095	1.238	0.987	0.924	0.798	1.059	1.046	0.844	0.948
A-26	91.2	123.6	375.077	377.084	141.019	47574.6	1	1	Tier 1	AAA01331000	C00346	O-Phosphoethanolamine	0.26	2.4									0	1.214	0.593	0.585	0.616	1.434	0.56	0.816	0.395	0.527	0.887	2.214	5.54	1.142	1.111	2.255	0.806	0.939	0.563	0.597	0.963	0.973	1.033	0.958
A-27	92.2	127.4	403.143	405.15	169.085	17846.7	1	1	Tier 1	AYA00001000	C01152	1-Methylhistidine	0.22	2.8									0	1.326	0.456	0.926	1.225	0.971	1.067	0.405	1.074	1.252	0.918	1.167	1.392	1.072	1.216	1.038	1.439	0.783	1.105	1.271	0.964	0.966	1.163	1.082
A-28	92.3	128	535.171	537.178	301.113	3328.44	1	1	Tier 3 one-reaction											0	1	39	0	1.453	0.661	0.936	1.212	1.553	1.474	0.677	0.809	1.031	1.371	0.763	0.727	0.509	0.655	1.16	1.43	1.051	0.75	0.96	1.235	0.96	1.099	0.866
A-29	92.7	129.6	502.095	504.1	268.037	5084	1	1	Tier 3 zero-reaction											1	8	223	0	1.263	0.356	1.124	1.277	1	1.11	0.622	0.896	1.529	1.135	0.603	1.3	1.005	0.627	1.31	1.095	0.846	1.527	0.906	1.299	0.999	0.896	0.878
A-31	94.7	137.8	419.104	421.11	185.045	15661.6	1	1	Tier 3 one-reaction											0	2	214	0	1.41	0.112	1.217	1.366	1.236	1.314	0.298	1.44	1.44	1.321	1.041	1.143	0.988	0.867	1.131	1.256	0.88	1.339	0.916	1.194	1.037	1.089	1.048
A-32	95.2	140.1	573.131	575.138	339.073	2496.4	1	1	Tier 3 one-reaction											0	5	254	0	1.435	0.345	1.093	1.052	1.009	1.107	0.372	1.054	1.315	1.11	0.92	1.19	0.935	0.814	0.93	1.156	0.812	1.134	0.914	1.01	0.925	0.887	0.889
A-33	95.8	142.3	380.175	382.181	146.117	5524.33	1	1	Tier 3 one-reaction											0	2	31	0	0.699	0.899	0.96	1.399	1.122	1.08	1.19	1.029	1.19	1.099	1.109	1.195	0.994	1.189	1.346	1.43	1.305	1.046	1.368	1.18	1.224	1.155	1.345
A-34	96.4	145.1	460.165	462.171	226.107	4403.45	1	1	Tier 2						AAA00831000	C00386	Carnosine	0.25	204.4				0	1.094	0.57	0.964	1.539	1.065	0.574	0.465	0.813	0.973	0.811	0.798	0.858	1.021	1.036	1.056	0.742	0.599	0.868	0.743	0.771	0.976	0.783	0.958
A-35	97	146.9	517.149	519.156	283.091	11255.7	1	1	Tier 1	AAA00485000	C00387	Guanosine	1.42	13.7									0	0.324	0.303	0.485	0.404	0.665	0.05	0.907	0.574	0.538	1.298	0.495	0.769	0.851	0.792	0.776	0.443	2.249	0.668	0.472	0.857	0.973	1.227	0.939
A-36	97.2	147.4	524.181	526.187	290.122	5499.75	1	1	Tier 2						AAA00422000	C03406	N-(L-Arginino)succinic acid	0.89	50.5				0	1.306	0.441	1.076	1.077	0.931	0.97	0.502	0.911	1.142	0.792	1.166	1.272	0.992	1.154	0.993	1.322	0.927	1.126	1.027	0.874	0.917	0.942	0.985
A-37	97.7	148.5	414.121	416.128	180.063	25828.2	1	1	Tier 3 zero-reaction											17	87	713	0	1.39	0.732	0.912	1.558	1.537	1.095	0.665	0.984	1.269	1.675	1.027	1.081	0.673	0.988	1.521	1.216	1.23	0.874	1.132	1.486	1.194	1.116	1.15
A-38	97.7	148.6	366.101	368.107	132.042	5586.4	1	1	Tier 3 zero-reaction											7	65	699	0	0.519	0.744	0.774	0.925	0.838	0.362	1.26	1.296	1.108	1.232	0.819	0.633	1.265	1.041	0.939	0.521	1.716	1.194	0.623	1.149	1.14	1.128	1.028
A-39	98.9	151.1	533.696	535.702	299.637	2232	1	1	Unidentified														0	1.453	0.529	1.019	1.145	1.347	1.341	0.777	1.145	1.382	1.515	1.253	1.161	0.91	1.179	1.37	1.666	1.383	1.282	1.059	1.377	0.979	1.268	1.096
A-40	99.2	151.7	434.081	436.089	200.023	4498	1	1	Tier 3 one-reaction											0	3	62	0	0.848	0.392	0.83	0.843	0.784	1.324	0.357	1.562	0.604	0.878	0.44	1.167	0.876	1.024	1.509	2.096	1.238	0.892	1.247	0.884	1.497	1.653	1.409
A-41	99.6	152.7	452.134	454.14	218.076	3345.11	1	1	Tier 2						AXA01080000		Cysteinyl-Proline	6.59	128.7				0	0.847	0.712	0.714	1.057	0.919	0.864	0.877	0.795	0.739	1.133	1.016	1.255	0.996	0.789	1.138	1.122	0.896	0.925	0.81	0.853	0.696	0.816	0.898
A-43	100	153.6	525.249	527.255	291.19	3243.4	1	1	Tier 3 only two-reaction											0	0	19	0	1.484	0.816	0.797	1.298	1.012	0.868	1.179	0.953	1.058	1.643	1.289	1.573	0.964	1.026	0.978	1.382	1.068	1.243	0.982	1.089	1.186	1.001	1.057
A-44	100.1	153.8	349.121	351.128	115.063	11532.1	1	1	Tier 3 zero-reaction											2	33	454	0	1.216	0.847	0.909	1.206	1.081	0.966	0.968	1.036	1.154	1.194	1.277	1.523	0.967	1.173	1.263	1.244	1.052	1.059	1.054	1.027	0.945	0.911	0.989
A-45	100.1	153.8	408.17	410.176	174.112	1.22143e+06	1	1	Tier 1	AAA00424000	C00062	Arginine	0.18	7.4									0	1.384	0.82	0.904	1.189	1.06	1.122	1.144	0.956	1.124	1.146	1.196	1.645	1.005	1.008	0.993	1.324	1.057	1.087	1.054	0.997	0.986	1.017	1.1
A-46	100.4	154.3	412.099	414.106	178.041	19701	1	1	Tier 1	AXA01130000	HMDB0028838	Glycyl-Cysteine	0.42	0.1									0	0.84	0.527	0.864	0.846	0.783	1.409	0.364	1.428	0.693	1.003	0.386	1.413	0.987	1.023	1.383	1.996	1.289	0.899	1.11	1.005	1.545	1.574	1.709
A-47	100.9	155.6	533.696	535.702	599.275	2635.5	2	2	Tier 3 one-reaction											0	9	260	0	1.461	0.57	0.98	1.137	1.337	1.395	0.768	1.145	1.418	1.537	1.25	1.167	0.913	1.179	1.37	1.655	1.423	1.282	1.059	1.375	0.977	1.268	1.096
A-48	101	155.7	359.128	361.135	125.07	14304.2	1	1	Tier 3 one-reaction											0	1	143	0	1.649	0.517	1.001	1.225	1.084	1.043	0.588	1.054	1.422	0.954	1.916	1.153	0.919	1.264	1.747	1.809	1.203	1.079	0.895	0.852	1.052	1.156	1.045
A-49	102.4	158.8	501.151	503.159	267.093	2097	1	1	Tier 2						AXA00132000	C06469	Neuraminic acid	5.29	38.3				0	1.281	0.645	1.036	1.257	1.098	1.193	0.58	1.21	1.422	1.229	1.16	1.065	1.017	1.076	1.222	1.293	1.078	1.17	1.207	1.259	1.249	1.166	1.223
A-50	103.1	160.4	276.078	278.087	42.0197	11981.1	1	1	Unidentified														0.0303	0.972	1.493	1.046	0.925	1.048	1.025	1.001	1.044	1.159	0.958	1.103	0.857	0.919	0.886	1.168	1.209	1.092	0.908	1.113	0.988	1.096	1.19	1.17
A-51	103.2	160.6	497.141	499.147	263.083	4437.5	1	1	Tier 3 one-reaction											0	9	270	0	1.599	0.59	1.423	1.114	1.283	1.255	0.697	1.365	1.671	0.944	1.142	1.443	0.965	1.078	1.088	1.401	0.861	1.083	1.009	0.943	1.101	1.24	1.457
A-52	104.3	163	414.122	416.128	180.063	25930.2	1	1	Tier 3 zero-reaction											17	87	713	0	1.356	0.714	0.904	1.602	1.572	1.121	0.687	0.955	1.28	1.637	1.022	1.11	0.654	1.023	1.475	1.195	1.246	0.874	1.129	1.554	1.189	1.112	1.104
A-53	104.5	163.6	399.064	401.072	165.006	5820	1	1	Tier 3 one-reaction											0	1	51	0	1.467	0.725	0.997	1.152	1.521	1.309	0.693	1.242	1.217	1.452	1.015	1.328	0.99	0.867	1.325	1.447	1.116	1.286	1.024	1.252	0.891	1.237	1.03
A-54	104.6	163.7	295.111	297.118	61.0526	6413.92	1	1	Tier 2						AAA01327000	C00189	Isomer 1 of Ethanolamine	0.73	196.3				0	1.443	0.688	1.144	1.14	1.489	1.214	0.615	1.247	1.094	1.37	0.954	1.304	0.944	0.92	1.213	1.327	1.116	1.038	0.859	1.35	1.06	1.199	1.2
A-55	104.7	163.9	359.073	361.079	125.014	8.29865e+06	1	1	Tier 1	AAA00263000	C00245	Taurine	1.02	29.6									0	1.291	0.539	1.017	1.081	1.304	1.095	0.634	1.117	1.113	1.317	0.902	1.155	0.879	0.766	1.13	1.312	1.035	1.03	0.947	1.222	1.061	1.064	1.06
A-56	105	164.7	493.223	495.228	259.164	5327	1	1	Tier 3 one-reaction											0	2	32	0.1818	0.2217	4.817	0.531	0.1976	0.342	0.241	5.65	0.236	0.1942	0.298	0.2052	0.219	0.311	0.311	0.292	0.52	1.071	0.228	0.753	0.452	1.02	0.954	1.011
A-57	105.3	165.4	433.041	435.047	198.982	4913.45	1	1	Tier 3 one-reaction											0	1	11	0	1.394	0.565	0.917	1.103	1.374	1.073	0.641	1.081	1.108	1.261	0.861	1.294	0.887	0.842	1.076	1.241	0.899	1.007	0.876	1.26	1.082	0.946	0.863
A-58	105.5	165.7	388.107	390.114	154.049	563548	1	1	Tier 3 one-reaction											0	12	337	0	0.179	3.114	1.094	0.388	0.777	0.024	2.717	1.115	0.539	1.479	0.129	0.681	1.686	0.555	0.359	0.186	1.805	0.295	0.77	1.171	1.065	1.058	1.073
A-59	105.7	166.2	408.193	410.201	174.135	8822.4	1	1	Unidentified														0	0.516	0.989	0.459	0.575	0.539	0.409	7.374	0.425	0.56	0.607	0.518	0.577	0.509	0.482	0.535	0.591	0.584	0.402	0.593	0.486	1.055	0.969	1.051
A-60	105.7	166.2	262.053	264.06	27.9947	7938	1	1	Tier 3 zero-reaction											1	4	251	0.1212	0.236	3.241	1.13	0.402	0.93	0.4734	2.399	1.182	0.576	1.558	0.169	0.748	1.823	0.547	0.434	0.25	1.838	0.333	0.782	1.176	1.123	1.054	1.154
A-61	106	166.7	422.21	424.217	188.152	14760	1	1	Tier 3 zero-reaction											1	4	83	0	1.12	0.989	0.718	0.909	0.875	0.843	3.59	0.742	0.993	0.953	1.035	1.11	0.791	0.88	0.782	1.167	0.748	0.856	1.09	0.93	0.984	1.001	1.121
A-62	107.8	170.8	372.149	374.155	138.09	8890.24	1	1	Tier 3 one-reaction											0	3	241	0	1.677	0.726	0.944	1.042	1.502	1.217	0.681	1.045	1.206	1.597	1.242	1.371	0.762	0.822	0.839	1.566	1.115	0.74	1.486	0.986	1.116	1.309	1.42
A-63	108.2	171.7	495.154	497.16	261.095	3746.87	1	1	Tier 1	AXA01051000	HMDB0028751	Aspartyl-Glutamine	1.61	10.7									0	1.427	0.832	1.125	1.158	0.914	0.988	1.367	0.83	0.835	0.844	1.002	0.812	0.934	0.896	0.904	1.182	0.763	0.983	1.188	0.766	0.92	1.04	0.846
A-64	108.7	172.8	557.109	559.116	323.051	4209	1	1	Tier 1	AAA00567000	C00055	Cytidine monophosphate	1.69	0.6									0	1.234	0.441	0.988	1.412	1.077	1.08	0.583	1.121	1.484	1.073	1.119	0.972	0.92	1.176	1.003	1.341	0.968	1.381	1.177	1.02	1.042	1.049	1.16
A-65	108.9	173.2	542.179	544.186	308.121	2595.6	1	1	Tier 3 one-reaction											0	14	383	0	1.458	0.733	0.894	1.154	1.078	1.223	0.743	1.022	1.039	1.289	1.086	1.031	0.718	0.809	1.122	1.238	1.041	0.982	0.902	1.153	1.013	1.177	1.153
A-66	109.3	174.1	478.175	480.182	244.117	7448.53	1	1	Tier 3 one-reaction											0	4	148	0.1515	0.204	0.26	0.705	0.336	0.172	0.12	0.561	0.893	0.525	0.097	0.1505	0.155	1.057	0.13	0.1	0.212	0.124	0.108	0.617	0.077	1.509	1.625	1.601
A-67	109.3	174.2	509.17	511.176	275.111	33161.5	1	1	Tier 1	AXA01113000	HMDB0028817	Glutamyl-Glutamine	1.17	12.8									0	0.967	0.428	2.715	0.823	0.691	0.395	0.254	0.715	0.537	0.66	0.686	0.457	0.914	0.865	0.822	1.346	1.093	1.088	2.38	0.702	0.945	0.961	1.036
A-69	109.8	175.3	422.185	424.192	188.127	7892.3	1	1	Tier 1	AXA00084000	C01924	Homoarginine	0.61	4.8									0	0.959	2.602	0.757	0.909	0.77	0.838	2.703	0.808	0.971	0.951	0.863	1.16	0.788	0.877	0.742	1.028	1.088	0.831	0.934	0.851	1.007	1.006	1.064
A-70	111.1	178.2	446.067	448.073	212.008	4154	1	1	Tier 3 one-reaction											0	35	291	0	0.847	0.329	1.15	1.063	0.888	0.724	0.561	1.029	0.948	0.807	0.765	0.559	1.102	0.896	0.922	1.087	0.81	1.395	1.128	0.884	1.034	1.101	0.973
A-71	111.4	178.7	463.128	465.134	229.07	3589.55	1	1	Tier 3 one-reaction											0	6	338	0	0.805	0.709	1.409	1.63	1.314	0.78	0.482	1.086	1.206	0.762	1.326	1.364	1.302	1.463	1.146	1.022	0.927	1.133	1.607	1.078	1.342	1.188	1.421
A-73	111.9	180	403.037	405.043	168.978	5974.7	1	1	Tier 3 one-reaction											0	1	59	0	1.292	0.493	1.094	0.986	1.207	1.032	0.63	1.077	1.048	1.29	0.915	1.184	0.811	0.727	1.109	1.308	0.98	0.951	0.991	1.204	1.055	0.936	1.071
A-74	112.2	180.5	414.122	416.128	180.064	119190	1	1	Tier 3 zero-reaction											17	87	713	0	1.342	0.701	0.86	1.549	1.549	1.115	0.726	0.931	1.285	1.639	1.051	1.063	0.653	1.027	1.426	1.203	1.163	0.835	1.132	1.505	1.1	1.092	1.056
A-75	112.4	180.9	366.101	368.107	132.042	9554.92	1	1	Tier 3 zero-reaction											7	65	699	0	0.368	3.204	0.99	0.808	0.571	0.375	2.167	0.994	0.875	0.833	0.606	0.47	1.277	0.798	0.618	0.662	1.05	0.906	0.701	0.803	1.155	1.205	1.06
A-77	113.6	183.6	518.133	520.14	284.075	48238.4	1	1	Tier 2						AAA00756A02		N2-Acetyl-5-Phosphooxy-L-lysine	4.37	43.1				0	0.089	5.693	0.998	0.065	0.123	0.076	3.299	0.111	0.514	0.372	0.25	0.12	0.235	0.382	0.109	0.08	0.637	0.138	0.528	0.168	1.072	1.033	1.045
A-78	113.7	183.8	396.122	398.129	162.064	13415.2	1	1	Tier 1	AXA01312000	HMDB0029039	Seryl-Glycine	0.89	23.2									0	0.609	0.612	0.762	1.559	0.736	0.918	0.829	0.952	1.282	0.69	0.933	1.053	1.087	1.024	1.643	0.932	0.974	1.346	1.311	1.144	1.075	1.159	1.046
A-80	114	184.6	454.128	456.134	220.07	2687.33	1	1	Tier 1	AXA01060000	HMDB0029035	Seryl-Aspartic acid	0.01	16									0	1.593	0.598	0.896	1.061	1.245	1.163	0.74	1.29	1.043	1.122	0.905	1.003	0.822	0.966	0.951	1.221	0.824	1.291	1.028	0.895	1.18	1.11	1.044
A-81	114.1	184.6	581.121	583.126	347.063	2378.73	1	1	Tier 2						AXA00609000	C00946	Adenosine 2'-phosphate	0.69	27.2				0.0606	1.938	0.4107	0.569	0.939	0.902	1.188	0.3499	0.593	0.767	1.743	1.486	1.026	0.431	1.205	1.197	2.632	1.272	4.013	0.889	2.101	0.997	0.909	1.025
A-82	114.2	184.9	508.138	510.144	274.08	4283.89	1	1	Tier 3 one-reaction											0	33	477	0	0.884	0.715	2.339	1.013	0.887	0.418	1.096	1.053	0.701	1.061	0.861	0.706	1.121	1.184	1.422	1.314	2.237	1.28	2.734	1.175	1.305	1.136	1.392
A-83	114.3	185.1	383.127	385.134	149.069	2678.47	1	1	Tier 3 zero-reaction											4	36	657	0	1.575	0.454	1.264	1.03	1.143	1.144	0.482	1.353	1.275	0.97	1.239	1.12	1.255	1.223	1.288	1.534	0.969	1.163	1.249	1.02	1.159	1.042	1.001
A-85	114.5	185.5	436.201	438.208	202.143	46502.1	1	1	Tier 1	AXA00390000	HMDB0003334	Symmetric dimethylarginine	0.23	2.5									0	0.29	4.79	0.686	0.456	0.417	0.295	5.485	0.481	0.577	0.534	0.276	0.473	0.465	0.424	0.246	0.498	0.846	0.433	1.023	0.482	1.038	1.129	1.087
A-86	114.9	186.6	558.093	560.1	324.035	3531.65	1	1	Tier 3 zero-reaction											3	18	221	0	1.349	0.215	0.772	0.861	0.636	0.982	0.1	0.961	0.762	0.694	0.946	0.548	0.611	1.106	0.65	1.931	0.59	2.812	1.166	1.127	1.062	1.044	1.146
A-88	115.6	188	502.139	504.145	268.08	33472.5	1	1	Tier 3 zero-reaction											4	23	459	0	0.248	0.152	1.031	0.584	0.618	0.048	0.954	1.031	0.647	1.113	1.06	0.542	1.537	1.153	0.799	0.602	2.177	0.962	0.751	0.997	1.038	0.936	1.052
A-89	115.9	188.7	424.117	426.124	190.059	7335.3	1	1	Tier 2						AXA00581000		L-beta-aspartyl-L-glycine	0.22	20.6				0	1.364	0.573	0.841	0.954	1.361	1.129	0.748	0.931	1.081	1.438	0.811	1.039	0.665	0.611	0.938	1.366	1.136	0.941	0.995	1.337	0.912	1.037	0.999
A-90	116.8	190.6	417.123	419.129	183.065	5283.8	1	1	Tier 3 one-reaction											0	15	326	0	0.54	0.632	0.713	1.08	0.723	0.638	0.939	0.807	1.156	0.516	0.466	0.694	0.759	0.686	1.02	0.753	0.735	1.225	1.077	1.057	0.98	0.928	1.132
A-91	116.9	190.9	343.078	345.084	109.02	161132	1	1	Tier 2						AAA01079000	C00519	Hypotaurine	0.42	42.7				0	1.33	0.516	1.353	0.896	1.642	1.037	0.48	1.145	1.85	1.046	0.999	1.298	0.86	0.537	0.15	1.745	0.896	0.751	1.586	0.908	1.41	1.382	1.517
A-92	117.5	192.2	462.18	464.187	228.121	9817.37	1	1	Tier 3 one-reaction											0	1	124	0	0.154	0.355	0.774	0.38	0.149	0.127	0.588	1.081	0.71	0.135	0.144	0.158	1.035	0.192	0.111	0.195	0.176	0.131	0.78	0.1	1.771	1.801	1.933
A-93	117.7	192.7	365.06	367.066	131.001	5725.75	1	1	Tier 3 only two-reaction											0	0	24	0	1.046	0.506	1.061	0.759	1.183	0.957	0.454	0.956	1.379	0.949	0.837	1.071	0.764	0.531	0.147	1.399	0.732	0.615	1.141	0.732	1.239	1.19	1.162
A-94	119	195.6	425.1	427.106	191.042	3242	1	1	Tier 2						AXA03604000		gamma-Carboxyglutamic acid	2.92	67				0	1.402	0.641	0.875	0.974	1.174	1.333	0.74	1.069	1.069	1.468	0.764	0.907	0.58	0.646	0.888	1.18	1.283	0.906	0.931	1.105	1.124	0.963	0.999
A-95	119.3	196.2	411.075	413.081	177.017	70072	1	1	Tier 3 only two-reaction											0	0	22	0	1.432	0.121	1.13	1.232	1.245	1.183	0.28	1.284	1.256	1.141	1.028	1.266	0.95	0.883	1.063	1.25	0.91	1.212	0.949	1.063	1.076	0.963	1.095
A-96	119.4	196.5	291.116	293.123	57.058	38797.5	1	1	Tier 3 one-reaction											0	4	250	0	1.75	0.099	1.229	1.266	1.51	1.345	0.244	1.33	1.454	1.225	1.054	1.334	1.069	0.997	1.122	1.411	0.988	1.307	0.958	1.032	1.169	1.174	1.151
A-97	119.5	196.7	589.126	591.132	355.068	5522.17	1	1	Tier 3 one-reaction											0	8	209	0	1.598	0.3	1.071	1.098	1.045	1.236	0.339	0.947	1.501	1.215	0.689	1.481	1	0.555	1.164	1.025	0.826	1.378	0.676	1.077	0.844	0.738	0.79
A-98	119.7	197	389.093	391.1	155.035	918159	1	1	Tier 2						AAA01745000	C04122	D-1-Aminopropan-2-ol O-phosphate	0.04	78.5				0	1.594	0.126	1.187	1.172	1.282	1.285	0.241	1.231	1.261	1.118	1.005	1.248	0.971	0.82	1.009	1.254	0.878	1.166	0.976	0.982	1.044	1.05	1.054
A-99	120	197.7	608.165	610.172	374.107	6153.48	1	1	Tier 3 one-reaction											0	7	333	0	0.907	0.327	0.982	1.214	0.893	0.794	0.349	0.783	0.902	0.954	0.291	0.708	0.767	0.841	0.679	0.98	0.543	1.072	1.034	1.033	0.86	0.938	0.864
A-100	120.7	199.3	403.108	405.115	169.05	24599	1	1	Tier 3 one-reaction											0	11	264	0	1.562	0.295	1.185	1.325	1.228	1.353	0.344	1.461	1.472	1.288	1.245	1.32	1.221	1.16	1.128	1.542	1.004	1.561	0.958	1.171	1.065	1.128	1.251
A-102	121.5	201.2	347.055	349.061	225.994	41575.2	2	2	Tier 3 one-reaction											0	2	40	0	3.404	1.869	2.573	2.986	3.04	2.663	1.757	2.658	2.196	2.171	1.818	3.337	2.29	2.717	2.912	2.463	2.459	2.915	2.143	2.045	1.955	1.972	1.775
A-104	122	202.2	513.19	515.196	279.132	3218.83	1	1	Tier 3 one-reaction											0	15	432	0	1.732	0.743	0.947	1.358	1.6	1.664	1.008	0.993	1.085	1.569	0.974	0.801	0.587	0.862	1.206	1.433	1.361	0.907	0.98	1.439	1.041	1.164	1.392
A-107	122.3	202.8	318.079	320.086	84.0208	8445	1	1	Tier 3 one-reaction											0	13	310	0	0.786	1.891	1.289	1.093	1.015	0.514	2.082	1.663	1.169	0.743	0.308	0.459	1.196	1.044	0.604	0.613	0.429	1.103	0.998	1.114	1.184	1.17	1.003
A-109	122.8	203.9	303.116	305.123	69.0577	3019.5	1	1	Tier 3 one-reaction											0	2	183	0	0.941	0.679	1.157	1.049	0.931	1.096	0.85	1.086	1.001	0.857	0.947	0.97	0.882	1.042	1.055	0.929	0.91	1.019	1.101	1.029	1.177	0.892	1.063
A-110	123.2	204.9	261.069	263.076	27.0108	6219.88	1	1	Tier 3 only two-reaction											0	0	180	0	1.263	0.896	1.097	1.144	0.886	0.955	0.841	0.94	1.117	0.96	1.248	1.157	1.038	1.044	1.009	1.366	0.755	1.114	1.234	0.914	0.905	0.911	0.999
A-111	123.3	205	302.15	304.156	68.0916	3044.57	1	1	Unidentified														0	1.473	0.749	1.086	1.266	1.116	1.136	0.844	0.9	1.155	0.985	1.236	1.102	1.104	1.322	1.131	1.35	0.753	1.176	1.135	0.95	1.014	0.965	1.086
A-112	123.3	205.1	366.111	368.118	132.053	4.41721e+06	1	1	Tier 1	AAA00597000	C00152	Asparagine	0.91	25.1									0	1.292	0.797	0.986	1.224	0.931	1.001	0.819	1.039	1.154	0.915	1.268	1.233	1.089	1.176	1.029	1.296	0.78	1.165	1.234	0.895	0.992	1.026	1.005
A-113	123.6	205.6	496.139	498.145	262.081	10133.8	1	1	Tier 1	AXA01111000	HMDB0028815	Glutamyl-Aspartic acid	1.62	11									0	1.79	0.731	1.196	1.321	1.004	1.3	1.086	1.284	1.134	1.025	1.294	1.055	1.053	0.967	1.145	1.444	0.939	1.25	0.955	0.963	0.977	1.038	1.016
A-114	123.6	205.7	471.143	473.149	237.085	7919.38	1	1	Tier 2						AXA01802000		Deoxyeritadenine	3.26	140.7				0	1.365	0.461	1.091	1.058	1.07	1.021	0.475	1.121	1.286	1.053	1.153	1.01	0.932	0.882	1.024	1.457	0.825	1.096	1.017	1.104	1.019	1.066	1.019
A-115	123.6	205.7	535.181	537.189	301.123	2613.33	1	1	Tier 3 one-reaction											0	2	42	0	1.224	0.543	1.037	1.146	1.26	0.849	0.548	0.901	1.141	0.889	0.812	1.154	1.07	1.143	1.035	1.066	0.7	0.899	0.927	0.958	1.117	0.958	1.008
A-116	123.7	205.8	657.153	659.158	423.094	9713.43	1	1	Tier 3 one-reaction											0	16	361	0	1.095	0.306	1.008	1.37	0.997	1.175	0.247	1.492	1.863	0.69	1.329	1.063	1.155	0.537	0.543	1.436	0.832	1.021	0.669	0.756	1.063	0.952	1.075
A-117	124.3	207.3	558.163	560.169	324.105	2748	1	1	Tier 3 one-reaction											0	31	496	0.0909	0.458	2.249	1.112	0.305	0.464	0.222	1.443	0.658	0.44	0.741	0.171	0.253	0.543	0.229	0.476	0.676	1.357	0.975	1.12	0.477	1.087	1.034	1.186
A-118	124.4	207.5	397.106	399.113	163.048	5134.19	1	1	Tier 2						AAA00801000	C05947	L-erythro-4-Hydroxyglutamic acid / 4-Hydroxy-L-glutamic acid	0.08	24.8				0	1.485	0.443	0.784	1.063	1.572	1.329	0.636	0.957	1.074	1.387	1.007	0.901	0.597	0.791	1.085	1.607	0.726	0.906	1.003	1.468	1.129	0.968	1.007
A-119	124.5	207.7	363.07	365.075	258.023	5043.5	2	2	Tier 3 only two-reaction											0	0	69	0	1.464	0.469	0.893	1.284	1.403	1.282	0.456	0.934	0.891	0.907	0.626	1.277	0.93	0.984	1.309	1.148	0.821	0.949	0.741	0.746	0.756	0.769	0.664
A-120	124.8	208.3	482.123	484.129	248.064	22317.9	1	1	Tier 1	AXA01049000	HMDB0028749	Aspartyl-Aspartate	0.59	2.2									0	1.618	0.374	1.022	1.266	1.044	1.532	0.423	1.277	1.05	0.965	1.125	0.803	0.919	0.86	1.192	1.561	0.791	1.297	0.997	1.031	1.066	1.006	1.114
A-121	125.2	209.2	491.07	493.076	257.012	4309.33	1	1	Tier 3 one-reaction											0	1	57	0	1.316	0.435	0.757	1.014	1.087	1.281	0.522	0.833	0.978	0.877	0.609	1.192	0.836	0.923	1.33	1.154	0.849	0.991	0.864	0.945	0.69	0.726	0.683
A-122	125.7	210.4	410.139	412.144	176.08	3461.78	1	1	Tier 2						AXA01334000		Threoninyl-Glycine	1.14	41.6				0	1.162	0.322	1.013	1.261	0.939	1.105	0.39	1.652	1.503	1.075	0.893	0.58	1.295	0.997	0.693	0.759	0.679	1.273	1.099	1.314	0.955	0.941	0.837
A-123	126.1	211.2	437.149	439.155	203.09	2906.8	1	1	Tier 1	AXA01131000	HMDB0028839	Glycyl-Glutamine	0.44	4.2									0	1.297	1.263	0.757	1.444	1.076	1.32	1.401	1.285	1.382	1.267	1.211	0.972	0.977	1.147	1.063	0.965	0.906	1.051	0.815	1.182	1.003	1.071	0.926
A-124	126.1	211.2	446.067	448.073	212.008	5681.83	1	1	Tier 3 one-reaction											0	35	291	0	0.717	0.305	1.132	1.038	0.868	0.806	0.597	1.07	0.93	0.679	0.6	0.523	1.111	0.847	0.879	1.042	0.78	1	1.113	0.781	1.1	1.059	0.956
A-126	126.6	212.4	423.133	425.14	189.075	3143.5	1	1	Tier 1	AXA01128000	HMDB0028836	Glycyl-Asparagine	1.16	4.2									0	0.925	0.988	0.396	0.863	0.823	0.865	4.497	0.984	0.819	0.906	0.772	0.743	0.759	0.678	0.795	0.832	1.137	0.881	0.975	0.809	1.033	0.944	1.032
A-127	126.6	212.4	510.154	512.16	276.095	119973	1	1	Tier 1	AXA00652000	C05282	Gamma-Glutamylglutamic acid	0.66	6									0	0.907	0.596	1.911	0.92	0.765	0.486	0.965	0.866	0.755	1.087	0.747	0.617	1.067	0.958	0.979	1.135	1.554	1.047	2.102	0.856	1.02	0.993	0.961
A-128	127.1	213.4	547.154	549.16	626.191	3557.67	2	2	Tier 3 only two-reaction											0	0	207	0	1.432	0.493	0.944	1.212	1.354	1.067	0.676	0.859	1.135	1.092	0.965	1.21	0.913	1.076	1.268	1.45	0.771	0.896	0.963	1.255	0.832	1.051	0.999
A-129	127.4	214.1	547.154	549.16	313.096	4358	1	1	Tier 3 one-reaction											0	5	257	0	1.432	0.493	0.944	1.212	1.354	1.067	0.676	0.859	1.135	1.092	0.965	1.21	0.913	1.076	1.268	1.45	0.771	0.896	0.963	1.255	0.832	1.051	0.999
A-130	127.5	214.4	456.126	458.132	222.067	39887.8	1	1	Tier 2						AAA00620000	C02291	Isomer 1 of L-Cystathionine / Allocystathionine	0.26	40.9				0	1.278	0.281	1.025	1.47	1.229	1.233	0.512	0.922	1.125	1.171	0.971	1.441	1.09	0.951	1.209	1.028	0.787	1.135	1.002	1.342	0.84	0.969	0.917
A-131	128.1	215.6	515.169	517.176	281.11	9231.19	1	1	Tier 2						AXA00408000		N6-Methyladenosine	4.08	187.3				0	1.419	0.459	1.2	1.039	0.906	1.062	0.597	1.335	1.213	1.113	0.919	0.788	0.919	0.785	0.757	1.34	0.888	1.182	0.961	0.922	1.124	1.18	1.13
A-132	128.8	217.2	380.752	382.76	146.694	28542.4	1	1	Unidentified														0	0.632	0.053	0.731	2.6	0.444	0.547	0.021	1.461	2.415	0.844	1.443	1.782	2.297	1.945	0.8	0.531	0.389	3.205	2.092	0.787	1.009	0.937	1.55
A-134	129.3	218.3	380.466	382.474	146.408	28695.1	1	1	Unidentified														0	1.412	0.108	1.093	2.461	0.815	0.815	0.039	1.814	2.919	0.791	1.612	1.346	2.002	1.764	1.022	1.077	0.609	2.431	1.535	1.058	1.672	1.199	1.108
A-135	130.1	220	468.143	470.15	234.085	2738	1	1	Tier 1	AXA01330000	HMDB0029057	Threoninyl-Aspartate	0.95	13									0	1.368	0.88	0.859	1.318	1.175	1.503	1.142	1.403	1.563	1.141	1.167	1.152	0.929	1.053	1.388	1.174	0.951	1.139	1.202	1.167	1.122	1.285	1.137
A-139	131.7	223.5	601.126	603.132	367.068	7118.05	1	1	Tier 3 one-reaction											0	5	207	0	0.455	0.279	0.946	0.97	0.583	0.862	0.551	0.702	1.306	0.603	0.397	0.534	0.792	0.642	0.867	0.595	0.857	1.623	0.861	1.231	0.735	0.783	0.859
A-141	131.7	223.7	409.154	411.161	175.096	82293.6	1	1	Tier 1	AAA00423000	C00327	Citrulline	0.05	0.7									0	1.185	0.545	0.905	1.097	0.931	1.023	0.89	0.953	1.072	0.928	1.067	1.17	0.945	0.988	0.889	1.183	0.747	1.071	1.147	0.862	1.075	0.99	1.018
A-142	131.8	223.7	496.138	498.145	262.079	6260.5	1	1	Tier 1	AXA01052000	HMDB0028752	Aspartyl-Glutamate	1.26	14.4									0	2.03	0.373	1.208	1.458	0.988	1.389	0.673	1.357	1.168	1.065	1.467	1.104	1.132	1.131	1.341	1.549	0.929	1.304	0.866	0.913	0.983	1.102	1.021
A-143	132.3	225	462.253	464.26	228.195	7371.5	1	1	Tier 3 only two-reaction											0	0	13	0	1.624	0.219	1.524	1.329	1.007	1.53	0.507	0.833	1.432	1.197	0.754	1.071	0.944	1.307	0.9	0.762	0.784	1.74	0.694	1.328	0.612	0.704	0.568
A-144	133.3	227	501.155	503.161	267.096	65575.6	1	1	Tier 1	AAA00454000	C00212	Adenosine	0.55	9.3									0	1.251	0.077	0.523	0.524	0.536	0.376	0.06	1.007	0.69	1.409	3.463	0.564	0.898	2.658	2.014	0.7	2.854	3.071	0.323	0.879	1.344	1.554	1.362
A-145	133.5	227.5	411.122	413.129	177.064	89648.5	1	1	Tier 2						AFA00179000	C06034	Isomer 1 of 4-Hydroxy-4-methylglutamic acid	0.12	114.2				0	2.327	0.519	0.984	1.163	1.122	2.021	0.58	0.974	1.525	1.184	1.653	1.083	0.75	0.867	0.838	2.407	0.951	0.994	0.983	1.074	1.078	1.047	1.068
A-146	134	228.8	479.232	481.239	245.174	12150.1	1	1	Tier 3 one-reaction											0	6	47	0	1.577	0.614	0.719	1.042	1.364	1.191	0.653	0.934	0.886	1.295	1.113	1.126	0.823	0.732	1.142	1.32	1.173	0.926	0.95	1.263	0.899	1.036	1.094
A-147	134.3	229.4	397.142	399.149	163.084	3043.88	1	1	Tier 2						AAA01231000	C17580	2-Deoxy-scyllo-inosamine	1	141.4				0	1.705	0.546	1.218	1.365	1.267	1.224	0.503	1.179	1.319	0.991	1.235	1.486	1.08	1.119	1.185	1.572	0.806	1.143	1.21	1.035	1.039	1.142	1.136
A-149	134.9	230.6	347.055	349.061	225.994	1451.5	2	2	Tier 3 one-reaction											0	2	37	0	3.365	1.45	2.102	2.72	3.236	2.495	1.513	2.088	2.242	2.22	1.694	2.589	2.118	2.428	3.188	2.416	2.448	2.666	1.65	2.076	1.546	1.602	1.41
A-150	135.2	231.3	559.159	561.165	325.1	8390.12	1	1	Tier 3 zero-reaction											1	33	488	0	1.327	0.473	1.168	1.12	1.157	1.1	0.591	1.088	1.314	1.047	0.747	0.902	0.697	0.748	0.91	1.36	1.047	1.163	1.087	1.071	1.005	1.004	0.977
A-151	136.2	233.7	457.065	459.072	223.007	6826.5	1	1	Tier 3 only two-reaction											0	0	10	0.3333	0.964	0.951	1.261	1.214	1.557	0.99	0.661	1.279	1.215	0.905	1.044	0.7951	1.17	1.292	1.312	1.186	0.86	1.085	1.008	0.901	0.7076	0.7473	0.0792
A-152	136.3	233.7	452.149	454.155	218.09	4655.19	1	1	Tier 2						AXA01313000		Serinyl-Hydroxyproline	0.16	34.7				0	0.903	0.636	1.444	1.07	0.848	0.692	0.707	0.94	0.864	0.776	0.709	0.748	1.136	0.979	0.979	1.067	1.255	0.89	1.683	0.99	0.985	0.884	1.009
A-153	136.8	234.8	540.083	542.09	306.025	2282.5	1	1	Tier 3 zero-reaction											1	10	195	0.0606	1.191	0.248	0.899	0.937	0.787	1.028	0.1687	1.007	0.756	0.741	1.189	0.312	0.649	0.917	0.958	2.079	0.916	2.976	0.867	1.278	1.136	1.043	1.306
A-155	137.1	235.5	427.153	429.16	193.095	3474.17	1	1	Tier 3 one-reaction											0	25	522	0	1.174	0.666	0.884	1.42	1.316	1.054	0.872	1.293	1.249	1.687	1.295	1.167	0.861	1.201	1.814	0.962	1.436	1.17	1.218	1.384	1.056	1.139	1.015
A-156	137.2	235.7	364.083	366.092	130.025	7651.6	1	1	Unidentified														0	2.008	0.353	0.925	0.921	1.564	1.23	0.777	1.756	1.104	0.994	1.293	0.946	1.047	0.49	1.112	1.121	0.422	0.634	0.558	0.794	1.223	1.179	0.996
A-157	137.4	236.1	507.154	509.161	273.096	8856.19	1	1	Tier 3 one-reaction											0	40	480	0	1.836	0.623	1.106	1.129	1.518	1.292	0.364	1.656	1.299	0.86	2.768	1.151	0.933	1.223	1.033	1.566	0.849	0.881	1.302	0.772	1.02	1.176	1.091
A-158	137.4	236.3	438.133	440.139	204.074	5385.5	1	1	Tier 1	AXA01115000	HMDB0028819	Glutamyl-Glycine	0.32	23.5									0	1.216	1.375	1.347	1.448	0.957	1.098	1.567	1.095	1.084	1.02	1.103	0.925	1.018	1.038	1.071	1.24	1.418	1.413	1.635	1.059	1.106	1.087	1.281
A-159	138	237.5	457.566	459.572	223.508	4439.6	1	1	Unidentified														0.4242	1.1341	0.982	1.509	1.276	1.727	0.993	0.724	1.279	1.368	0.998	1.148	0.8443	1.252	1.358	1.416	2.3661	0.888	1.226	0.9082	0.973	0.7513	0.7935	0.8002
A-160	138.8	239.4	388.107	390.114	154.049	30459.1	1	1	Tier 3 one-reaction											0	12	336	0	0.208	2.567	1.114	0.439	0.917	0.037	2.902	1.154	0.67	1.265	0.18	0.707	1.522	0.5	0.295	0.242	1.608	0.332	0.862	1.084	1.187	1.13	1.16
A-161	138.8	239.4	366.111	368.117	132.052	9453.56	1	1	Tier 2						AXA00651000	C02037	Glycyl-glycine	3.03	57.6				0	1.486	1.033	1.111	1.412	1.115	1.157	0.995	1.326	1.327	1.214	1.617	1.497	1.207	1.541	1.309	1.552	1.099	1.503	1.377	1.117	1.138	1.143	1.283
A-162	138.9	239.4	424.117	426.124	190.059	8765.54	1	1	Tier 1	AXA01129000	HMDB0028837	Glycyl-Aspartate	0.25	24.6									0	1.518	0.435	1.049	1.155	1.007	1.241	0.585	1.161	1.036	0.894	1.204	1.003	1.023	0.935	0.999	1.322	0.709	1.243	1.039	0.974	1.007	0.974	1.056
A-164	140.1	242.3	473.11	475.116	478.103	2015.2	2	2	Tier 3 one-reaction											0	2	198	0.0909	1.3	0.3116	2.486	0.914	1.217	1.421	0.2655	1.016	0.584	0.643	0.762	2.233	1.018	0.72	0.813	2.344	1.564	1.951	2.22	0.3888	0.876	1.04	0.896
A-165	140.3	242.6	458.065	460.072	448.014	2549.5	2	2	Tier 3 only two-reaction											0	0	30	0.4242	1.1939	1.008	0.938	1.31	1.723	1.047	0.717	1.423	1.396	0.977	1.263	1.1446	1.249	1.445	1.462	1.0166	0.942	1.191	1.2312	0.958	1.0185	1.0757	0.4058
A-167	141.2	244.7	457.065	459.071	446.013	9836.18	2	2	Tier 3 one-reaction											0	4	98	0.2727	0.894	0.953	1.243	1.185	1.581	0.963	0.671	1.258	1.256	0.895	1.069	0.7953	1.205	1.321	1.3	1.154	0.843	1.073	1.008	0.895	0.7077	0.7474	0.07
A-168	141.6	245.5	395.163	397.169	161.105	2775.33	1	1	Tier 3 zero-reaction											1	14	403	0	1.136	0.699	1.487	1.413	1.977	1.456	0.463	1.377	1.919	1.303	0.696	0.889	1.108	0.955	1.624	1.649	1.227	1.274	1.736	1.423	1.004	1.511	1.022
A-169	142.6	247.6	472.051	474.058	237.993	2632.35	1	1	Tier 3 only two-reaction											0	0	45	0	1.227	1.107	1.349	1.143	1.635	1.134	0.83	1.363	1.142	1.199	1.49	1.038	1.128	0.984	1.274	1.475	1.009	1.332	1.388	1.215	1.224	1.214	1.3
A-170	142.7	247.8	422.185	424.192	188.127	51957.2	1	1	Tier 2						AXA01529000	C03884	L-Targinine	0.46	28.3				0	1.331	0.045	0.563	1.266	0.945	1.26	0.151	1.178	1.988	1.231	1.296	1.096	1.023	1.453	1.104	0.87	0.69	1.65	0.741	1.256	0.945	1.107	1.073
A-171	142.7	247.9	429.115	431.121	195.057	7695.39	1	1	Tier 3 one-reaction											0	10	293	0	1.238	0.557	1.037	1.37	1.114	0.916	0.633	1.027	1.02	1.01	1.349	1.317	1.012	1.335	1.155	1.37	0.807	1.272	1.192	1.153	0.986	1.126	0.941
A-172	143.4	249.4	399.104	401.111	165.046	62296.6	1	1	Tier 1	AAA00660000	C02989	Methionine Sulfoxide	0.28	2.6									0	0.965	1.78	0.62	0.957	0.736	1.11	1.574	0.884	1.107	0.893	0.933	1.093	0.942	0.856	0.659	0.938	0.843	0.885	0.96	0.63	0.976	1.081	0.958
A-173	143.9	250.6	424.117	426.124	190.059	51124.1	1	1	Tier 1	AXA01053000	HMDB0028753	Aspartyl-Glycine	0.24	1.4									0	1.484	0.435	1.043	1.181	0.994	1.211	0.589	1.162	1.038	0.884	1.218	0.987	1.003	0.967	1.006	1.349	0.72	1.237	1.032	1.018	1.007	0.976	1.046
A-174	144	250.8	392.102	394.108	158.044	5085.88	1	1	Tier 3 zero-reaction											1	1	54	0	1.174	0.713	1.197	1.101	1.309	1.091	0.616	1.149	1.329	1.147	0.955	1.226	0.896	0.982	1.425	1.697	1.11	1.139	1.207	1.111	1.134	1.244	1.122
A-175	145.6	254.2	411.122	413.129	177.064	271291	1	1	Tier 2						AFA00179000	C06034	4-Hydroxy-4-methylglutamic acid	0.04	87.6				0	2.127	0.299	0.682	1.009	1.469	2.092	0.409	0.872	1.108	1.491	1.18	0.524	0.491	0.541	0.913	2.421	0.658	0.769	0.896	1.654	1.074	1.046	1.04
A-176	145.9	255	423.169	425.176	189.111	2827.5	1	1	Tier 1	AXA00086000	C02427	Homocitrulline	0.79	13.2									0	1.453	0.584	1.009	1.358	1.028	1.097	0.481	1.269	0.935	1.145	1.376	1.261	0.87	1.282	0.985	1.399	0.803	1.343	0.986	0.974	0.961	1.009	0.969
A-177	146.2	255.6	435.079	437.085	201.02	2594.6	1	1	Tier 3 one-reaction											0	2	92	0	1.043	0.605	1.165	1.347	1.32	1.167	0.39	1.908	1.207	0.818	1.785	1.342	1.013	1.289	1.375	1.661	1.453	1.165	1.527	0.991	1.348	1.241	1.362
A-178	146.4	256.1	478.128	480.134	244.07	4128.2	1	1	Tier 3 zero-reaction											2	29	464	0.0909	0.224	4.251	0.364	0.347	0.181	0.258	5.063	0.235	0.538	0.199	0.1071	0.1023	0.598	0.34	0.243	0.3	0.653	0.393	0.383	0.483	1.129	1.032	1.37
A-179	146.9	257.1	353.116	355.123	119.058	225409	1	1	Tier 1	AAA00630000	C00263	Homoserine	0.36	14.1									0	1.737	0.445	1.032	1.049	1.132	1.13	0.479	1.104	1.198	1.104	1.119	1.328	0.912	0.983	1.047	1.457	0.967	0.989	1.029	0.976	1.079	1.076	1.052
A-180	147	257.4	479.243	481.25	245.184	2622.4	1	1	Tier 3 one-reaction											0	1	13	0.0606	0.886	0.8423	0.857	1.311	1.457	0.97	0.871	1.165	1.301	1.257	0.981	1.271	1.019	1.099	1.154	1.311	1.415	1.026	1.568	1.051	1.072	1.345	1.54
A-181	147.1	257.7	307.122	309.129	73.0638	4672.1	1	1	Tier 1	AXA00231000	C02294	Methylguanidine	0.5	27.3									0	0.738	0.609	0.748	0.934	1.401	0.944	0.558	1.136	0.891	1.335	1.077	1.041	0.543	0.767	1.504	1.096	1.197	0.884	1.03	1.513	1.292	1.073	1.178
A-182	147.2	257.9	325.085	327.091	91.0268	3891.22	1	1	Tier 3 one-reaction											0	4	244	0	1.41	1.122	1.049	1.219	1.3	1.361	1.007	1.239	1.006	1.095	1.188	1.139	1.283	0.979	1.403	1.266	1.1	1.276	1.294	0.93	1.091	1.197	1.198
A-183	147.7	259.1	362.164	364.171	128.106	832149	1	1	Tier 3 one-reaction											0	2	41	0	0.885	0.952	0.998	1.469	1.252	1.119	1.172	1.086	1.259	1.079	1.002	1.453	1.091	1.113	1.385	1.299	1.312	1.288	1.422	1.124	1.207	1.237	1.168
A-184	148.9	261.6	480.143	482.15	246.085	5534.5	1	1	Tier 2						AXA00576000		Isomer 1 of L-alpha-Aspartyl-L-hydroxyproline	0.59	10.9				0	0.75	0.671	1.597	0.966	0.933	1.062	1.272	1.191	1.056	1.083	0.757	0.74	1.084	0.974	1.18	1.137	1.374	1.267	1.876	1.097	0.989	1.053	1.085
A-186	149	261.9	523.186	525.192	289.127	17200.4	1	1	Tier 2						AAA00686000	C21016	Ophthalmic acid	0.11	13				0	1.334	0.598	1.164	1.417	0.696	0.974	0.432	1.31	1.694	0.64	1.136	0.761	1.158	1.71	0.909	1.447	0.568	1.537	1.592	0.84	0.983	1.039	1
A-187	149.3	262.5	436.165	438.171	202.107	20217.3	1	1	Tier 3 one-reaction											0	5	80	0	0.399	0.586	0.786	0.965	0.604	0.681	1.565	0.633	0.938	0.517	0.484	0.73	0.737	0.681	0.904	0.714	0.893	1.37	1.163	1.242	0.885	0.878	0.849
A-188	149.3	262.6	571.116	573.122	337.057	4227.79	1	1	Tier 3 zero-reaction											1	5	190	0	0.904	0.416	0.911	1.465	0.841	1.098	0.718	0.797	1.373	0.912	0.521	1.203	0.955	0.661	1.196	0.944	0.914	1.698	0.652	1.293	0.765	0.784	0.846
A-189	149.8	263.5	337.158	339.164	103.099	3.42224e+06	1	1	Tier 1	AAA00613000	C00114	Choline	2.93	1.1									0	0.994	3.543	0.996	0.845	0.917	0.749	2.561	0.881	0.789	0.958	1.118	1.185	1.228	0.821	1.318	1.24	1.111	0.916	0.895	0.934	1.21	1.122	1.146
A-190	150.3	265.5	457.567	459.573	223.508	5874	1	1	Unidentified														0.3636	1.18	1.024	1.363	1.257	1.629	0.875	0.753	1.405	1.284	1.008	1.164	0.8778	1.307	1.412	1.379	1.492	0.873	1.203	0.9443	1.022	0.7812	0.825	0.832
A-191	150.3	265.6	438.133	440.139	204.075	15398.2	1	1	Tier 1	AXA00985000	HMDB0028683	Alanyl-Aspartic Acid	0.16	24.2									0	1.355	0.458	0.943	1.386	1.006	1.195	0.79	1.419	1.153	1.067	1.175	0.994	1.168	1.149	1.278	1.108	0.771	1.453	1.114	1.049	1.163	1.085	1.181
A-192	150.8	268.4	366.101	368.105	132.042	24111.6	1	1	Tier 3 zero-reaction											7	65	699	0.0303	0.232	3.406	0.426	0.676	0.254	0.136	1.297	0.521	0.966	0.48	0.2	0.263	0.599	0.569	0.318	0.46	0.577	0.458	0.388	0.57	0.776	0.732	0.773
A-193	150.8	268.5	301.066	303.075	134.015	3127.14	2	2	Tier 3 only two-reaction											0	0	71	0.0303	1.423	1.75	1.126	1.221	1.437	1.248	1.329	1.36	1.102	1.098	1.005	1.236	1.19	1.247	1.354	1.1102	1.521	1.054	1.298	0.997	1.132	1.196	1.135
A-194	150.9	269	263.085	265.092	58.0531	6141.71	2	2	Tier 3 one-reaction											0	1	153	0	1.201	1.59	1.08	1.275	1.061	0.937	1.209	1.103	0.897	0.897	0.993	1.044	1.191	1.154	1.096	1.058	1.16	0.991	1.261	0.81	1.039	1.049	0.953
A-195	151.2	270.9	290.045	292.052	111.973	5368.89	2	2	Tier 3 only two-reaction											0	0	12	0	1.215	1.67	1.011	1.276	1.184	0.93	1.248	1.233	0.826	0.959	0.953	1.012	1.167	1.024	1.141	0.981	1.205	0.988	1.237	0.946	1.033	0.995	0.927
A-196	151.3	271.2	285.526	287.533	102.936	4129	2	2	Unidentified														0	1.26	1.784	1.213	1.228	1.254	1.057	1.242	1.155	0.821	0.962	1.014	1.063	1.426	1.22	1.222	1.125	1.226	1.022	1.354	0.883	1.033	1.183	1.187
A-197	151.4	271.5	339.101	341.107	105.042	2.31844e+06	1	1	Tier 1	AAA00627000	C00065	Serine	1.15	7.5									0	1.015	2.746	0.892	0.846	0.702	0.725	2.69	0.86	0.975	0.701	0.908	0.778	0.707	0.757	0.633	1.102	0.802	0.924	1.052	0.675	1.012	1.025	1.002
A-198	151.4	271.8	375.05	377.056	140.992	12981.5	1	1	Tier 3 one-reaction											0	1	19	0	0.615	1.348	0.584	0.649	1.191	0.854	0.614	0.74	0.875	1.339	0.627	1.268	0.869	0.797	0.956	0.557	1.025	1.004	0.926	0.959	0.831	0.931	0.986
A-199	151.5	272.1	287.557	289.562	106.997	4484.29	2	2	Tier 3 only two-reaction											0	0	6	0	0.664	0.641	0.751	0.702	0.747	0.573	0.583	0.862	0.589	0.517	0.595	0.649	0.595	0.736	0.622	0.765	0.643	0.59	0.617	0.602	0.669	0.576	0.626
A-200	151.5	272.5	300.069	302.076	132.022	23875.3	2	2	Tier 3 one-reaction											0	1	97	0	1.202	1.587	1.075	1.175	1.113	1.021	1.225	1.151	0.877	0.855	0.938	1.022	1.127	1.142	1.075	1.009	1.171	0.875	1.135	0.826	1.037	1.049	1.006
A-201	151.5	272.5	278.536	280.544	88.9564	3994.38	2	2	Unidentified														0	1.116	1.524	1.165	1.311	1.219	1.092	1.321	1.147	0.813	0.922	1.049	0.981	1.127	1.231	1.062	1.084	1.239	0.793	1.24	0.866	1.151	1.119	1.086
A-202	151.6	272.6	380.127	382.134	146.069	11219.2	1	1	Tier 2						AAA00842000	C16673	Isoglutamine	0.4	44.2				0	1.1	0.303	0.92	1.267	0.935	0.904	0.226	1.201	1.226	0.905	1.11	1.263	1.212	1.319	0.972	1.141	0.677	1.366	1.343	0.914	1.038	1.013	1.001
A-203	151.6	272.9	503.61	505.617	269.551	4607.71	1	1	Unidentified														0	0.609	0.876	0.581	0.545	0.643	0.513	0.62	0.581	0.449	0.481	0.574	0.59	0.672	0.619	0.626	0.576	0.571	0.49	0.662	0.431	0.547	0.63	0.471
A-204	151.6	273.1	416.137	418.143	182.079	5216	1	1	Tier 3 zero-reaction											4	35	487	0.7273	0.175	0.1247	0.1624	0.156	0.1765	0.1522	0.1062	0.1889	0.2481	0.15	0.162	0.1548	0.1426	0.2599	0.1895	0.2091	0.1834	0.284	0.1665	0.1555	1.138	1.07	1.218
A-205	151.7	273.3	452.148	454.155	218.09	7285.47	1	1	Tier 1	AXA00988000	HMDB0028686	Alanyl-Glutamic acid	0.91	24.9									0	0.997	0.749	1.851	1.111	0.857	0.629	1.013	0.852	0.788	0.916	0.812	0.722	0.74	0.698	1.106	1.16	1.106	0.848	2.118	0.962	0.996	0.993	1.054
A-206	151.9	274.8	513.108	515.118	558.099	5680	2	2	Tier 3 one-reaction											0	1	135	0	0.885	0.883	0.905	0.707	0.962	0.731	0.695	1.065	0.778	0.645	0.758	0.765	0.764	0.853	0.818	1.137	0.698	0.748	0.86	0.687	0.835	0.734	0.759
A-207	152	275	478.164	480.17	244.105	11232.1	1	1	Tier 2						AXA01421000		gamma-Glutamylproline	1.1	97.3				0	1.235	0.431	1.017	1.309	1.04	1.098	0.519	1.285	1.275	1.091	1.311	1.141	1.024	1.214	1.247	1.298	0.866	1.321	1.112	1.113	1.029	1.07	1.066
A-208	152.8	279.3	457.065	459.071	223.006	10327.8	1	1	Tier 3 only two-reaction											0	0	10	0.2727	0.869	0.944	1.11	1.159	1.671	0.863	0.673	1.3	1.304	0.902	1.062	0.6948	1.219	1.329	1.268	1.263	0.831	1.102	1.008	0.87	0.6183	0.6529	0.067
A-210	154.1	286.8	390.221	392.227	156.162	11271.1	1	1	Tier 3 only two-reaction											0	0	18	0	0.926	0.242	0.983	1.436	0.913	1.263	0.209	1.077	1.303	2.043	0.777	1.437	1.042	1.043	0.56	0.687	0.265	0.841	1.328	0.826	1.053	0.964	0.831
A-211	154.3	287.8	291.065	293.071	114.013	8175	2	2	Tier 3 only two-reaction											0	0	26	0	1.399	1.659	1.42	1.365	1.586	1.226	1.402	1.498	1.124	1.068	1.233	1.319	1.335	1.409	1.434	1.327	1.353	1.258	1.368	1.12	1.165	1.197	1.245
A-212	155.3	292.9	414.121	416.128	180.063	14261.3	1	1	Tier 3 zero-reaction											17	87	713	0.0606	0.063	2.482	0.06	0.069	0.065	0.0807	1.413	0.071	0.085	0.074	0.038	0.0796	0.053	0.062	0.105	0.105	0.085	0.19	0.088	0.146	1.133	1.064	1.021
A-215	155.8	295.7	270.035	272.041	35.9766	15794.1	1	1	Tier 3 zero-reaction											1	0	0	0	1.169	0.744	1.032	1.024	1.093	0.941	0.538	1.234	1.155	0.912	1.071	1.011	0.875	1.083	1.32	1.269	0.901	1.109	0.963	0.9	0.939	0.915	0.897
A-216	155.8	296	471.089	473.095	237.03	7123.38	1	1	Tier 2						AXA01531000		S-Cysteinosuccinic acid	0.54	3.2				0	0.976	1.421	1.053	1.025	1.262	0.986	1.492	0.949	1.381	1.189	0.98	1.423	0.833	0.61	0.901	1.066	1.317	0.781	0.776	1.071	1.046	1.063	1.077
A-217	155.9	296.6	462.18	464.187	228.122	7478.22	1	1	Tier 3 one-reaction											0	2	125	0	0.753	0.441	0.779	1.352	1.451	1.352	0.672	1.005	1.275	1.523	1.286	1.208	1.011	0.971	1.979	1.414	1.163	0.975	1.414	1.808	1.548	1.464	1.316
A-219	158.1	305.2	381.45	383.459	147.392	182932	1	1	Unidentified														0	1.795	0.61	1.159	1.5	1.391	1.376	0.997	1.335	1.847	1.863	1.488	2.124	1.303	1.242	1.312	1.507	1.452	1.35	1.407	1.361	1.457	1.145	1.32
A-220	160.4	310.1	367.427	369.434	133.369	32782.5	1	1	Unidentified														0	2.13	0.251	1.14	1.403	0.598	1.736	0.583	1.14	1.346	1.018	1.869	1.224	0.997	1.058	0.992	1.801	0.968	1.231	0.978	0.799	1.217	1.088	1.129
A-221	160.4	310.3	367.096	369.103	133.038	2.03776e+07	1	1	Tier 1	AAA00427000	C00049	Aspartic Acid	0.87	0.7									0	1.903	0.437	1.182	1.179	0.859	1.442	0.586	1.117	1.151	0.953	1.355	1.053	1.05	1.021	1.034	1.806	0.939	1.129	1.043	0.904	1.089	1.074	1.067
A-224	163	316	452.148	454.155	218.09	4035.12	1	1	Tier 1	AXA00399000	HMDB0003764	Glutamyl-Alanine	0.49	8.6									0	1.112	1.496	0.82	1.361	0.986	1.026	2.425	0.993	1.165	1.205	0.977	1.026	0.852	0.78	1.017	0.762	0.759	1.012	0.82	1.084	1.029	1.065	1.068
A-225	163.2	316.4	566.136	568.142	332.078	39807.3	1	1	Tier 3 one-reaction											0	5	244	0	2.206	1.03	1.476	1.89	1.724	1.317	1.269	1.386	1.749	1.164	3.377	1.4	1.378	1.712	1.281	0.999	1.139	1.621	2.178	1.273	0.873	0.853	0.894
A-226	163.3	316.5	527.099	529.106	586.081	3968	2	2	Tier 3 only two-reaction											0	0	71	0.0303	1.745	0.1607	0.896	1.277	1.407	1.467	0.171	1.09	1.069	1.175	1.272	1.114	0.897	1.243	1.266	1.09	1.135	0.907	0.827	1.041	0.933	0.911	0.909
A-227	163.4	316.8	555.158	557.164	321.099	8983.67	1	1	Tier 2						AXA01515000		L-L-Homoglutathione	0.43	168.9				0	1.602	0.204	0.749	1.094	0.52	0.648	0.188	1.058	0.792	2.154	1.675	0.815	0.537	1.413	2.3	1.701	1.615	1.781	0.555	1.964	0.956	1.085	0.976
A-228	163.6	317.1	527.099	529.106	293.041	3904	1	1	Tier 3 one-reaction											0	6	225	0.0303	1.745	0.1607	0.896	1.277	1.407	1.467	0.171	1.09	1.069	1.175	1.272	1.114	0.897	1.243	1.266	1.09	1.135	0.907	0.827	1.041	0.933	0.911	0.909
A-229	164.7	319.6	565.612	567.619	331.554	246650	1	1	Unidentified														0	1.609	0.014	0.878	1.339	1.284	1.365	0.149	1.123	1.444	1.346	1.374	1.443	0.777	1.129	1.242	1.646	1.05	1.248	0.898	1.275	1.107	1.096	1.015
A-230	164.8	319.9	495.583	497.59	523.05	28672.5	2	2	Tier 3 one-reaction											0	1	56	0	1.682	0.023	0.901	1.337	1.272	1.447	0.153	1.133	1.522	1.309	1.387	1.312	0.787	1.125	1.401	1.635	1.022	1.33	0.928	1.299	1.181	1.061	1.099
A-231	164.9	320	523.562	525.568	579.007	7716.19	2	2	Tier 3 only two-reaction											0	0	28	0.0303	1.551	0.16	0.881	1.432	1.287	1.432	0.17	1.012	1.569	1.515	1.524	1.372	0.853	1.15	1.23	1.533	1.063	1.474	0.864	1.398	0.948	1.055	1.079
A-232	164.9	320.1	661.087	663.094	427.029	10035.8	1	1	Tier 2						AAA00480000	C00361	dGDP	0.74	106.7				0.0303	1.564	0.1676	0.893	1.168	1.25	1.277	0.178	1.174	1.478	1.414	1.25	1.219	0.802	1.183	1.084	1.53	1.069	1.3	0.842	1.369	1.173	1.006	1.048
A-233	164.9	320.1	456.132	458.138	222.073	4796.16	1	1	Tier 3 zero-reaction											1	53	684	0	1.038	0.506	0.928	0.926	0.971	0.962	0.503	1.283	1.153	0.873	0.819	0.666	0.758	0.72	1.005	1.099	0.714	0.986	1.112	0.824	0.985	0.939	1.054
A-234	165	320.2	566.114	568.12	332.055	113847	1	1	Tier 3 zero-reaction											1	13	183	0.0303	1.79	0.1565	0.939	1.518	1.361	1.519	0.167	1.2	1.516	1.472	1.4	1.428	0.892	1.197	1.329	1.697	1.17	1.389	0.997	1.485	1.221	1.117	1.262
A-235	165	320.2	504.588	506.595	541.06	93296.6	2	2	Tier 3 one-reaction											0	2	85	0	1.744	0.016	0.841	1.365	1.321	1.438	0.163	1.107	1.468	1.339	1.346	1.475	0.816	1.163	1.275	1.585	1.09	1.28	0.884	1.295	1.081	1.13	1.028
A-236	165	320.3	266.118	268.124	32.0592	15279.4	1	1	Unidentified														0.0303	1.765	0.1461	0.909	1.182	1.243	1.418	0.156	1.116	1.529	1.342	1.369	1.211	0.876	1.183	1.322	1.649	1.048	1.357	0.903	1.279	1.071	1.179	1.047
A-237	165	320.3	532.567	534.573	597.016	2576.5	2	2	Tier 3 only two-reaction											0	0	27	0.0303	1.446	0.1794	0.918	1.332	1.084	1.41	0.191	1.344	1.652	1.235	1.358	1.535	0.855	1.321	1.501	1.746	1.011	1.392	0.8	1.191	1.145	0.924	1.078
A-238	165.1	320.4	428.056	430.063	193.998	5392.29	1	1	Tier 3 only two-reaction											0	0	101	0	1.463	0.278	0.838	1.406	1.371	1.442	0.233	1.238	1.333	1.509	1.343	1.367	0.937	1.263	1.231	1.457	1.191	1.362	0.85	1.2	1.055	1.139	1.15
A-239	165.1	320.5	581.121	583.127	347.062	5941.29	1	1	Tier 1	AAA00478000	C00362	2'-Deoxyguanosine 5'-monophosphate	0.99	13.7									0.0303	1.371	0.1717	0.948	1.315	1.092	1.264	0.183	1.073	1.315	1.236	1.304	1.319	0.789	1.132	1.255	1.424	1.056	1.353	0.985	1.162	1.09	0.945	1.043
A-240	165.1	320.5	330.079	332.086	96.0209	80450.1	1	1	Tier 3 one-reaction											0	4	314	0	1.541	0.111	0.914	1.286	1.217	1.498	0.181	1.15	1.457	1.362	1.414	1.357	0.868	1.225	1.325	1.529	1.061	1.316	0.945	1.31	1.107	1.032	1.095
A-241	165.1	320.6	422.138	424.147	188.079	7212.77	1	1	Tier 2						AFA00118000	C20918	Tabtoxinine-beta-lactam	0.4	1.6				0	1.283	0.379	1.089	1.313	1.3	1.009	0.547	1.096	1.188	1.067	1.29	1.403	1.045	1.239	1.391	1.539	0.823	1.279	1.09	1.182	0.876	0.936	1.171
A-242	165.2	320.6	584.586	586.592	701.054	2264	2	2	Tier 3 one-reaction											0	1	46	0.0303	1.697	0.1593	0.922	1.109	1.061	1.26	0.17	1.213	1.446	1.063	1.339	1.285	0.772	1.144	1.142	1.759	1.068	1.198	0.802	1.312	1.038	1.04	1.059
A-243	165.2	320.7	524.063	526.07	290.005	3919.5	1	1	Tier 3 one-reaction											0	5	143	0.0303	1.953	0.232	1.077	1.47	1.267	1.659	0.247	1.007	1.287	1.284	1.456	1.412	0.881	1.088	1.495	1.426	1.244	1.621	0.891	1.108	1	1.113	1.052
A-244	165.3	320.9	523.562	525.568	289.503	7226	1	1	Unidentified														0.0303	1.551	0.16	0.881	1.432	1.287	1.432	0.17	1.012	1.569	1.515	1.524	1.372	0.853	1.15	1.23	1.533	1.063	1.474	0.864	1.398	0.948	1.055	1.079
A-245	165.4	321	411.091	413.099	354.066	2869.71	2	2	Tier 3 one-reaction											0	1	103	0	0.676	0.827	0.793	0.92	0.849	1.148	0.756	1.229	0.594	0.894	0.653	0.818	0.929	1.259	1.056	1.334	1.255	1.218	1.084	0.793	1.364	1.283	1.105
A-246	165.6	321.6	424.151	426.159	190.093	4847.6	1	1	Tier 1	AXA00998000	HMDB0028697	Alanyl-Threonine	6.44	4.2									0.1212	1.585	1.749	1.4609	1.444	0.979	1.374	4.803	1.432	1.63	1.393	1.575	1.314	1.105	2.066	1.7666	1.15	1.413	1.6285	1.434	1.4819	1.412	1.379	1.813
A-247	166.2	322.8	429.124	431.131	195.066	3718	1	1	Tier 3 one-reaction											0	12	330	0	1.541	0.149	1.169	1.118	1.263	1.314	0.201	1.189	1.099	1.218	0.905	1.332	0.884	0.837	1.08	1.325	0.881	1.202	0.942	0.964	1.039	1.007	0.936
A-249	166.5	323.5	437.095	439.101	203.036	20457.2	1	1	Tier 3 one-reaction											0	2	11	0	3.121	1.08	2.565	3.024	2.311	2.111	0.808	2.422	2.605	1.198	1.881	2.768	2.545	2.094	2.917	1.781	1.849	1.486	2.462	1.174	1.6	1.446	1.555
A-251	167	324.6	421.106	423.113	187.048	4401.31	1	1	Tier 3 one-reaction											0	17	300	0	0.914	0.355	0.811	1.075	0.8	0.765	0.604	0.97	1.892	1.043	0.199	1.004	0.99	0.626	1.028	1.804	0.792	1.155	1.024	0.809	1.619	1.671	1.432
A-252	167.1	324.9	365.116	367.123	131.058	622591	1	1	Tier 1	AAA00799000	C01157	4-Hydroxyproline	0.33	14.7									0	1.436	0.561	1.181	1.384	1.017	1.207	0.563	1.161	1.27	0.995	1.483	1.167	1.093	1.336	1.205	1.478	0.862	1.216	1.15	1.013	1.047	1.128	1.142
A-253	167.6	325.8	472.156	474.162	238.098	2500.5	1	1	Tier 3 one-reaction											0	9	228	0	1.043	0.887	1.29	0.798	1.304	0.827	1.012	0.755	0.676	1.08	0.738	0.78	1.013	0.951	1.585	1.804	1.369	1.019	1.228	1.015	0.91	1.284	1.174
A-254	168.5	328	457.566	459.573	223.508	9871.43	1	1	Unidentified														0.1212	1.093	0.97	1.221	1.228	1.668	0.967	0.726	1.339	1.239	0.941	1.198	0.7575	1.261	1.353	1.334	1.51	0.881	1.133	1.269	1.008	0.6741	0.7119	0.049
A-255	168.7	328.3	308.575	310.581	149.033	2625.78	2	2	Tier 3 one-reaction											0	13	313	0	2.184	0.343	0.79	1.574	0.887	2.035	0.467	1.134	1.334	0.947	1.465	1.061	1.203	0.908	0.824	1.412	0.934	0.925	0.859	0.965	0.94	0.667	0.815
A-256	168.7	328.4	335.142	337.151	101.084	17889.6	1	1	Tier 3 one-reaction											0	20	342	0.0909	1.015	0.752	1.086	1.306	0.886	1.233	0.5358	1.145	1.428	1.063	1.137	1.044	1.251	1.046	1.205	1.344	1.085	1.569	0.973	1.014	1.2	1.086	1.019
A-258	169.4	329.9	414.122	416.128	180.063	26515.6	1	1	Tier 2						APA00957000	C22137	4-Chloro-L-lysine	7.76	185.5				0.1212	0.086	0.987	0.248	0.126	0.0646	0.042	0.573	0.289	0.233	0.0624	0.03	0.0563	0.155	0.116	0.1052	0.102	0.056	0.717	0.206	0.04	0.989	1.042	1.001
A-259	169.5	330	450.133	452.139	216.075	9814.48	1	1	Tier 3 one-reaction											0	14	379	0	1.385	0.608	1.112	1.406	1.418	1.204	0.646	1.307	1.156	1.161	1.913	1.37	1.1	1.282	1.521	1.174	1.216	1.108	1.599	1.087	1.092	1.185	1.138
A-260	170.1	331.3	354.063	356.07	240.01	9760.94	2	2	Tier 3 only two-reaction											0	0	53	0	1.676	0.493	1.12	1.254	1.271	1.339	0.558	0.995	0.756	1.074	0.681	1.357	1.061	1.226	0.953	0.716	0.916	1.045	0.69	0.755	0.494	0.522	0.54
A-261	170.7	332.6	405.159	407.165	171.1	2760	1	1	Tier 3 one-reaction											0	6	181	0	0.715	2.974	0.764	0.856	0.778	0.614	2.463	0.717	0.776	0.764	0.649	0.416	0.732	0.827	0.704	0.932	1.101	0.834	1.133	0.788	1.125	1.09	1.116
A-262	171	333.5	463.164	465.171	229.106	24077.4	1	1	Tier 1	AXA01290000	HMDB0029012	Prolyl-Asparagine	0.57	3.8									0	1.05	0.965	0.887	1.18	1.048	0.864	1.066	1.163	1.119	0.888	1.034	0.936	1.049	1.119	1.113	1.047	0.921	0.915	1.207	1.111	1.069	0.905	0.877
A-264	171.3	334	422.174	424.181	188.116	11430.4	1	1	Tier 1	AAA00738000	C02727	N6-Acetyl-Lysine	0.37	8.6									0	0.741	0.883	0.612	0.778	0.694	0.545	5.751	0.532	0.573	0.565	0.583	0.714	0.604	0.608	0.508	0.795	0.652	0.59	0.554	0.515	0.993	0.885	1.072
A-265	171.5	334.5	432.158	434.165	198.1	2331.2	1	1	Tier 3 one-reaction											0	10	277	0	0.684	1.601	1.43	1.046	0.605	0.656	1.966	1.027	0.71	0.654	0.946	0.901	1.103	1.134	0.979	1.05	1.195	0.969	1.409	0.692	0.844	0.996	1.042
A-266	171.6	334.7	499.162	501.168	265.103	9797.59	1	1	Tier 3 only two-reaction											0	0	14	0	1.049	0.248	1.068	1.342	0.941	1.025	0.234	1.212	1.245	0.922	1.301	1.326	1.369	1.586	1.309	1.125	0.638	1.325	1.185	1.036	1.035	0.978	0.971
A-267	171.7	334.9	396.126	398.132	162.067	5786	1	1	Tier 2						AXA01138000		Glycyl-Serine	8.28	99.7				0	1.21	0.719	1.114	1.218	1.402	1.344	0.811	1.058	1.192	1.15	0.953	1.218	0.938	1.044	1.063	1.433	0.992	0.955	1.046	1.16	0.981	0.854	0.852
A-268	171.8	335.1	491.195	493.202	257.137	5364.48	1	1	Tier 3 one-reaction											0	6	180	0	1.434	1.722	1.216	0.931	0.843	1.14	2.371	1.384	1.067	0.891	1.002	0.818	0.751	0.867	0.722	1.17	0.9	1.128	1.183	0.856	1.078	1.046	1.199
A-270	172.2	336	303.116	305.123	69.0578	7805.65	1	1	Tier 3 one-reaction											0	2	183	0	0.978	0.809	1.045	1.035	0.933	0.999	0.812	1.116	0.889	0.862	1.053	1.152	1.042	1.112	1.12	1.167	0.973	0.989	1.116	0.961	1.047	0.909	0.997
A-271	172.6	336.9	398.128	400.132	164.07	5006.5	1	1	Tier 3 zero-reaction											6	74	781	0.1818	1.631	0.899	1.097	0.78	1.132	1.086	1.086	1.7142	1.402	1.5563	1.526	1.852	0.852	1.307	1.727	2.2736	1.0817	0.736	1.802	1.4031	1.659	1.632	1.092
A-272	172.8	337.4	477.18	479.187	243.122	69083.9	1	1	Tier 1	AXA01293000	HMDB0029015	Prolyl-Glutamine	0.34	6.2									0	0.993	0.297	0.946	1.363	0.886	0.917	0.35	1.115	1.058	0.854	1.158	1.135	1.261	1.423	1.099	1.074	0.631	1.345	1.194	0.971	0.912	1.015	0.901
A-273	172.9	337.6	344.106	346.113	110.048	202373	1	1	Tier 3 zero-reaction											1	8	272	0	0.989	0.754	0.923	1.302	1.122	0.934	0.729	1.144	0.942	0.891	1.298	1.021	0.99	1.343	1.346	0.989	0.908	1.045	0.946	0.972	0.99	0.936	1.026
A-274	173.7	339.3	474.144	476.15	240.086	11207.1	1	1	Tier 3 one-reaction											0	29	476	0	0.45	0.648	0.705	0.759	0.648	0.396	1.12	1.099	0.85	0.459	0.217	0.371	0.849	0.791	0.446	0.438	0.322	0.882	0.919	0.596	0.665	0.883	0.587
A-275	175.1	342.4	395.127	397.134	161.069	359879	1	1	Tier 1	AAA00727000	C00956	Aminoadipic acid	0.02	15.8									0	1.484	0.352	0.89	0.949	1.116	1.204	0.42	0.893	0.945	1.168	0.894	0.964	0.687	0.684	0.91	1.537	0.691	0.8	0.895	1.063	0.94	1.009	0.978
A-276	175.6	343.4	567.168	569.175	666.218	2263.6	2	2	Tier 3 zero-reaction											3	44	431	0	0.391	1.428	1.505	0.534	0.847	0.428	2.271	1.067	0.913	0.98	0.36	0.512	0.992	0.591	0.449	1.174	1.854	1.966	1.745	0.901	1.02	0.985	0.975
A-277	176.4	345.2	476.149	478.155	242.09	22102.5	1	1	Tier 3 zero-reaction											1	23	532	0	1.271	0.552	1.5	1.883	1.583	1.293	1.16	1.953	1.259	1.521	2.441	1.56	1.502	1.835	2.683	1.936	1.205	1.456	1.728	1.578	1.633	1.605	1.529
A-278	177	346.4	474.106	476.112	480.094	3698	2	2	Tier 3 one-reaction											0	2	154	0	0.797	0.186	0.833	1.238	1.175	0.591	0.19	1.175	2.702	1.036	0.221	0.477	1.255	0.74	0.863	0.922	0.438	1.435	0.676	1.086	1.217	1.358	1.27
A-279	178	348.9	367.128	369.137	133.07	4081.2	1	1	Tier 3 only two-reaction											0	0	2	0	1.941	0.912	1.207	1.6	1.322	1.405	0.85	1.505	1.382	1.391	1.515	1.556	1.344	1.64	1.567	1.836	1.146	1.297	1.371	1.245	1.382	1.3	1.228
A-280	178.1	349.2	490.139	492.145	256.08	6170.47	1	1	Tier 3 zero-reaction											1	2	307	0	0.77	0.213	0.98	1.12	0.964	0.752	0.355	2.275	1.463	1.08	0.434	0.398	1.531	0.908	0.672	0.906	0.472	1.478	1.095	1.241	1.212	1.141	1.271
A-281	178.3	349.8	353.116	355.123	119.058	8.21974e+06	1	1	Tier 1	AAA00624000	C00188	Threonine	1.17	2.4									0	1.241	0.928	0.966	1.154	0.902	0.923	1.075	0.998	1.116	0.895	1.198	1.197	1.002	1.115	0.988	1.328	0.763	1.117	1.143	0.904	1.058	1.048	1.047
A-283	178.5	350.3	363.173	365.18	129.115	16960.5	1	1	Tier 3 one-reaction											0	10	196	0	0.486	1.163	0.372	0.515	0.619	0.529	7.374	0.567	0.543	0.552	0.627	0.746	0.472	0.579	0.699	0.539	0.782	0.431	0.576	0.593	1.081	1.159	1.207
A-284	178.5	350.3	462.169	464.175	228.111	16102.1	1	1	Tier 2						AXA01156000		Hydroxyprolyl-Proline	0.95	193.2				0	1.269	0.573	1.13	1.265	1.175	1.24	0.493	1.096	1.188	0.986	0.957	1.157	1.085	1.078	0.992	1.161	1.117	1.103	1.003	0.815	0.961	1.019	0.998
A-285	178.8	351.1	415.099	417.105	181.041	33213.8	1	1	Tier 3 one-reaction											0	9	276	0	1.234	0.585	0.868	1.24	0.912	1.058	0.532	1.162	1.192	0.999	1.244	1.2	1.01	1.293	1.131	1.097	0.792	1.188	1.127	0.954	1.092	1.041	1.136
A-286	179.1	351.9	337.122	339.128	103.063	4667.67	1	1	Tier 2						AAA00601000	C00334	Isomer 1 of Gamma-Aminobutyric acid	0.26	115.5				0	1.272	1.646	0.805	0.98	1.245	1.105	0.661	1.231	0.949	0.954	1.334	1.283	0.88	1.314	1.489	1.396	1.032	0.794	1.201	0.524	1.017	1.178	1.061
A-287	179.1	351.9	429.147	431.154	195.089	4704.39	1	1	Tier 3 one-reaction											0	29	343	0	1.219	0.48	0.913	1.183	1.225	1.23	0.7	1.289	1.198	1.109	1.114	1.453	1.06	1.035	1.083	1.351	1.339	1.239	1.148	1.149	1.017	1.026	1.138
A-288	179.5	353	483.098	485.104	249.04	7573.73	1	1	Tier 2						AAA01600000	C00627	Pyridoxine phosphate	1.07	24.4				0	1.456	0.151	1.399	1.124	1.257	1.349	0.281	1.318	0.939	1.112	1.374	1.372	1.083	0.996	1.154	1.022	1.036	1.186	0.754	1.025	0.691	0.908	0.832
A-290	180.4	355.2	459.133	461.14	225.075	40152.8	1	1	Tier 3 one-reaction											0	21	415	0	0.299	4.316	0.462	0.654	0.286	0.134	2.075	0.45	0.932	0.499	0.258	0.253	0.681	0.602	0.435	0.556	0.636	0.448	0.49	0.599	0.965	1.023	1.019
A-291	180.5	355.7	478.128	480.134	244.069	30967.9	1	1	Tier 3 zero-reaction											2	29	472	0	1.421	1.841	0.831	0.866	1.009	1.248	1.336	1.227	1.108	1.393	0.984	1.083	0.903	0.749	1.022	1.044	0.928	0.996	0.703	1.015	1.006	1.122	1.136
A-292	180.6	356	458.065	460.072	448.014	7061.45	2	2	Tier 3 only two-reaction											0	0	27	0.0606	1.119	1.037	1.182	1.225	1.828	0.963	0.684	1.348	1.3	0.959	1.211	0.893	1.28	1.364	1.422	1.466	0.876	1.244	1.188	0.907	0.6358	0.6715	0.065
A-293	180.9	356.8	446.067	448.074	212.009	3050.86	1	1	Tier 3 one-reaction											0	34	285	0.0303	1.123	0.223	0.872	0.915	1.179	1.221	0.237	1.109	1.09	1.009	1.015	0.981	0.776	0.903	0.897	1.06	0.812	1.078	0.912	0.826	1.049	1.078	0.884
A-294	181.1	357.3	513.593	515.6	559.07	23935.7	2	2	Tier 3 zero-reaction											2	8	180	0	1.525	0.035	0.854	1.074	1.278	1.431	0.111	1.224	1.385	1.229	1.085	1.167	0.88	0.984	1.059	1.24	1.013	0.963	1.012	0.907	1.064	1.109	1.045
A-295	181.2	357.4	387.123	389.13	153.065	43831.9	1	1	Tier 2						AXA00427000	C06502	FAPy-adenine	0.1	155.3				0	2.299	0.678	1.787	1.153	1.072	0.991	0.532	1.073	1.267	1.006	2.295	1.48	0.813	1.237	1.588	1.82	1.294	1.094	1.125	0.919	1.229	1.119	1.353
A-297	182.3	360.3	380.073	382.079	146.015	4866.58	1	1	Tier 3 only two-reaction											0	0	77	0	0.973	2.042	1.354	0.816	1.152	0.929	3.399	1.168	0.949	1.048	1.058	1.044	0.83	1.105	1.216	0.73	1.378	1.199	0.716	1.178	0.824	0.783	0.829
A-298	183.4	363.4	363.148	365.155	129.09	426101	1	1	Tier 2						AAA00770000	C02647	4-Guanidinobutanal	0.27	32				0	1.225	1.086	0.988	1.326	1.493	1.242	1.218	1.281	1.182	1.356	1.716	1.868	1.146	1.478	1.562	1.205	1.248	1.114	1.214	1.014	1.134	1.141	1.2
A-299	183.7	364.1	276.08	278.087	42.0213	6751.45	1	1	Tier 2						AFA00001000	C01566	Cyanamide	1.62	50.3				0	1.534	1.108	1.138	1.275	1.675	1.34	1.204	1.23	1.256	1.259	1.611	1.925	1.253	1.265	1.542	1.649	1.25	1.018	1.287	1.095	1.243	1.234	1.42
A-300	183.8	364.4	434.209	436.212	200.151	5069	1	1	Tier 2						AXA00772000		Spermine dialdehyde	3.86	140.6				0	2.433	5.091	2.692	0.914	2.657	1.171	1.216	1.517	0.815	0.66	1.358	1.384	1.296	1.134	2.592	3.062	1.479	1.712	2.997	0.843	2.12	1.958	1.323
A-301	184.5	366.3	405.564	407.57	343.011	1836.5	2	2	Tier 3 one-reaction											0	2	70	0	1.393	0.822	1.602	1.135	1.385	1.46	0.785	1.356	1.017	0.969	1.188	1.507	1.292	0.97	1.051	1.122	1.264	1.357	0.879	0.829	0.835	1.126	0.978
A-302	184.6	366.6	473.06	475.066	239.001	5316.97	1	1	Tier 3 only two-reaction											0	0	3	0	1.483	0.854	1.106	1.274	1.371	1.306	0.69	1.134	1.15	1.177	0.918	1.138	1.054	1.28	1.171	0.922	0.926	1.239	0.999	1.101	0.828	0.915	0.838
A-303	184.7	366.7	411.561	413.567	355.005	5785.92	2	2	Tier 3 one-reaction											0	7	108	0	1.542	0.79	1.014	1.378	1.484	1.161	0.726	1.208	0.916	1.082	0.79	1.22	1.127	1.085	1.375	1.006	0.915	1.067	0.836	0.855	0.834	0.945	0.987
A-304	184.7	366.7	354.063	356.07	240.01	63751.5	2	2	Tier 3 only two-reaction											0	0	58	0	1.401	0.707	1.032	1.109	1.236	1.281	0.633	1.069	0.871	0.945	0.786	1.224	1.096	0.9	1.114	0.999	0.931	1.008	0.792	0.745	0.786	0.775	0.766
A-305	184.7	366.9	423.069	425.075	378.021	8689.45	2	2	Tier 3 only two-reaction											0	0	90	0	1.525	0.881	1.086	1.206	1.338	1.166	0.688	1.315	1.066	1.009	0.997	1.334	1.339	1.078	1.239	1.054	1.054	1.191	0.798	0.813	0.797	0.836	0.742
A-306	185.1	367.9	355.063	357.069	242.009	7214.56	2	2	Tier 3 one-reaction											0	7	149	0	1.658	0.793	1.102	1.377	1.48	1.41	0.785	1.224	1.062	1.114	0.857	1.241	1.166	1.113	1.242	0.957	1.048	1.187	0.929	0.837	0.881	0.809	0.869
A-307	185.5	368.8	513.593	515.6	279.535	9993.5	1	1	Unidentified														0	1.48	0.035	0.861	1.053	1.281	1.382	0.111	1.175	1.4	1.232	1.077	1.16	0.866	0.956	1.071	1.232	0.961	0.981	0.942	0.882	1.052	1.104	1.035
A-308	185.5	368.9	431.127	433.133	197.069	4044	1	1	Tier 3 zero-reaction											2	39	435	0	0.935	0.815	0.603	0.872	0.809	0.786	0.622	0.833	1.154	0.992	0.426	1.062	0.694	0.743	0.987	1.431	0.781	0.816	1.084	0.774	1.273	1.299	1.438
A-310	185.9	370	433.07	435.077	199.012	2409.33	1	1	Tier 3 one-reaction											0	3	67	0	1.34	0.434	0.988	1.381	1.236	1.092	0.597	1.13	1.139	1.121	1.586	1.626	0.901	1.651	1.689	1.208	0.911	1.109	1.262	1.28	1.206	0.87	1.104
A-311	186.2	370.7	384.114	386.118	150.056	12104	1	1	Tier 3 only two-reaction											0	0	10	0.1212	0.9934	2.007	1.102	0.821	0.668	0.8527	3.114	0.894	0.958	0.63	0.663	0.714	0.909	0.769	0.78	1.1285	0.908	0.797	0.829	0.892	1.025	0.996	1.002
A-313	186.5	371.5	457.088	459.094	446.059	8132.86	2	2	Tier 3 zero-reaction											1	0	84	0	0.772	0.373	0.601	0.777	1.011	0.54	0.603	0.612	0.477	0.493	0.807	2.071	0.869	1.108	1.113	0.578	0.82	0.566	0.903	0.77	0.832	0.778	0.444
A-314	186.6	371.8	339.137	341.144	105.079	16475	1	1	Tier 2						AAA01319000	C06772	Diethanolamine	0.59	42.4				0	0.73	2.227	0.956	0.602	0.771	0.593	1.395	0.599	0.777	0.755	0.524	0.608	0.712	0.522	0.596	0.996	1.422	0.794	0.758	0.962	1.112	1.05	1.049
A-315	186.8	372.5	318.079	320.086	84.0205	2542.5	1	1	Tier 3 one-reaction											0	13	310	0	1.015	0.301	1.011	0.715	1.016	0.479	0.594	1.923	1.09	0.565	0.327	0.256	1.061	0.798	0.678	0.688	0.258	0.654	1.03	0.783	0.965	1.089	1.034
A-316	186.8	372.5	478.113	480.12	488.11	5798.78	2	2	Tier 3 zero-reaction											1	6	175	0.0606	0.796	0.2853	2.554	0.879	1.279	0.3483	0.889	0.518	0.457	0.485	1.226	2.16	1.311	1.171	1.979	1.395	1.131	1.088	1.818	0.73	1.049	1.164	1.097
A-318	187.1	373.2	464.148	466.156	230.09	3455.2	1	1	Tier 1	AXA01059000	HMDB0028761	Aspartyl-Proline	0.89	16.8									0	1.354	0.416	0.593	1.416	1.223	1.59	0.426	0.662	1.336	0.636	3.236	1.693	0.735	0.703	0.922	1.106	0.828	0.818	0.582	0.622	0.91	0.814	0.914
A-319	187.3	373.8	379.132	381.139	145.074	79155.5	1	1	Tier 2						AAA00733000	C03239	6-Amino-2-oxohexanoic acid	0.11	113.3				0	1.048	1.492	0.858	0.716	0.746	0.973	2.734	0.911	0.786	0.793	0.834	0.696	0.635	0.838	0.867	1.058	1.046	1.055	0.953	0.827	1.05	0.948	1.036
A-320	187.8	375	350.153	352.16	116.094	10219.6	1	1	Tier 2						AAA00740000	C00990	5-Aminopentanamide	1.28	81.5				0	0.874	1.913	0.963	0.625	0.701	0.979	2.205	1.108	0.878	0.741	1.107	0.715	0.648	0.859	0.922	1.388	0.957	0.855	1.326	0.622	1.441	1.244	1.421
A-321	187.9	375.4	431.088	433.095	197.03	6496	1	1	Tier 3 only two-reaction											0	0	12	0.0303	1.095	0.1163	0.807	1.303	1.214	1.461	0.124	0.893	1.064	1.118	1.088	1.195	0.801	0.925	1.168	1.46	1.229	1.298	0.765	1.17	0.852	0.946	0.877
A-322	187.9	375.4	409.106	411.114	175.048	16555.6	1	1	Tier 3 zero-reaction											2	28	456	0	1.37	0.206	0.987	1.33	1.305	1.351	0.127	1.161	1.257	1.175	1.143	1.26	0.815	1.073	1.33	1.383	1.153	1.362	0.88	1.162	0.914	0.996	0.868
A-323	188	375.6	344.106	346.113	110.048	55334.2	1	1	Tier 3 zero-reaction											1	8	272	0	1.153	0.916	1.102	1.466	1.118	0.961	0.655	1.212	1.122	1.071	1.296	1.105	1.107	1.494	1.609	1.389	1.085	1.207	1.246	1.227	0.927	0.955	1.057
A-325	188.5	377.1	387.068	389.075	153.009	3957	1	1	Tier 3 one-reaction											0	8	144	0	1.208	0.655	0.943	0.963	1.212	0.774	0.692	1.033	1.092	1.033	0.767	1.045	0.761	0.833	0.912	1.257	0.812	0.979	1.116	1.053	1.01	0.935	0.95
A-326	189.5	379.6	291.077	293.084	57.0189	27361.9	1	1	Unidentified														0	1	1.19	1.011	1.149	0.972	0.994	1.192	1.191	0.952	0.957	0.99	1.183	0.928	1.093	1.158	1.051	0.94	0.924	1.028	0.811	1.02	1.175	1.059
A-327	190.3	381.8	295.111	297.118	61.0527	405491	1	1	Tier 1	AAA01327000	C00189	Ethanolamine	0.07	21.8									0	0.655	2.684	0.94	0.296	0.892	0.718	2.679	0.898	0.588	1.248	0.924	1.564	1.266	0.561	1.542	1.651	1.376	0.704	0.753	0.969	0.989	1.142	1.111
A-329	190.9	383.4	436.154	438.16	202.095	12715.6	1	1	Tier 1	AXA01299000	HMDB0029026	Prolyl-Serine	0.42	12									0	1.283	1.508	0.947	1.113	0.939	1.085	2.328	1.254	1.22	0.987	1.064	0.911	0.993	1.196	1.193	0.909	0.921	1.044	0.852	1.033	1.115	1.175	1.098
A-330	191.4	384.6	565.611	567.618	331.553	33600.1	1	1	Unidentified														0	1.569	0.023	0.854	1.284	1.225	1.428	0.178	1.052	1.286	1.262	1.342	1.266	0.849	1.144	1.249	1.569	1.057	1.247	0.954	1.362	1.211	1.036	0.966
A-331	191.5	384.9	348.101	350.108	114.043	1.24776e+06	1	1	Tier 2						AFA00145000	C02512	3-Cyano-L-alanine	0.73	18.3				0	1.133	0.804	0.973	1.266	0.99	0.98	0.85	1.057	1.167	0.904	1.361	1.217	1.089	1.318	1.378	1.296	0.831	1.163	1.38	0.955	1.083	1.089	1.107
A-332	191.6	385.3	330.079	332.086	96.0209	7600.71	1	1	Tier 3 one-reaction											0	4	314	0	1.353	1.353	0.878	1.081	1.091	1.28	1.156	1.043	1.194	1.16	1.29	1.125	0.852	0.995	1.075	1.417	1.002	1.211	0.947	1.149	1.102	1.028	0.991
A-334	191.8	385.8	504.588	506.595	541.059	5379.16	2	2	Tier 3 one-reaction											0	2	86	0.0303	1.82	0.2188	0.929	1.223	1.359	1.519	0.233	1.243	1.377	1.324	1.238	1.486	0.818	1.207	1.037	1.433	0.98	1.166	0.876	1.295	1.063	1.107	1.104
A-335	191.8	385.8	566.113	568.119	332.054	15003.9	1	1	Tier 3 zero-reaction											1	13	180	0.0303	1.675	0.2036	0.852	1.405	1.33	1.534	0.217	1.165	1.64	1.317	1.452	1.539	0.905	1.394	1.176	1.594	1.156	1.348	1.117	1.456	1.138	1.152	1.173
A-336	191.8	385.8	604.654	606.66	370.595	6842.84	1	1	Unidentified														0	1.065	0.577	2.66	0.841	0.61	0.272	0.664	0.654	0.4	0.755	0.927	0.35	1.084	0.995	0.674	1.084	1.682	1.054	2.391	0.869	0.8	0.774	0.684
A-338	192.2	386.9	605.155	607.162	371.096	4098.27	1	1	Tier 3 one-reaction											0	9	312	0	0.947	0.572	2.483	0.859	0.645	0.312	0.661	0.652	0.408	0.896	0.732	0.259	0.952	0.888	0.65	1.121	1.823	0.887	2.903	0.909	0.757	0.873	0.884
A-340	192.3	387	477.18	479.186	243.122	4023.43	1	1	Tier 2						AXA01293000		Isomer 1 of Prolyl-Glutamine	0.22	55.8				0	0.981	1.582	0.9	1.338	0.964	0.906	1.465	1.356	0.988	0.787	1.673	1.02	0.987	1.113	1.07	1.038	0.606	1.113	1.066	0.76	0.99	1.088	0.87
A-341	192.4	387.3	362.576	364.583	257.036	4232	2	2	Tier 3 one-reaction											0	9	186	0	2.304	1.953	0.923	1.117	1.32	1.398	1.334	1.363	0.635	1.122	0.955	0.94	1.28	1.43	1.1	0.915	1.411	0.843	0.817	0.667	0.816	0.92	0.743
A-342	193.2	389.6	394.143	396.149	160.085	7045.52	1	1	Tier 1	AXA00982000	HMDB0028680	Alanyl-Alanine	0.35	23.6									0	0.926	0.854	0.744	0.899	0.58	0.914	4.917	0.859	1.007	0.918	1.015	0.776	0.769	1.06	0.984	0.919	0.942	1.141	0.871	0.888	1.169	1.041	1.078
A-343	193.3	389.8	450.169	452.175	216.111	4784.34	1	1	Tier 1	AXA01342000	HMDB0029069	Threoninyl-Proline	0.9	3.4									0	1.195	1.041	0.956	1.049	1.062	1.15	1.504	0.873	1.024	1.163	1.232	1.154	0.975	1.124	1.438	1.334	0.866	0.947	1.067	1.136	1.014	1.103	1.032
A-345	194.6	393.4	531.147	533.153	297.089	48040.3	1	1	Tier 1	AAA00652000	C00170	5'-Methylthioadenosine	1.33	24.8									0	1.466	0.557	0.884	1.236	0.953	1.06	0.844	0.977	0.989	0.885	1.603	0.977	0.803	1.087	1.503	1.192	1.117	0.999	0.771	1.003	0.879	0.96	0.971
A-346	195.2	394.9	476.148	478.155	242.09	21708.7	1	1	Tier 3 zero-reaction											1	23	540	0	0.972	0.883	1.17	1.454	1.125	1.327	0.736	1.17	1.124	1.034	1.376	1.484	1.331	1.13	1.392	1.37	1.084	1.034	1.532	1.172	1.232	1.4	1.222
A-349	196.6	398.1	309.396	311.403	75.3373	19241.8	1	1	Unidentified														0	2.249	2.02	1.194	1.507	1.035	0.952	3.441	0.635	1.24	1.243	2.232	2.514	1.031	1.009	1.156	1.471	0.899	0.934	1.406	0.925	1.093	1.354	1.968
A-350	196.7	398.2	464.148	466.155	230.09	66333.7	1	1	Tier 1	AXA01291000	HMDB0029013	Prolyl-Aspartate	0.48	3.4									0	1.22	0.441	0.987	1.169	1.006	1.074	0.709	0.997	0.928	0.882	1.242	1.061	1.411	1.106	0.896	1.206	0.857	0.91	1.064	0.981	0.958	0.838	0.968
A-351	197	398.9	526.091	528.098	292.033	4469	1	1	Tier 3 one-reaction											0	2	87	0.0303	1.778	0.1468	0.757	0.986	1.287	1.397	0.156	0.917	0.996	1.028	1.077	1.186	0.71	0.978	0.885	1.012	0.816	0.882	0.586	0.937	0.829	0.807	0.794
A-352	197.3	399.5	309.653	311.661	75.5945	19574	1	1	Unidentified														0	1.833	2.561	0.861	1.354	0.861	1.003	3.76	0.615	1.295	1.067	2.185	2.466	1.272	0.841	0.917	1.01	0.851	0.945	0.732	0.555	0.95	1.685	1.191
A-353	197.3	399.7	526.09	528.097	584.064	4876.6	2	2	Tier 3 one-reaction											0	3	72	0.0303	1.778	0.1468	0.757	0.979	1.284	1.397	0.156	0.917	0.996	1.028	1.077	1.186	0.71	0.978	0.885	1.012	0.816	0.882	0.586	0.931	0.829	0.807	0.794
A-354	197.6	400.2	427.099	429.105	193.04	14568	1	1	Tier 3 one-reaction											0	18	339	0	0.952	3.595	0.78	0.526	0.629	0.708	3.399	0.62	0.518	0.679	0.71	0.812	0.469	0.394	0.55	1.038	0.607	0.699	0.595	0.59	1.048	1.089	1.077
A-355	198.1	401.3	465.088	467.094	231.03	4926.29	1	1	Tier 3 one-reaction											0	9	184	0.0303	1.591	0.4051	1.514	1.064	1.437	1.341	0.527	1.366	0.883	1.109	1.473	1.198	1.236	1.072	1.501	1.237	0.904	1.26	0.765	1.077	0.943	0.834	1.031
A-356	198.1	401.4	480.143	482.149	246.085	12340.4	1	1	Tier 2						AXA00576000		L-alpha-Aspartyl-L-hydroxyproline	0.59	128.8				0	1.645	0.86	0.855	0.918	1.14	1.5	0.91	1.475	1.41	1.696	1.134	0.969	1.135	0.664	0.953	1.225	0.791	1.072	0.61	1.236	1.064	1.108	1.148
A-357	199.4	404.3	353.116	355.123	119.058	4094	1	1	Tier 2						AXA03778000		Isomer 1 of Aminoethoxyacetic acid	1.19	55.2				0	1.69	1.014	1.121	1.299	1.186	1.13	1.141	1.158	1.268	1.138	1.421	1.334	1.151	1.195	1.17	1.601	0.951	1.322	1.446	1.053	1.231	1.273	1.297
A-358	199.6	404.8	365.116	367.123	131.058	16424.7	1	1	Tier 2						AAA00806000	C01110	5-Amino-2-oxopentanoic acid	1.25	37.3				0	1.433	0.44	0.842	1.374	1.142	1.435	0.418	0.994	1.235	0.97	1.398	1.234	0.838	1.296	1.264	1.619	0.752	1.263	0.865	0.927	1.011	1.04	1.025
A-359	200.9	407.6	400.143	402.15	166.085	6517.23	1	1	Tier 2						AAA01572000	C19872	N-Formyl-4-amino-5-aminomethyl-2-methylpyrimidine	1.08	149.4				0	1.09	0.753	0.82	1.088	1.342	0.897	0.83	1.133	0.988	1.494	1.254	1.125	0.678	0.964	1.172	1.574	1.214	0.831	1.405	1.312	1.329	1.406	1.65
A-360	201.1	408.2	478.164	480.171	244.106	230918	1	1	Tier 1	AXA01294000	HMDB0029016	Prolyl-Glutamate	0.13	2									0	1.076	0.37	0.842	1.272	0.859	0.999	0.6	0.944	1.023	1.017	1.028	1.194	1.196	1.052	1.231	1.042	0.896	1.037	1.119	1.064	0.891	0.91	1.033
A-361	201.5	408.9	522.537	524.544	576.957	19280	2	2	Tier 3 only two-reaction											0	0	6	0	1.837	0.241	1.415	1.148	1.597	1.563	0.281	1.437	1.335	0.959	1.321	1.12	0.962	0.833	0.997	1.659	0.602	0.795	0.921	0.681	1.206	1.008	0.886
A-362	201.6	409.1	508.54	510.546	548.963	12540.9	2	2	Tier 3 only two-reaction											0	0	16	0	2.156	0.283	1.314	1.168	1.452	1.661	0.153	1.369	1.784	0.992	1.467	1.105	1.097	0.985	1.145	1.671	0.696	0.872	0.983	0.736	1.104	1.058	0.981
A-363	202	410.2	509.541	511.546	550.964	2354.4	2	2	Tier 3 one-reaction											0	1	20	0	2.115	0.128	1.319	1.374	1.382	1.868	0.135	1.487	1.381	1.126	1.671	0.945	0.95	0.825	1.325	1.845	0.648	1.127	1.24	0.882	1.239	1.129	0.936
A-364	202.2	410.6	383.074	385.079	149.015	2724.75	1	1	Tier 3 one-reaction											0	6	54	0	1.032	1.742	0.951	1.096	1.457	1.04	1.589	1.109	1.743	1.514	0.766	1.997	0.864	0.953	1.099	1.116	1.66	0.956	0.909	1.344	1.345	1.125	1.309
A-365	202.5	411.2	576.128	580.142	109.019	3213.82	1	2	Tier 3 zero-reaction											1	3	124	0	1.393	0.619	0.99	1.201	1.765	1.215	0.863	1.307	1.153	1.483	0.766	1.366	1.058	0.965	1.818	1.105	1.2	1.137	1.321	1.644	1.18	1.222	1.181
A-366	202.9	412.2	439.18	441.186	205.122	3756.52	1	1	Tier 3 one-reaction											0	4	87	0	1.247	0.429	0.929	0.988	1.013	1.081	0.389	0.85	1.165	0.759	1.043	0.851	0.768	0.931	0.653	1.013	0.751	0.861	0.914	0.834	0.771	0.842	0.76
A-368	203.6	413.7	436.19	438.196	202.131	3889.5	1	1	Tier 2						AXA01185000		Isomer 1 of Isoleucyl-Alanine	0.93	164.7				0	1.558	0.615	0.803	1.045	1.407	1.383	0.819	1.099	1.1	1.513	1.169	1.29	0.752	0.777	1.321	1.562	1.376	1.152	1.012	1.568	0.979	1.306	0.961
A-369	204.1	414.7	342.046	344.053	107.988	10648	1	1	Tier 3 one-reaction											0	4	10	0	0.668	1.844	1.085	0.884	1.331	0.646	3.806	0.831	0.814	1.187	1.126	1.365	0.624	1.741	0.759	0.809	1.521	0.864	2.407	1.09	1.118	1.255	1.344
A-372	204.9	416.6	351.137	353.144	117.078	3485.62	1	1	Tier 2						AAA00735000	C00431	Isomer 1 of 5-Aminopentanoic acid	1.95	104.2				0	1.331	1.179	1.175	1.097	1.134	1.004	1.513	1.217	1.229	1.21	1.151	1.297	0.763	1.026	1.38	1.291	1.128	0.896	1.069	1.018	1.031	1.391	1.087
A-373	205.2	417.1	514.011	516.019	279.953	2509.5	1	1	Tier 3 only two-reaction											0	0	27	0	1.805	0.364	1.52	1.046	1.571	1.633	0.346	1.55	1.397	1.113	1.269	1.027	1.053	0.974	1.108	1.781	0.627	0.768	1.121	0.678	1.152	0.961	0.86
A-374	205.2	417.2	381.148	383.154	147.089	40958.9	1	1	Tier 2						AXA01555000		(2R,3R,4R)-2-Amino-4-hydroxy-3-methylpentanoic acid	0.8	32.8				0	1.491	0.53	1.025	1.434	1.131	1.128	0.591	1.251	1.347	1.243	1.508	1.429	1.223	1.434	1.256	1.585	1.051	1.456	1.303	1.181	1.049	1.249	1.254
A-375	205.5	417.9	385.13	387.137	151.072	27434.7	1	1	Tier 3 only two-reaction											0	0	4	0	0.916	0.677	1.071	1.34	1.132	0.989	1.246	1.142	1.09	0.907	1.159	1.179	1.084	1.284	1.413	1.257	0.919	1.28	1.457	1.184	1.131	1.231	1.201
A-377	205.7	418.2	497.027	499.033	525.937	2230.4	2	2	Tier 3 only two-reaction											0	0	4	0.0303	1.315	0.277	1.689	1.363	0.98	1.361	0.226	1.943	1.394	0.81	0.869	0.666	1.512	1.041	1.116	1.221	0.798	1.369	1.62	0.948	1.148	0.987	1.143
A-378	205.7	418.4	408.122	410.129	174.064	299129	1	1	Tier 2						AAA00845000	C00439	N-Formimino-L-glutamic acid	0.06	85.6				0	0.379	0.222	1.023	1.118	0.572	0.582	0.325	0.813	1.103	0.4	0.417	0.516	1.059	0.904	0.838	0.691	0.631	1.693	1.292	1.234	0.896	0.977	0.965
A-379	205.8	418.5	514.011	516.018	559.906	3145.67	2	2	Tier 3 only two-reaction											0	0	6	0	1.805	0.364	1.52	1.049	1.571	1.633	0.346	1.55	1.397	1.113	1.269	1.027	1.053	0.974	1.108	1.781	0.627	0.768	1.121	0.694	1.152	0.961	0.86
A-380	205.8	418.5	262.053	264.06	27.9949	6462.86	1	1	Tier 3 zero-reaction											1	4	251	0	0.386	0.409	1.19	1.132	0.649	0.708	0.746	0.93	1.085	0.472	0.574	0.582	0.982	0.919	0.983	0.775	0.767	1.741	1.332	1.119	1.022	1.144	0.844
A-381	205.9	418.8	398.126	400.133	164.068	15824	1	1	Tier 3 zero-reaction											6	68	616	0.0303	0.106	0.084	0.15	0.093	0.181	0.122	0.2999	0.227	0.197	0.121	0.123	0.088	0.123	0.077	0.134	0.123	0.155	0.27	0.168	0.109	1.102	1.062	1.022
A-382	206.6	420.3	480.178	482.186	246.12	11965.9	1	1	Tier 1	AXA01399000	HMDB0029126	Valyl-Glutamate	3.8	26.1									0	0.745	2.923	2.422	0.809	0.618	0.368	3.041	0.986	0.6	0.604	1.053	1.018	1.22	1.001	0.784	0.909	1.851	0.889	2.629	0.62	1.454	1.239	1.327
A-383	206.7	420.5	503.195	505.202	269.137	4163	1	1	Tier 3 one-reaction											0	7	208	0	0.564	3.129	0.948	0.859	0.673	0.457	2.719	0.786	0.726	0.745	0.502	0.495	0.512	0.575	0.608	0.623	0.913	0.503	1.104	0.844	1.045	1.079	1.353
A-384	206.7	420.5	505.671	507.678	271.613	4327.11	1	1	Unidentified														0	1.351	0.417	1.112	0.877	1.3	1.055	0.572	1.133	1.176	1.085	0.801	0.703	0.643	0.567	1.259	1.452	0.959	1.143	0.798	1.279	0.953	0.983	0.864
A-385	206.7	420.6	424.646	426.653	381.175	5106.11	2	2	Tier 3 one-reaction											0	6	139	0	1.743	0.419	0.989	0.903	1.175	1.289	0.583	1.245	1.105	1.107	0.745	0.806	0.612	0.521	1.017	1.41	0.957	1.24	0.896	1.219	1.055	1.34	1.037
A-386	206.8	420.7	505.672	507.678	543.227	4303.43	2	2	Tier 3 one-reaction											0	4	178	0	1.351	0.417	1.112	0.877	1.3	1.055	0.572	1.133	1.176	1.085	0.801	0.703	0.643	0.567	1.259	1.452	0.959	1.143	0.798	1.279	0.953	0.983	0.864
A-387	207.2	421.6	485.043	487.051	501.969	2514	2	2	Tier 3 only two-reaction											0	0	19	0.1212	0.918	0.789	0.942	1.003	1.292	0.805	0.538	1.045	1.051	0.839	0.988	0.974	0.98	1.208	1.199	1.215	0.759	0.901	0.883	0.949	0.8005	0.6093	0.6144
A-388	207.4	422	392.163	394.17	158.105	4048.62	1	1	Tier 3 one-reaction											0	6	216	0	0.806	1.153	1.049	0.532	0.988	0.722	2.128	0.846	0.696	0.926	1.254	1.663	1.235	0.856	2.085	1.376	1.178	0.929	0.775	0.991	0.842	0.851	0.847
A-389	207.7	422.9	492.152	494.159	258.093	4014.2	1	1	Tier 3 only two-reaction											0	0	83	0	0.955	0.27	1.327	0.955	0.874	0.74	0.534	1.835	1.313	0.957	0.711	0.493	1.409	0.978	0.687	0.736	0.501	1.237	1.038	1.145	0.969	1.089	1.35
A-391	208.1	423.8	502.139	504.145	268.08	3986.78	1	1	Tier 3 zero-reaction											4	23	459	0.0909	0.416	0.1884	1.25	0.606	0.624	0.23	0.463	0.904	0.792	1.149	1.119	0.631	1.772	1.114	0.984	0.758	2.274	1.116	0.754	1.01	1.121	1.088	1.015
A-392	208.3	424.1	512.152	514.158	278.094	2605.14	1	1	Tier 2						AXA01254000		Methionyl-Glutamic acid	0.25	38.8				0	0.628	2.328	1.414	0.674	0.428	0.282	1.662	0.622	0.373	0.639	0.739	0.435	0.714	0.597	0.535	1.195	1.144	0.724	1.925	0.499	0.876	1.065	0.983
A-393	208.6	424.6	513.593	515.6	559.07	4497.23	2	2	Tier 3 zero-reaction											2	8	179	0.0303	1.54	0.1621	0.99	1.196	1.364	1.465	0.173	1.224	1.501	1.196	1.155	1.222	0.923	0.982	1.017	1.254	0.948	1.102	1.118	0.895	1.221	1.072	1.019
A-394	208.7	425	513.593	515.6	279.535	4123	1	1	Unidentified														0.0303	1.54	0.1621	0.99	1.196	1.364	1.465	0.173	1.224	1.501	1.196	1.155	1.222	0.923	0.982	1.017	1.254	0.948	1.109	1.118	0.895	1.221	1.072	1.019
A-395	209	425.6	330.079	332.086	96.0208	4074	1	1	Tier 3 one-reaction											0	4	314	0	1.456	0.218	0.973	0.944	1.073	1.165	0.182	1.134	1.136	1.019	1.196	0.979	0.671	0.898	0.905	1.337	0.705	1.064	0.85	0.895	1.097	0.937	1.037
A-396	209.2	426	437.095	439.101	203.036	449725	1	1	Tier 3 one-reaction											0	2	11	0	0.937	0.562	0.831	1.162	1.234	1.225	0.477	1.853	0.915	1.099	1.334	1.095	0.97	1.371	1.539	1.365	1.426	1.363	0.956	1.213	1.241	1.13	1.14
A-397	209.2	426.2	406.143	408.149	172.084	6245.16	1	1	Tier 1	AXA00095000	HMDB0000721	Glycyl-Proline	0.71	10.4									0	0.95	1.975	0.945	0.872	0.982	1.142	1.239	0.803	0.852	0.686	0.878	1.101	0.691	0.733	0.784	1.015	0.897	0.794	0.875	0.716	0.914	1.197	0.994
A-398	209.7	427.2	428.137	430.143	194.078	4624.4	1	1	Tier 3 one-reaction											0	26	433	0	0.616	1.253	0.68	0.935	0.621	0.446	1.342	0.99	1.453	0.885	0.492	0.358	0.886	0.992	0.478	0.61	1.064	0.677	1.321	1.41	0.946	1.001	1.097
A-399	210	427.9	416.089	418.094	182.03	6739.2	1	1	Tier 3 only two-reaction											0	0	8	0	0.451	0.561	0.889	0.816	0.62	0.633	0.934	0.774	0.888	0.343	0.496	0.634	0.826	0.798	0.953	0.749	0.64	0.988	1.261	1.241	0.654	0.637	0.698
A-400	210.1	428.1	376.096	378.103	142.038	12940.4	1	1	Tier 3 zero-reaction											1	8	285	0	0.689	0.643	0.93	1.159	0.684	0.61	1.343	0.82	0.952	0.5	0.6	0.54	0.94	1.122	1.12	0.73	0.898	1.342	1.118	1.139	0.82	0.823	0.872
A-402	212.6	433.7	362.117	364.123	128.058	1428865	1	1	Tier 2						AFA00143000	C05715	gamma-Amino-gamma-cyanobutanoic acid	0.33	43.5				0	1.111	0.343	1.033	1.496	1.007	0.921	0.243	1.335	1.316	1.005	1.225	1.314	1.291	1.523	1.375	1.166	0.771	1.561	1.295	0.988	1.036	1.029	1.084
A-403	212.6	433.7	450.169	452.176	216.111	24784.1	1	1	Tier 1	AXA01300000	HMDB0029027	Prolyl-Threonine	0.69	19.1									0	1.076	0.816	0.825	1.316	0.855	0.957	1.103	1.048	1.114	0.993	1.225	1.058	1.243	1.263	1.17	0.949	0.817	1.157	1.029	1.175	0.969	0.879	1.098
A-404	214	436.8	505.11	509.122	38.0002	2689.6	1	2	Tier 3 one-reaction											0	1	2	0	1.381	0.779	1.284	1.237	0.99	1.346	0.729	0.999	1.229	1.237	1.018	1.319	1.069	1.054	1.378	1.321	1.073	1.151	0.755	1.141	0.863	0.885	1.027
A-405	214.1	437	330.079	332.085	96.0206	4476.55	1	1	Tier 3 one-reaction											0	4	318	0	1.215	0.544	1.049	0.875	1.032	1.092	0.496	1.073	1.026	1.038	1.089	0.849	0.686	0.874	0.9	1.234	0.911	1.023	0.874	0.876	1.127	1.012	1.045
A-406	214.4	437.7	436.19	438.196	202.131	5332.12	1	1	Tier 2						AXA01185000		Isoleucyl-Alanine	0.56	140.7				0	1.32	0.629	1.008	1.026	1.196	1.321	0.704	1.344	1.021	1.114	1.076	0.819	0.915	0.62	0.995	1.285	1.053	1.154	0.728	0.841	0.886	0.998	0.89
A-408	214.8	438.5	416.098	418.104	182.04	3672.4	1	1	Tier 3 only two-reaction											0	0	22	0.1515	0.818	0.525	0.824	0.773	1.04	0.974	0.646	1.011	0.981	0.688	0.945	0.948	0.748	0.86	1.317	0.941	1.17	0.7	0.769	0.879	0.854	0.787	1.051
A-409	214.9	438.8	408.157	410.165	174.099	6060.85	1	1	Tier 1	AXA01400000	HMDB0029127	Valyl-Glycine	3.62	14.6									0	1.453	1.589	0.881	0.928	0.669	1.179	2.014	0.892	1.532	0.972	1.006	0.842	0.673	1.122	0.733	1.023	1.177	1.17	1.184	0.857	1.237	1.109	1.038
A-410	215.1	439.3	409.103	411.108	175.045	3588.5	1	1	Tier 3 only two-reaction											0	0	9	0	1.203	0.879	0.966	0.823	1.051	1.166	0.276	0.949	0.903	0.851	0.946	0.747	0.803	1	0.895	0.968	1.001	0.855	0.729	0.729	0.537	0.76	0.672
A-411	215.3	439.8	558.162	560.169	648.208	3617	2	2	Tier 3 one-reaction											0	14	372	0	0.335	1.522	1.632	0.515	0.777	0.434	1.479	1.23	0.96	0.925	0.235	0.463	0.876	0.494	0.772	1.106	1.841	1.857	1.594	0.918	1.216	1.085	1.264
A-412	215.4	439.9	492.143	494.15	258.085	12704.6	1	1	Tier 2						APA00960000	C22140	L-gamma-Glutamyl-(3R)-L-beta-ethynylserine	0.75	114.7				0	1.731	0.811	1.066	0.991	1.046	1.47	0.765	1.319	1.116	1.415	0.926	0.948	0.869	0.581	1.071	1.405	0.708	1.232	0.679	0.979	1.05	0.962	0.993
A-413	215.5	440.1	558.162	560.169	324.104	3772.4	1	1	Tier 3 one-reaction											0	31	499	0	0.335	1.522	1.632	0.515	0.777	0.434	1.479	1.23	0.96	0.925	0.235	0.463	0.876	0.494	0.772	1.106	1.841	1.857	1.594	0.918	1.216	1.085	1.264
A-414	215.6	440.3	478.128	480.134	244.069	193324	1	1	Tier 3 zero-reaction											2	29	472	0	0.22	5.179	0.286	0.311	0.153	0.157	4.627	0.367	0.43	0.355	0.161	0.141	0.482	0.387	0.226	0.285	0.511	0.351	0.271	0.4	1.019	1.078	1.026
A-415	215.7	440.5	348.137	350.144	114.079	43110	1	1	Tier 2						AXA00006000		3-Amino-2-piperidone	0.86	182.9				0	1.193	1.018	0.92	1.2	1.091	1.002	1.025	1.031	1.25	1.393	1.16	1.249	0.825	1.073	1.406	1.144	1.104	1.072	1.066	1.124	0.998	1.022	1.06
A-417	216.4	442.1	494.048	496.053	519.979	2619	2	2	Tier 3 one-reaction											0	1	36	0.1212	0.966	1.018	1.018	1.197	1.621	0.806	0.573	1.1	1.256	0.845	1.044	1.169	1.078	1.336	1.249	1.269	0.849	0.963	0.951	0.82	0.8081	0.6278	0.6331
A-418	216.8	443.1	485.043	487.051	501.97	2910	2	2	Tier 3 only two-reaction											0	0	19	0.1212	0.941	0.804	0.991	0.972	1.281	0.821	0.574	1.145	1.029	0.82	0.983	1.007	0.925	1.229	1.153	1.259	0.73	0.969	0.913	0.91	0.8292	0.6812	0.6869
A-419	217.7	445	401.579	403.585	335.041	7901.52	2	2	Tier 3 one-reaction											0	2	198	0	0.368	2.305	1.963	0.44	0.806	0.366	2.633	0.62	0.483	0.749	0.281	0.353	0.845	0.458	0.459	0.769	1.906	0.613	1.551	0.58	1.147	0.906	1.024
A-420	217.7	445.1	315.108	317.115	162.1	10911.6	2	2	Tier 3 zero-reaction											1	15	219	0	1.536	0.747	0.964	1.225	1.223	1.451	0.787	0.922	1.121	1.188	0.713	0.924	0.486	0.627	0.764	1.264	1.139	0.914	0.83	0.902	1.105	0.989	1.002
A-421	217.7	445.1	540.634	542.641	306.576	214053	1	1	Unidentified														0	1.522	0.516	1.155	1.498	1.162	1.125	0.584	1.227	1.205	1.226	1.888	1.147	1.203	1.442	0.98	1.129	1.124	1.249	1.271	1.186	0.947	0.904	0.907
A-423	218	445.6	477.138	479.144	486.159	3406.86	2	2	Tier 3 one-reaction											0	20	414	0	1.229	1.383	1.695	0.757	0.985	0.555	2.268	1.414	1.171	1.069	1.4	0.661	1.129	0.528	0.467	1.299	1.845	2.077	1.838	0.793	1.261	1.249	1.173
A-424	218.3	446.4	477.161	479.168	486.206	52188	2	2	Tier 3 zero-reaction											1	8	196	0	1.602	0.648	1	1.085	1.271	1.315	0.785	0.909	1.144	1.229	0.743	0.96	0.513	0.55	0.685	1.199	1.148	0.86	0.768	0.879	0.991	0.963	0.957
A-426	218.5	446.8	474.067	476.074	240.009	17919.3	1	1	Tier 3 only two-reaction											0	0	62	0	1.219	0.719	0.986	0.967	1.082	0.981	0.666	1.04	0.935	0.976	0.827	0.996	0.844	0.883	1.071	1.386	0.89	0.894	0.729	0.887	0.937	1.026	0.984
A-427	218.6	447	576.143	578.149	342.084	3660.5	1	1	Tier 3 one-reaction											0	5	186	0.2424	0.227	0.234	0.775	0.511	0.243	0.1285	0.53	1.074	0.801	0.1266	0.1368	0.1307	1.182	0.238	0.16	0.1765	0.272	0.202	0.74	0.164	1.444	1.379	1.322
A-428	219.3	448.6	411.104	413.11	177.046	4192.48	1	1	Tier 2						AXA01530000		Cycloalliin	0.22	35				0	0.911	0.637	0.672	1.306	0.809	1.135	1.298	0.913	1.256	0.8	1.142	1.077	0.917	1.005	1.221	1.054	0.872	1.358	0.844	1.174	0.956	0.985	0.965
A-429	219.4	448.7	452.105	454.111	436.093	5794.46	2	2	Tier 3 one-reaction											0	4	223	0	1.576	0.584	1.156	1.373	1.167	1.051	0.614	1.285	1.169	1.198	1.679	1.128	1.135	1.298	0.958	1.208	1.113	1.309	1.371	1.221	0.993	0.869	0.955
A-430	219.4	448.8	559.608	561.614	325.549	22201.6	1	1	Unidentified														0	1.545	0.525	1.26	1.401	1.244	1.051	0.549	1.225	1.25	1.107	1.762	1.109	1.121	1.458	0.955	1.176	1.103	1.184	1.387	1.184	0.896	0.91	0.833
A-431	219.4	448.8	488.62	490.627	509.124	20153.3	2	2	Tier 3 one-reaction											0	1	136	0	1.451	0.486	1.154	1.44	1.111	0.942	0.544	1.196	1.285	1.103	1.785	1.045	1.189	1.328	0.93	1.047	1.203	1.256	1.221	1.046	0.818	0.829	0.817
A-432	219.4	448.9	465.604	467.61	231.545	4853.79	1	1	Unidentified														0	1.649	0.514	0.972	1.535	1.197	1.187	0.628	1.533	1.275	1.263	1.873	1.09	1.394	1.517	1.018	1.222	1.186	1.155	1.229	1.079	0.802	0.89	0.914
A-433	219.5	449.1	488.62	490.627	254.562	16476.9	1	1	Unidentified														0	1.451	0.486	1.154	1.44	1.111	0.942	0.544	1.196	1.285	1.103	1.785	1.045	1.189	1.328	0.93	1.047	1.203	1.256	1.221	1.046	0.818	0.829	0.817
A-434	219.5	449.1	503.119	505.126	269.061	19884.4	1	1	Tier 3 one-reaction											0	3	81	0	1.722	0.565	1.211	1.533	1.347	1.222	0.63	1.419	1.194	1.182	2.113	1.251	1.359	1.472	1.049	1.235	1.14	1.351	1.334	1.128	0.952	0.986	0.986
A-435	219.6	449.2	451.105	453.111	434.093	21863.7	2	2	Tier 3 one-reaction											0	9	261	0	1.39	0.45	1.102	1.377	1.131	1.025	0.539	1.206	1.074	1.08	1.802	1.104	1.033	1.29	0.951	1.141	0.996	1.195	1.281	1.117	0.835	0.845	0.842
A-436	219.8	449.6	559.106	561.113	325.048	43344.2	1	1	Tier 3 one-reaction											0	5	200	0	1.407	0.449	1.066	1.375	1.05	1.021	0.537	1.14	1.094	0.988	1.584	1.009	1.174	1.273	0.892	0.994	0.936	1.073	1.129	1.091	0.811	0.805	0.775
A-437	219.8	449.7	552.116	554.122	636.115	12616.2	2	2	Tier 3 one-reaction											0	2	90	0	1.302	0.456	1.246	1.278	1.009	1.055	0.533	1.112	1.038	1.061	1.529	1.002	1.141	1.354	0.98	1.048	1.13	1.163	1.192	1.085	0.805	0.802	0.797
A-438	219.8	449.7	503.618	505.624	539.119	37968.6	2	2	Tier 3 only two-reaction											0	0	162	0	1.539	0.532	1.15	1.481	1.219	1.139	0.624	1.336	1.252	1.22	2.018	1.133	1.188	1.558	1.055	1.134	1.142	1.317	1.376	1.206	0.856	0.9	0.92
A-439	219.9	449.9	489.122	491.128	255.063	8039.5	1	1	Tier 3 one-reaction											0	8	128	0	1.68	0.664	1.329	1.455	1.084	1.184	0.64	1.495	1.199	1.374	2.136	1.276	1.173	1.505	1.222	1.235	1.265	1.322	1.29	1.262	0.88	1.022	0.967
A-440	219.9	449.9	555.12	557.129	642.124	5014.8	2	2	Tier 3 one-reaction											0	1	77	0.0606	1.779	6.0821	2.481	1.531	2.942	1.756	5.3853	1.574	2.345	2.057	0.675	2.456	1.883	1.686	2.663	1.488	1.164	2.727	0.676	2.238	1.982	1.391	1.631
A-441	220.1	450.3	502.618	504.624	537.119	129552	2	2	Tier 3 one-reaction											0	2	124	0	1.39	0.492	1.106	1.459	1.111	1.037	0.597	1.259	1.191	1.016	1.81	1.046	1.103	1.458	1.066	1.112	1.099	1.218	1.259	1.053	0.844	0.853	0.841
A-442	220.5	451.1	323.106	325.112	89.0472	7.87201e+06	1	1	Tier 1	AAA00596000	C00041	Alanine	1.39	3.1									0	1.218	0.709	0.96	1.204	1.158	0.944	0.735	0.997	1.174	1.06	0.918	1.118	0.941	0.961	1.11	1.227	0.881	0.997	1.136	1.03	1.063	1.068	1.056
A-443	220.7	451.7	347.117	349.123	113.058	17037.5	1	1	Tier 2						AAA00774000	C00791	Creatinine	1.85	10.5				0	0.943	0.641	1.018	1.026	1.504	0.899	0.663	1.106	1.001	1.499	1.148	1.091	0.743	0.878	1.762	1.424	1.133	1.019	1.181	1.432	1.242	0.966	1.178
A-444	220.9	452.1	473.615	475.622	479.114	4119.78	2	2	Tier 3 one-reaction											0	2	143	0	1.684	0.619	1.128	1.468	1.456	0.954	0.549	1.483	1.234	1.075	2.325	1.137	0.885	1.366	1.366	1.72	1.22	1.348	1.953	1.063	1.041	1.441	1.284
A-445	220.9	452.2	409.143	411.149	175.084	5072.24	1	1	Tier 2						AXA00325000		N-Carboxyethyl-g-aminobutyric acid	0.49	1.8				0	1.547	0.444	0.875	0.929	1.187	1.353	0.763	1.41	1.095	1.334	1.249	0.879	0.922	0.615	1.455	1.719	1.006	1.233	0.987	1.396	1.037	0.868	1.208
A-446	221.2	452.7	516.123	518.13	282.065	3350.8	1	1	Tier 3 one-reaction											0	8	193	0	1.654	0.49	1.258	1.485	1.578	1.137	0.386	1.681	1.62	1.214	2.522	1.265	1.15	1.521	1.388	1.494	1.296	1.02	2.271	1.219	1.331	1.427	1.357
A-447	221.4	453.2	447.573	449.58	427.029	2900	2	2	Tier 3 zero-reaction											3	20	188	0	2.173	0.736	1.06	1.029	1.377	1.675	0.586	1.044	1.023	1.157	1.491	1.031	0.859	1.108	1.474	2.341	0.704	1.289	1.047	0.975	0.944	0.833	0.803
A-448	222.1	454.7	420.159	422.165	186.1	10050.6	1	1	Tier 1	AXA00996000	HMDB0028695	Alanyl-Proline	0.65	18.7									0	1.119	0.91	0.966	1.406	1.266	0.955	1.168	1.048	1.012	1.046	1.198	1.225	1.239	1.125	1.376	1.209	0.944	1.094	0.975	1.209	0.894	0.949	0.974
A-449	223.5	458.2	323.419	325.427	89.3608	36640.4	1	1	Unidentified														0	0.999	0.783	0.619	1.792	0.861	0.59	1.273	0.606	1.518	0.884	0.666	0.975	0.666	0.715	0.555	0.607	0.473	0.751	1.01	0.782	1.067	1.069	0.87
A-450	223.6	458.5	323.338	325.345	89.2797	23990.8	1	1	Unidentified														0	1.479	1.061	0.967	1.651	0.993	0.817	1.354	0.809	1.825	1.15	0.887	1.31	0.829	0.961	0.888	1.068	0.663	1.133	1.216	0.892	1.527	1.185	1.19
A-451	223.6	458.7	353.116	355.123	119.058	47103.6	1	1	Tier 2						AXA03778000		Aminoethoxyacetic acid	0.96	109.6				0	1.31	0.687	0.916	1.147	0.946	0.96	0.688	1.091	1.303	0.974	1.089	1.019	0.978	1.124	1.055	1.24	0.958	1.109	1.053	1.001	1.062	1.026	1.028
A-452	224.3	460.2	402.587	404.594	337.058	8432.85	2	2	Tier 3 zero-reaction											1	5	176	0	2.133	0.168	1.236	1.465	1.464	1.717	0.246	1.023	1.47	1.493	0.528	1.913	1.344	0.86	1.856	0.854	0.84	1.859	0.46	1.439	0.709	0.664	0.531
A-453	224.6	461	406.143	408.15	172.085	64586.6	1	1	Tier 1	AXA00594000	HMDB0011178	Prolyl-Glycine	0.25	6.8									0	1.316	0.815	0.971	1.264	0.85	1.017	1.167	0.837	0.94	1.001	1.396	1.071	1.058	1.14	1.01	1.421	0.723	1.142	0.865	0.975	0.849	1.014	0.914
A-454	225.1	462.3	358.041	360.048	123.983	68990.8	1	1	Tier 3 one-reaction											0	3	89	0	1.195	1.019	0.988	1.128	1.447	1.175	1.182	1.201	0.916	1.292	0.792	0.938	0.83	0.961	1.334	1.115	1.437	0.954	1.043	0.977	0.994	1.039	1.162
A-455	225.4	462.9	393.111	395.118	159.053	290719	1	1	Tier 2						AFA00180000	C00651	4-Methylene-L-glutamic acid	0	44.5				0	1.457	0.312	0.62	0.986	1.07	1.823	0.473	0.8	1.085	1.185	1.176	0.566	0.528	0.596	0.95	1.861	0.707	0.762	1.001	1.516	1.129	1.142	1.125
A-456	225.4	463	374.08	376.087	140.022	7884.78	1	1	Tier 3 one-reaction											0	8	151	0	2.461	1.64	2.149	2.143	2.019	1.246	0.957	1.36	2.124	0.979	2.193	1.831	2.044	1.74	2.02	1.111	1.079	1.427	1.946	0.996	1.036	0.976	0.968
A-457	225.6	463.4	573.608	575.615	679.1	2447	2	2	Tier 3 zero-reaction											1	1	104	0.0303	1.297	0.3089	0.97	1.526	1.288	1.371	0.329	1.082	1.176	1.222	1.085	1.209	0.951	1.058	1.443	1.081	1.122	1.595	1.09	1.018	1.11	0.999	0.829
A-459	226.2	465.1	511.623	513.629	277.564	33807.3	1	1	Unidentified														0	1.48	0.553	0.966	1.25	1.167	1.159	0.709	1.078	0.976	1.11	1.728	1.193	0.902	1.524	1.27	0.915	0.971	0.913	1.399	0.931	0.9	0.992	0.957
A-460	226.3	465.2	540.133	542.14	612.15	22399.7	2	2	Tier 1	AAA01158000	C00127	Oxidized glutathione	2.09	19									0	1.56	0.475	1.068	1.382	1.165	1.046	0.527	1.138	1.086	1.078	1.668	1.104	1.13	1.287	0.878	1.131	0.999	1.133	1.255	1.072	0.851	0.88	0.818
A-461	226.3	465.3	512.124	514.131	278.066	18381.1	1	1	Tier 3 one-reaction											0	13	403	0	1.562	0.622	1.067	1.429	1.309	1.124	0.709	1.226	1.074	1.288	1.68	1.164	1.031	1.283	1.458	1.119	1.049	1.022	1.573	1.003	1.105	1.014	0.941
A-463	226.4	465.4	474.107	476.114	480.097	1734	2	2	Tier 3 one-reaction											0	8	223	0	1.413	0.634	1.04	1.114	1.801	1.084	0.762	1.373	1.149	1.364	1.799	0.881	0.923	1.296	1.329	0.955	1.041	0.691	1.451	0.783	1.039	1.22	1.258
A-464	226.5	465.7	512.623	514.63	557.13	12062.5	2	2	Tier 3 one-reaction											0	6	218	0	1.741	0.589	1.13	1.352	1.314	1.301	0.594	1.235	1.134	1.226	1.563	1.211	1.053	1.282	1.234	1.087	1.122	1.024	1.585	1.031	1.031	1.056	0.936
A-465	226.7	466.3	511.623	513.629	555.13	39537	2	2	Tier 3 one-reaction											0	2	164	0	1.48	0.553	0.966	1.25	1.167	1.159	0.763	1.078	0.976	1.11	1.728	1.193	0.909	1.524	1.242	0.915	0.971	0.913	1.399	0.931	0.9	0.992	0.957
A-467	227.5	468.2	541.134	543.14	614.152	4023.2	2	2	Tier 3 zero-reaction											1	8	203	0	1.745	0.597	1.287	1.527	1.247	1.196	0.676	1.39	1.358	1.327	1.955	1.243	1.187	1.4	1.097	1.396	1.183	1.341	1.421	1.328	1.027	0.904	1.011
A-468	228.1	469.6	367.096	369.102	133.037	21805.2	1	1	Tier 2						AYA00095000	C19911	Iminodiacetic acid	0.29	100.1				0	1.255	1.054	1.106	1.026	0.663	1.189	1.805	1.027	1.058	0.799	1.105	0.83	0.938	1.003	1.016	1.266	0.937	1.165	1.186	0.996	1.024	1.036	1.115
A-472	228.5	470.8	278.038	280.045	87.9598	7627	2	2	Tier 3 only two-reaction											0	0	3	0	0.898	0.757	0.917	0.88	1.004	0.958	0.621	1.182	0.998	0.828	1.079	1.185	0.926	1.052	1.241	1.224	0.981	1.147	1.077	1.06	0.988	0.978	1.038
A-473	228.6	470.9	431.138	433.145	197.08	6338.19	1	1	Tier 3 one-reaction											0	28	354	0	1.32	0.518	1.297	1.222	1.01	1.143	0.667	1.322	1.396	1.251	1.088	1.213	1.023	0.979	1.267	1.296	1.23	1.147	1.334	1.174	1.089	0.991	1.084
A-475	228.8	471.3	375.185	377.191	141.126	3621	1	1	Tier 3 only two-reaction											0	0	40	0	1.842	0.278	0.634	1.386	0.826	1.782	0.331	2.387	0.962	0.864	1.059	0.851	1.141	1.263	0.71	2.333	1.457	1.144	1.034	0.425	1.648	2.005	1.531
A-476	228.8	471.4	395.585	397.591	323.053	4452.3	2	2	Tier 3 zero-reaction											2	23	246	0	1.178	0.383	0.954	1.206	0.773	1.053	0.367	1.023	1.144	0.93	0.664	0.675	0.837	0.857	0.83	1.286	0.727	1.142	1.114	0.907	1.023	1.063	1.012
A-478	229.4	472.8	445.154	447.16	211.095	4610.27	1	1	Tier 3 one-reaction											0	29	331	0	0.78	0.796	0.697	1.189	0.888	0.896	1.167	0.88	0.961	0.808	1.067	1.015	1.229	1.281	1.255	0.723	1.086	1.06	1.198	0.854	1.13	1.041	0.949
A-479	230.2	474.9	461.185	463.192	227.126	2418	1	1	Tier 3 one-reaction											0	2	146	0	1.293	1.358	1.095	0.745	0.854	1.102	1.855	0.932	0.892	1.044	1.182	0.815	0.556	0.874	0.85	1.259	1.073	1.119	0.868	0.788	1.079	0.965	0.99
A-480	230.4	475.4	540.634	542.641	306.576	3879.82	1	1	Unidentified														0	1.613	0.563	1.186	1.575	1.185	1.091	0.622	1.265	1.199	1.26	1.902	1.193	1.186	1.453	1.047	1.16	1.086	1.257	1.341	1.191	1.001	0.893	0.981
A-481	230.7	476.1	385.108	387.114	151.049	80549.7	1	1	Tier 2						AXA00054000		8-Hydroxyadenine	0.1	60.9				0.0909	0.199	8.656	0.564	0.355	0.765	0.1369	5.531	0.506	0.381	1.138	0.42	1.221	0.722	0.393	0.61	0.147	1.72	0.231	0.391	0.987	0.652	0.766	0.707
A-484	231	476.9	396.111	398.117	162.053	14744.8	1	1	Tier 3 zero-reaction											5	81	736	0	0.235	1.612	1.123	0.311	0.467	0.217	1.62	0.639	0.493	0.561	0.147	0.276	0.556	0.294	0.291	0.73	1.136	1.182	1.096	0.477	1.099	1.047	1.119
A-485	231.1	477	441.115	443.121	207.056	3270.33	1	1	Tier 2						AXA02079000		(2R,2'S)-Isobuteine	0.3	8.9				0	1.391	0.501	0.919	1.094	1.108	1.058	0.542	0.972	1.11	1.25	1.076	1.154	0.764	0.95	1.033	1.475	0.95	0.925	0.992	1.132	0.901	0.932	1.146
A-486	231.1	477	465.577	467.584	463.038	4282.5	2	2	Tier 3 one-reaction											0	1	80	0	1.439	1.225	1.126	1.224	1.349	1.466	0.797	1.532	1.502	0.988	1.289	1.365	1.158	1.161	0.992	1.669	1.104	1.266	1.538	0.931	1.35	1.485	1.295
A-488	231.6	478.2	374.124	376.132	140.066	4882.8	1	1	Tier 3 only two-reaction											0	0	9	0	0.589	0.781	0.354	0.401	0.583	0.455	0.51	1.262	0.671	0.469	1.159	0.3	0.381	0.95	0.876	0.576	0.601	0.583	0.476	0.678	0.735	0.364	0.885
A-489	231.7	478.5	423.122	425.128	189.063	3162	1	1	Tier 2						AFA00128000	C03871	L-2-Amino-6-oxoheptanedioic acid	0.85	126.7				0.0303	1.665	1.479	0.696	1.178	1.326	1.129	1.002	0.875	0.2478	0.512	0.817	0.596	0.927	1.732	0.762	0.671	1.083	0.395	0.993	0.27	0.625	0.545	0.644
A-490	231.9	479.2	284.176	286.182	50.1173	6818.19	1	1	Unidentified														0	1.017	1.151	1.492	1.199	0.922	0.906	1.459	1.304	0.77	0.816	1.13	1.147	1.5	1.228	0.707	1.163	1.542	0.799	1.378	0.779	1.38	1.123	1.215
A-491	232	479.3	303.116	305.123	69.0578	14220.9	1	1	Tier 3 one-reaction											0	2	183	0	1.017	1.121	1.093	1.016	0.868	0.964	1.15	0.985	0.892	0.813	0.961	0.939	1.113	1.062	0.934	1.171	0.981	0.936	1.237	0.851	1.215	1.027	1.084
A-492	232.5	480.5	322.074	324.081	88.0157	29518.5	1	1	Tier 3 zero-reaction											2	30	481	0	0.142	4.759	0.569	0.277	0.132	0.124	3.195	0.702	0.565	0.15	0.097	0.088	0.66	0.244	0.082	0.171	0.235	0.219	0.446	0.192	1.08	1.126	1.15
A-493	232.6	480.9	462.131	464.139	228.073	13407.9	1	1	Tier 3 zero-reaction											1	24	383	0	1.365	0.711	1.165	0.899	1.332	1.441	0.57	1.247	1.397	1.256	1.141	0.909	1.047	0.731	1.241	1.366	0.94	1.139	0.584	1.292	0.994	1.296	1.351
A-495	232.9	481.5	513.18	515.186	279.122	4056.12	1	1	Tier 1	AXA01038000	HMDB0028738	Asparaginyl-Phenylalanine	0.62	20.7									0	0.899	0.403	0.502	0.479	0.38	2.189	1.36	0.607	0.413	0.461	1.104	0.412	0.642	0.787	0.599	1.415	1.506	1.782	1.054	0.47	1.081	1.208	0.975
A-496	232.9	481.7	558.163	560.17	648.209	9037.2	2	2	Tier 3 one-reaction											0	14	371	0	0.328	1.616	1.734	0.507	0.833	0.352	1.418	1.137	0.971	0.978	0.242	0.34	0.891	0.498	0.589	1.277	1.792	1.807	1.76	0.79	1.074	1.123	1.153
A-497	233.6	483.2	558.163	560.169	324.105	12630.9	1	1	Tier 3 one-reaction											0	31	492	0	0.328	1.593	1.725	0.507	0.833	0.352	1.4	1.137	0.971	0.978	0.242	0.34	0.912	0.498	0.589	1.279	1.682	1.856	1.634	0.79	1.085	1.123	1.125
A-498	233.6	483.4	558.664	560.671	324.606	7028.71	1	1	Unidentified														0	0.315	1.569	1.838	0.522	0.952	0.277	1.561	1.238	1.01	0.966	0.24	0.385	1.068	0.528	0.654	1.504	1.634	2.047	1.955	0.923	1.168	1.199	1.136
A-499	233.9	483.9	533.086	537.1	65.977	12454.1	1	2	Tier 3 only two-reaction											0	0	72	0	0.837	0.834	1.157	1.044	1.141	0.925	0.697	1.229	1.13	0.977	1.097	1.196	0.974	1.21	1.351	1.331	1.083	1.275	1.197	1.157	1.053	1.033	1.137
A-500	234.3	485	520.131	522.137	286.073	26680.5	1	1	Tier 2						AXA01580000		3'-Methoxyfukiic acid	8.1	176.8				0	2.02	1.087	1.433	1.927	1.812	1.36	0.888	1.745	1.734	1.209	3.861	1.257	1.324	1.683	1.849	1.051	1.368	1.557	1.855	1.333	1.06	0.902	1.119
A-501	234.9	486.4	460.117	462.124	226.059	389893	1	1	Tier 3 zero-reaction											1	19	408	0	0.197	5.223	0.337	0.291	0.176	0.165	3.994	0.372	0.396	0.328	0.151	0.144	0.52	0.377	0.191	0.27	0.521	0.346	0.28	0.384	0.955	1.051	1.018
A-502	235.5	487.9	407.091	409.098	173.032	4906.44	1	1	Tier 3 one-reaction											0	16	236	0	1.699	4.365	1.033	0.804	1.483	1.231	2.267	1.007	0.987	1.109	1.161	1.242	0.712	0.838	0.705	1.614	1.191	0.819	0.897	0.947	0.878	0.976	1.015
A-503	236.3	490	366.1	368.107	132.042	33152	1	1	Tier 3 zero-reaction											7	65	697	0	0.208	5.803	0.427	0.424	0.433	0.25	4.13	0.728	0.379	0.431	0.295	0.217	0.573	0.453	0.407	0.366	0.339	0.368	0.331	0.374	0.982	1.049	0.936
A-504	236.6	490.7	548.126	550.132	314.067	5164.13	1	1	Tier 2						AXA00549000		Beta-D-Glucopyranuronic acid	6.79	96.7				0	1.413	1.092	1.518	1.604	1.872	1.135	1.156	1.832	1.465	1.359	3.817	1.473	1.209	1.845	1.926	0.978	1.281	1.121	2.321	1.3	1.289	1.292	1.403
A-505	236.7	490.8	480.179	482.186	246.121	2442	1	1	Tier 1	AXA01209000	HMDB0028925	Leucyl-Aspartate	1.92	11.4									0	1.703	1.481	1.314	1.583	1.451	1.529	2.527	1.179	1.485	1.406	1.582	1.182	1.048	1.401	1.626	1.659	1.371	1.464	1.355	1.595	1.314	1.152	1.452
A-506	236.8	491.2	459.17	461.176	225.111	31742.1	1	1	Tier 3 one-reaction											0	28	294	0	0.819	0.341	1.036	1.651	0.982	0.891	0.336	1.12	1.224	0.817	1.172	1.186	1.486	1.604	1.204	1.081	0.695	1.484	1.474	1.186	1.132	0.996	1.142
A-507	237.1	491.9	477.138	479.144	486.159	8207	2	2	Tier 3 one-reaction											0	19	410	0	0.31	1.598	1.907	0.552	0.88	0.259	2.115	1.145	0.858	0.942	0.205	0.361	1.093	0.522	0.516	1.154	2.054	1.964	1.855	0.735	1.065	1.132	1.109
A-509	237.2	492.1	475.151	477.156	241.093	4112.5	1	1	Tier 3 only two-reaction											0	0	20	0	1.282	0.338	1.211	1.137	0.969	1.004	0.404	1.263	1.202	0.854	1.024	0.829	0.923	0.833	0.959	1.388	0.727	1.211	1.143	0.919	0.963	0.931	0.997
A-510	237.7	493.4	424.605	426.612	381.094	2720.43	2	2	Tier 3 one-reaction											0	10	300	0	1.705	0.575	0.992	1.521	1.066	1.273	0.468	1.108	1.148	1.184	1.099	1.209	0.904	1.079	1.316	1.363	1.127	1.391	1.34	1.382	1.158	0.941	1.039
A-511	237.9	493.9	348.099	350.108	114.041	3613.62	1	1	Tier 2						AFA00145000	C02512	Isomer 1 of 3-Cyano-L-alanine	5.87	127.3				0	1.531	0.908	1.325	1.404	1.216	1.062	1.029	1.368	1.189	1.07	1.287	1.277	1.227	1.571	1.397	1.601	1.041	1.276	1.538	1.312	1.207	1.238	1.153
A-512	237.9	494	422.174	424.18	188.116	5006.8	1	1	Tier 1	AXA01393000	HMDB0029120	Valyl-Alanine	0.9	9.2									0	0.856	0.696	0.58	0.398	0.397	0.64	2.969	0.594	0.892	0.515	0.673	0.442	0.503	0.716	0.41	0.974	1.451	1.054	1.005	0.602	1.023	0.936	0.991
A-513	239	496.5	385.162	387.169	302.207	2164.22	2	2	Tier 1	AXA01227000	HMDB0028945	Lysyl-Arginine	0.37	25.5									0	1.007	0.774	1.266	0.741	0.784	1.305	0.394	0.716	0.639	0.638	0.714	0.469	0.658	0.945	0.979	1.565	1.585	1.031	1.465	0.475	1.196	1.098	0.766
A-514	239.1	496.8	306.135	308.141	72.0763	3494	1	1	Unidentified														0.0909	0.316	2.952	1.041	0.398	0.892	0.0637	1.685	1.377	0.938	1.246	0.185	0.935	1.975	0.609	0.246	0.359	1.592	0.356	1.008	0.991	1.296	1.162	1.316
A-516	240.2	499.7	376.096	378.102	142.037	5789.69	1	1	Tier 3 zero-reaction											1	8	287	0	0.967	0.795	0.778	1.04	0.933	0.872	0.608	1.289	0.942	0.864	1.433	1.071	0.947	1.436	1.174	1.071	0.934	0.809	1.109	1.008	1.102	1.041	1.19
A-517	240.5	500.3	533.101	537.115	65.9917	2490.6	1	2	Unidentified														0.0303	1.643	0.786	1.01	1.104	1.36	1.167	0.849	1.265	1.2	1.146	1.197	1.145	1.108	1.001	1.439	1.034	1.461	1.26	1.096	1.096	1.0415	1.094	0.923
A-519	241.3	502.3	395.127	397.134	161.069	98642	1	1	Tier 2						AFA00215000	C01046	N-Methyl-L-glutamic acid	0.21	34.4				0	1.179	0.55	0.902	1.036	0.668	0.706	1.023	1.024	1.149	1.066	0.897	0.651	0.757	0.951	0.768	1.079	1.11	0.89	0.906	0.866	1.016	1.05	0.951
A-520	241.5	502.7	378.068	380.073	144.01	17856	1	1	Tier 3 one-reaction											0	2	60	0	1.243	0.584	1.001	1.096	1.051	0.865	0.569	1.161	0.91	0.844	1.137	1.149	0.904	1.212	1.076	1.282	0.745	1.013	1.296	0.959	0.963	0.985	0.956
A-522	242.4	505	391.096	393.102	157.037	9732.44	1	1	Tier 2						AAA00995000	C02220	2-Aminomuconic acid	0.34	140.7				0	0.977	0.442	1.009	1.23	1.168	0.964	0.917	1.005	1.169	1.073	0.752	0.967	0.88	0.917	1.362	1.17	1.192	1.404	1.076	1.43	0.981	0.896	0.852
A-523	242.5	505.3	445.154	447.16	211.096	4971.58	1	1	Tier 3 one-reaction											0	29	331	0	0.922	0.612	0.934	1.202	1.229	0.951	1.061	0.898	1.043	0.808	1.198	1.116	1.234	1.434	1.093	1.006	0.914	0.981	1.339	0.985	1.086	1.017	0.919
A-524	242.7	505.8	394.577	396.583	321.036	6156	2	2	Tier 3 one-reaction											0	10	193	0.0606	1.015	0.115	1.386	1.969	0.604	1.463	0.0979	0.594	1.047	0.267	0.455	0.513	0.7	1.436	0.841	1.787	0.464	1.972	1.827	0.3	1.085	1.203	1.01
A-526	243	506.5	349.163	351.171	230.21	1794	2	2	Tier 3 one-reaction											0	2	13	0	1.67	0.671	1.263	1.511	0.988	1.116	0.553	0.946	0.645	0.656	2.117	1.135	1.117	1.597	0.912	0.711	0.97	0.809	0.824	0.724	0.697	0.521	0.662
A-527	243.3	507.2	588.66	590.666	354.601	6781.16	1	1	Unidentified														0	1.123	0.273	0.866	1.546	0.926	1.016	0.443	0.982	0.952	0.974	1.883	0.977	1.1	1.465	0.899	0.912	0.901	1.098	1.387	1.093	0.867	0.793	0.824
A-528	243.3	507.2	405.195	407.202	171.137	39298	1	1	Tier 3 only two-reaction											0	0	36	0	1.553	0.319	1.371	0.98	0.901	1.197	0.611	0.925	1.235	0.897	0.727	0.875	0.865	0.808	0.728	0.991	0.681	1.328	0.775	0.964	0.764	0.756	0.787
A-529	243.3	507.3	461.095	463.102	454.073	4480.32	2	2	Tier 3 zero-reaction											1	0	134	0.0303	1.398	0.329	1.289	1.433	1.198	1.028	0.347	1.49	1.177	0.976	1.127	1.066	1.083	1.34	1.054	1.343	0.575	1.73	1.379	1.078	1.023	0.919	0.88
A-531	243.3	507.3	678.055	680.061	443.997	2432.8	1	1	Tier 3 one-reaction											0	1	34	0	1.106	0.767	0.984	0.896	0.872	0.925	0.586	0.93	0.889	0.689	0.824	1.037	0.661	0.906	0.791	1.336	0.793	0.708	0.943	0.705	0.945	0.685	0.88
A-532	243.5	507.7	330.079	332.086	96.0203	3174.8	1	1	Tier 3 one-reaction											0	4	317	0	1.467	0.442	1.147	1.116	1.23	1.316	0.391	1.116	1.093	1.154	1.322	1.118	0.965	1.108	1.112	1.514	1.013	1.165	1.351	0.901	1.128	1.032	1.002
A-534	244	509	517.211	519.217	283.153	3822.33	1	1	Tier 3 one-reaction											0	5	155	0.1212	0.1935	3.671	0.677	0.271	0.1951	0.299	3.17	0.372	0.421	0.251	0.224	0.263	0.277	0.346	0.2095	0.525	0.804	0.659	0.85	0.216	0.985	1.036	0.909
A-535	244.1	509.3	356.171	358.178	244.226	5381.31	2	2	Tier 3 zero-reaction											1	2	11	0	1.271	0.337	0.628	1.409	1.609	1.531	0.748	0.626	1.327	1.521	1.955	1.811	0.563	1.041	1.459	0.827	1.134	0.606	0.592	1.36	0.953	0.814	0.835
A-536	244.5	510.2	531.128	533.135	297.07	57199.3	1	1	Tier 3 one-reaction											0	18	416	0	1.953	0.57	1.457	1.785	1.599	1.347	0.606	1.571	1.65	1.52	2.882	1.707	1.534	1.764	1.799	1.655	1.32	1.358	2.257	1.36	1.098	1.148	1.229
A-537	244.5	510.3	407.59	409.597	347.063	34291.7	2	2	Tier 3 zero-reaction											4	41	402	0	1.991	0.294	0.923	0.887	1.087	1.2	0.308	1.008	0.737	1.267	1.595	1.011	0.694	1.219	1.226	2.704	0.906	2.979	0.827	1.785	0.979	0.91	0.955
A-538	244.5	510.3	279.079	281.086	45.0212	384140	1	1	Tier 3 zero-reaction											1	8	274	0	1.558	1.047	1.026	1.156	1.233	1.21	0.785	1.125	0.749	0.948	1.167	1.156	1.039	1.094	1.2	1.041	1.016	0.949	0.843	0.855	0.838	0.908	0.908
A-539	244.6	510.3	447.573	449.579	427.029	2696	2	2	Tier 3 zero-reaction											3	20	188	0	2.207	0.339	1.004	1.082	1.365	1.679	0.266	0.959	1.149	1.248	1.572	1.149	0.745	1.076	1.356	2.285	0.859	1.837	0.947	1.018	1.202	0.999	0.835
A-540	244.7	510.8	531.629	533.636	297.571	21014.2	1	1	Unidentified														0	2.096	0.684	1.699	1.932	1.901	1.401	0.721	1.814	1.736	1.512	3.013	1.984	1.694	1.983	2.052	1.546	1.548	1.313	2.781	1.654	1.327	1.347	1.207
A-541	244.8	510.8	493.613	495.619	519.109	2200.5	2	2	Tier 3 one-reaction											0	2	126	0	2.031	0.827	1.481	1.674	1.273	1.289	0.603	1.589	1.196	1.318	1.85	1.781	1.172	2.356	1.472	1.639	1.477	0.831	2.201	1.138	1.433	1.136	1.528
A-542	245	511.4	494.195	496.201	260.137	10734.7	1	1	Tier 1	AXA01212000	HMDB0028928	Leucyl-Glutamate	0.86	1.6									0	0.735	2.813	1.513	0.568	0.402	0.367	2.609	0.471	0.574	0.639	0.469	0.61	0.59	0.554	0.522	0.814	0.899	0.651	1.254	0.443	1.05	0.967	0.982
A-543	245	511.5	454.159	456.166	440.201	2426	2	2	Tier 3 one-reaction											0	11	247	0.0303	0.632	0.2597	0.88	1.101	0.993	1.169	1.074	0.77	1.299	0.771	0.422	0.634	0.586	0.511	0.953	0.785	1.293	1.039	0.977	1.154	0.975	1.011	0.866
A-544	246.3	514.5	399.068	401.074	165.009	49161.8	1	1	Tier 3 one-reaction											0	7	176	0	1.486	0.624	1.147	1.098	0.964	1.179	0.659	0.921	1.011	0.953	1.211	1.173	0.902	0.91	0.993	1.592	0.816	1.062	0.972	0.895	1.032	1.054	0.937
A-545	246.5	515.1	431.138	433.145	197.08	3769	1	1	Tier 3 one-reaction											0	28	392	0	1.484	0.539	0.863	1.105	1.659	1.165	0.867	0.864	1.106	1.451	1.098	1.154	0.727	0.718	1.335	1.293	1.504	0.882	0.831	1.284	0.909	1.106	1.062
A-546	246.6	515.4	409.106	411.113	175.048	674417	1	1	Tier 2						AAA01706000	C15996	7-Cyano-7-carbaguanine	3.43	75.3				0	0.506	0.587	1.087	1.241	0.935	0.897	1.488	1.05	1.369	0.782	0.521	0.586	1.001	0.814	1.25	0.955	1.266	1.734	1.312	1.891	0.991	1.111	1.043
A-547	246.8	516	397.089	399.093	163.03	5812	1	1	Tier 3 zero-reaction											1	12	229	0	0.777	3.283	0.733	0.743	1.072	1.106	1.974	0.841	0.759	0.79	0.764	1.106	0.653	0.578	0.81	0.933	1	0.656	0.684	0.888	1.052	1.156	0.954
A-548	247	516.4	429.159	431.165	195.101	3187.12	1	1	Tier 3 one-reaction											0	8	253	0	0.842	1.026	1.004	0.588	0.888	0.875	2.263	0.821	0.543	0.732	0.572	0.656	0.609	0.563	0.943	1.167	1.188	1.094	0.868	0.632	0.902	0.799	0.865
A-549	247	516.5	531.127	533.135	594.138	10695.5	2	2	Tier 3 one-reaction											0	5	179	0	1.842	0.57	1.457	1.785	1.622	1.347	0.606	1.571	1.65	1.47	2.882	1.707	1.485	1.764	1.799	1.655	1.32	1.358	2.257	1.36	1.165	1.148	1.229
A-550	247.4	517.3	584.151	588.165	117.042	2456.22	1	2	Tier 3 zero-reaction											3	34	482	0	1.892	0.581	1.509	1.402	0.822	1.764	0.586	1.054	1.181	1.206	1.499	1.325	1.079	1.025	1.772	1.756	0.937	1.026	1.229	0.9	1.128	1.116	1.088
A-551	247.4	517.4	543.226	545.232	309.168	8393.33	1	1	Tier 2						AXA01383000		Tyrosyl-Lysine	1.31	28.3				0.0303	0.154	4.108	0.465	0.216	0.196	0.17	3.084	0.26	0.244	0.256	0.093	0.113	0.28	0.186	0.12	0.221	0.723	0.227	0.782	0.215	1.108	0.919	0.987
A-552	247.4	517.4	420.159	422.165	186.1	95033.5	1	1	Tier 1	AXA01288000	HMDB0029010	Prolyl-Alanine	0.28	9.2									0	1.082	0.634	0.911	1.614	0.895	0.845	1.609	0.926	1.139	0.991	1.153	0.967	1.027	1.301	1.072	1.01	0.705	1.154	1.081	1.013	0.969	0.933	0.955
A-553	247.8	518.3	317.131	319.138	83.0729	2617.33	1	1	Tier 3 one-reaction											0	2	188	0	1.055	0.886	0.945	0.944	0.985	0.972	0.813	1.035	0.941	0.876	1.006	0.924	0.897	1.114	1.114	1.161	0.982	1.084	1.044	1.068	0.866	0.882	1.031
A-554	247.9	518.5	516.624	518.631	282.566	2971.14	1	1	Unidentified														0	1.151	0.748	1.397	1.934	1.983	1.408	0.558	1.921	1.526	1.216	3.542	1.401	1.305	2.147	1.65	1.682	1.539	1.296	2.986	1.425	1.474	1.696	1.768
A-555	248.1	519	516.123	518.129	282.064	5129.29	1	1	Tier 3 one-reaction											0	1	115	0	1.434	0.605	1.342	1.466	1.919	1.225	0.586	1.428	1.306	1.032	2.55	1.422	1.168	1.528	1.35	1.453	1.396	1.159	2.452	1.06	1.041	1.562	1.448
A-558	249.1	521.6	398.125	400.133	164.066	3522.43	1	1	Tier 3 only two-reaction											0	0	5	0.0909	1.202	0.443	1.457	1.477	1.228	3.041	0.667	2.399	1.754	0.862	1.031	1.1551	1.841	1.318	4.2702	1.164	0.775	1.61	1.447	1.049	1.118	1.119	1.468
A-559	249.1	521.7	309.127	311.133	75.0682	1.03292e+06	1	1	Tier 2						AAA00639000	C03194	(R)-1-Aminopropan-2-ol	0.6	8.2				0	0.527	3.009	1.254	0.82	0.74	0.308	2.702	0.679	0.82	1.134	0.444	0.447	0.919	0.691	0.838	1.115	1.142	0.49	1	1.081	1.083	1.138	1.085
A-560	249.2	521.9	353.09	355.096	238.063	14240.7	2	2	Tier 2						AXA00355000		Cystathionine sulfoxide	0.41	0.1				0	1.585	0.205	0.698	1.247	0.773	1.696	0.232	1.159	1.294	1.16	2.336	1.024	0.898	0.985	0.93	1.533	0.733	1.029	0.79	0.753	0.999	1.032	0.998
A-561	249.3	521.9	468.557	470.564	234.499	4906.25	1	1	Unidentified														0	1.304	0.805	1.254	1.206	1.385	1.28	0.672	1.065	1.226	1.06	0.79	1.343	1.099	0.878	1.388	1.275	1.071	1.161	0.873	0.813	0.759	0.818	0.79
A-562	249.3	522	468.056	470.062	233.997	9196.91	1	1	Tier 3 one-reaction											0	1	46	0	1.27	0.753	1.121	1.079	1.298	1.151	0.615	1.083	0.967	1.001	0.773	1.176	0.846	0.883	1.279	1.508	0.819	1.103	0.978	0.863	0.921	0.659	0.668
A-563	249.3	522	321.09	323.099	87.0319	25506.8	1	1	Tier 2						AAA00669000	C02218	Isomer 1 of Dehydroalanine	0.56	28.2				0	1.235	0.974	0.684	1.051	0.776	1.581	0.952	1.191	1.284	0.965	1.771	1.016	0.908	0.936	0.87	1.227	0.77	1.016	0.94	0.779	1.124	1.095	1.058
A-564	249.4	522.2	351.137	353.144	117.079	19927.6	1	1	Tier 1	AAA00735000	C00431	5-Aminopentanoic acid	0.69	1.4									0	1.441	1.16	1.071	1.144	1.401	1.351	1.037	1.284	1.135	1.123	1.069	1.269	1.058	1.019	1.101	1.44	1.184	0.969	1.231	1.095	1.086	1.287	1.128
A-565	249.6	522.8	354.089	356.096	240.062	2944	2	2	Tier 3 one-reaction											0	10	202	0	1.655	3.14	0.732	1.095	1.011	1.106	0.989	1.1	1.197	1.204	1.986	0.99	1.04	0.921	0.807	1.219	0.856	0.838	0.716	0.762	0.782	0.829	1.286
A-566	249.7	523.1	516.122	518.129	564.128	4409	2	2	Tier 3 zero-reaction											1	2	159	0	1.434	0.605	1.342	1.466	1.919	1.212	0.586	1.428	1.306	1.032	2.55	1.422	1.168	1.528	1.35	1.453	1.396	1.159	2.452	1.06	1.041	1.562	1.448
A-567	249.9	523.6	505.556	507.563	542.995	5144	2	2	Tier 3 only two-reaction											0	0	16	0	1.133	0.74	1.011	1.124	1.175	1.146	0.639	1.012	1.121	0.887	0.8	1.069	0.949	0.9	1.25	1.349	0.947	0.887	0.881	0.834	0.657	0.719	0.624
A-568	250.3	524.5	475.613	477.619	483.109	45591.2	2	2	Tier 3 one-reaction											0	3	158	0	1.004	0.344	0.937	0.567	0.719	1.104	1.44	1.175	0.625	0.664	0.566	0.922	0.731	1.107	0.563	1.534	1.336	0.58	1.961	0.667	1.529	1.34	1.585
A-569	250.3	524.6	476.613	478.619	485.109	12004.6	2	2	Tier 3 one-reaction											0	31	370	0	1.237	0.346	1.013	0.551	0.805	1.237	1.401	1.222	0.755	0.744	0.737	0.882	0.718	1.22	0.637	1.54	1.358	0.773	1.958	0.718	1.848	1.639	1.371
A-570	250.6	525.2	447.573	449.579	427.029	2297.71	2	2	Tier 3 zero-reaction											3	20	186	0	2.205	0.323	0.987	1.097	1.334	1.664	0.249	0.967	1.119	1.176	1.634	1.099	0.68	1.138	1.283	2.299	0.789	1.828	0.972	1.013	1.162	1.031	0.896
A-571	250.7	525.5	468.055	470.062	467.994	7060	2	2	Tier 3 only two-reaction											0	0	27	0	1.272	0.672	1.113	1.079	1.282	1.147	0.615	1.012	0.967	1.001	0.773	1.175	0.886	0.883	1.256	1.54	0.819	1.103	0.982	0.863	0.921	0.659	0.668
A-572	250.9	526	395.091	397.097	161.032	17881.8	1	1	Tier 3 zero-reaction											2	16	265	0	0.764	0.422	1.186	1.31	0.559	1.016	0.944	0.918	1.133	0.471	0.602	0.508	1.177	0.977	0.882	1.161	1.175	1.484	1.21	1.485	1.031	1.038	1.091
A-575	251.2	526.7	469.056	471.062	469.996	2543	2	2	Tier 3 only two-reaction											0	0	22	0	1.551	1.061	1.2	1.142	1.545	1.341	0.541	1.163	1.113	1.142	0.995	1.412	1.13	1.099	1.349	1.232	0.849	1.367	0.971	1.157	0.816	1.039	0.803
A-576	251.7	527.9	401.087	403.092	334.057	2257.25	2	2	Tier 3 zero-reaction											1	5	184	0	0.919	0.764	2.24	1.194	0.925	0.749	1.856	1.003	0.792	1.195	0.91	0.693	1.65	1.091	1.103	1.032	2.612	1.013	1.993	1.486	1.178	1.203	1.507
A-577	252	528.7	376.096	378.103	142.038	86029.4	1	1	Tier 1	AXA00043000	C03088	5-Hydroxymethyluracil	0.64	3.5									0	0.538	0.554	0.668	1.101	0.948	0.768	0.693	1.189	0.863	0.803	1.11	1.001	0.936	1.323	1.191	1.016	0.904	1.243	1.018	1.13	1.072	0.97	1.119
A-578	252.5	529.9	431.116	433.123	394.116	7316.4	2	2	Tier 3 one-reaction											0	13	381	0	1.47	0.578	1.037	0.805	1.121	1.262	0.762	1.088	1.248	1.015	1.032	1.422	0.944	0.889	0.849	1.37	1.167	1.046	0.905	1.023	1.132	1.004	1.018
A-579	253	531.1	342.648	344.654	217.179	4479.28	2	2	Tier 3 zero-reaction											1	2	35	0	1.847	0.297	1.179	1.106	1.412	1.774	0.535	0.942	1.118	1.302	1.398	1.435	0.996	0.825	0.954	1.07	0.853	1.402	0.437	1.37	0.881	0.769	0.891
A-580	253	531.2	539.122	541.133	305.064	8344.8	1	1	Tier 2						AAA01726000	C20559	4-(beta-D-Ribofuranosyl)aniline 5'-phosphate	4.19	86.1				0	1.294	0.682	1.169	1.374	1.111	1.205	0.665	1.405	1.253	1.23	1.251	1.055	0.989	1.267	1.349	1.186	1.195	0.775	1.301	0.954	0.848	0.92	1.03
A-581	253.1	531.4	528.121	530.127	588.125	4303.4	2	2	Tier 3 one-reaction											0	1	144	0	1.791	0.573	1.216	1.379	1.232	1.046	0.445	1.237	1.081	1.237	2.064	1.227	1.125	1.363	1.249	1.142	1.153	0.977	1.345	1.165	1.085	0.938	0.929
A-582	253.2	531.7	517.632	519.639	283.574	12028.9	1	1	Unidentified														0	1.699	0.577	1.185	1.587	1.301	1.109	0.594	1.561	1.28	1.419	2.076	1.301	1.281	1.626	1.303	1.228	1.151	1.227	1.688	1.122	0.874	1.02	1.036
A-583	253.3	531.9	528.179	530.186	294.121	3607.75	1	1	Tier 1	AXA01276000	HMDB0028994	Phenylalanyl-Glutamate	1.04	19.5									0	0.915	3.21	1.15	0.737	0.441	0.726	2.885	0.618	1.008	0.529	0.489	0.758	0.445	0.684	0.841	0.602	0.783	0.526	1.147	0.591	0.931	0.882	0.931
A-585	253.4	532.1	536.606	538.612	302.547	7222	1	1	Unidentified														0	1.756	0.574	1.332	1.743	1.466	1.236	0.59	1.352	1.172	1.206	2.355	1.167	1.273	1.825	1.456	1.234	1.294	1.272	1.599	1.114	0.934	0.998	1.001
A-586	253.4	532.1	529.114	531.121	590.111	2647.2	2	2	Tier 3 one-reaction											0	1	86	0	1.435	0.622	0.996	1.454	1.198	1.132	0.468	1.314	1.174	1.301	1.726	0.99	0.982	1.306	1.131	1.129	1.012	1.129	1.4	1.161	1.01	1.054	0.767
A-587	253.4	532.2	783.176	785.182	549.118	2836.25	1	1	Tier 3 one-reaction											0	1	149	0	1.299	0.544	0.928	1.266	0.994	1.143	0.478	1.163	0.894	1.008	1.599	1.128	1.018	1.277	1.001	1.186	0.995	0.958	1.554	0.913	1.044	1.123	0.974
A-588	253.5	532.3	517.131	519.137	283.072	24635.3	1	1	Tier 3 one-reaction											0	37	506	0	1.467	0.499	0.979	1.518	1.25	1.013	0.555	1.304	1.165	1.213	2.032	1.224	0.999	1.345	1.185	1.134	1.051	1.158	1.511	0.997	0.966	0.924	0.903
A-589	253.5	532.5	517.131	519.137	566.145	20769.7	2	2	Tier 3 one-reaction											0	1	147	0	1.467	0.499	0.979	1.518	1.25	1.013	0.555	1.304	1.165	1.213	2.032	1.224	0.999	1.345	1.185	1.134	1.051	1.158	1.511	0.997	0.966	0.924	0.903
A-590	253.7	532.9	306.637	308.644	145.158	272647	2	2	Tier 2						AAA00763000	C00315	Spermidine	0.42	99.5				0	1.762	0.211	1.276	1.283	0.931	1.642	0.384	1.008	1.317	0.76	1.871	0.998	1.178	1.091	0.703	0.948	0.727	1.481	0.68	0.848	0.731	0.663	0.693
A-591	253.9	533.3	518.131	520.138	568.146	5278.4	2	2	Tier 3 one-reaction											0	9	300	0	1.873	0.652	1.278	1.702	1.225	1.037	0.528	1.545	1.327	1.285	2.015	1.275	1.321	1.756	1.347	1.215	1.221	1.276	1.711	1.217	0.991	0.919	1.155
A-593	254.6	535.1	437.138	439.144	203.079	23456.3	1	1	Tier 3 one-reaction											0	36	575	0	1.359	0.932	0.543	1.442	1.347	0.97	0.647	0.925	0.195	0.569	0.718	0.875	1.07	1.765	0.928	0.327	1.015	0.366	0.947	0.355	0.503	0.524	0.504
A-595	256.4	540.6	363.103	365.109	129.044	2.03776e+07	1	1	Tier 1	AAA00438000	C00302	Glutamic Acid	4.56	27									0	1.181	0.593	1.019	1.167	1.223	1.076	0.757	1.201	1.171	1.143	1.095	1.263	1.047	1.024	1.442	1.312	1.073	1.13	1.232	1.094	1.061	1.08	1.085
A-597	258.7	547.3	321.09	323.098	87.0316	28955	1	1	Tier 2						AAA00669000	C02218	Dehydroalanine	1.35	53.5				0	0.914	1.64	0.768	0.926	0.809	0.878	1.584	1.05	1.08	0.767	1.343	0.734	0.864	1.048	1.028	0.978	0.845	0.851	1.094	0.781	0.928	1.056	1.065
A-600	260.5	552.6	370.097	372.103	136.038	649244	1	1	Tier 1	AAA00459000	C00262	Hypoxanthine	0.42	26.4									0	0.496	3.139	1.159	0.549	0.789	0.322	2.858	1.006	0.648	1.261	0.284	0.849	1.639	0.514	0.428	0.518	1.6	0.512	0.905	1.106	1.061	1.045	1.095
A-601	260.5	552.8	313.645	315.652	159.173	2893.54	2	2	Tier 3 zero-reaction											1	2	15	0	1.406	0.421	1.497	1.147	0.973	1.579	0.294	1.374	1.677	1.324	1.033	1.426	1.356	0.908	0.929	1.894	1.004	1.488	0.769	1.07	1.117	1.123	1.322
A-602	260.6	552.9	465.672	467.679	463.227	2306.5	2	2	Tier 3 one-reaction											0	1	96	0	1.46	0.605	0.945	1.166	1.216	1.289	0.49	1.255	1.685	1.351	0.959	1.087	0.952	0.901	1.109	1.298	0.825	0.93	0.603	1.146	1.187	0.835	1.096
A-603	260.7	553.3	516.123	518.129	282.064	4901.09	1	1	Tier 3 one-reaction											0	1	115	0	1.344	0.537	1.176	1.16	1.728	1.144	0.478	1.513	1.3	1.215	2.374	1.285	1.156	1.314	1.443	1.526	1.341	1.006	2.6	1.056	1.402	1.316	1.309
A-604	261	554.3	516.623	518.628	282.564	3078	1	1	Unidentified														0	1.169	0.608	1.341	1.81	1.457	1.367	0.972	1.713	1.44	0.885	2.262	1.457	1.305	1.529	1.428	1.333	1.492	1.419	2.786	1.063	1.037	1.347	1.636
A-605	261.6	555.9	436.159	438.166	404.202	3188.31	2	2	Tier 3 only two-reaction											0	0	141	0.0303	0.264	0.667	0.882	0.386	1.279	0.454	2.336	0.707	0.781	0.96	0.25	0.939	0.527	0.503	0.428	1.489	1.649	0.812	2.873	1.019	1.192	1.065	1.16
A-607	262.2	557.8	516.617	518.623	282.559	4425.85	1	1	Unidentified														0	0.526	0.399	1.018	1.167	0.946	0.912	0.776	0.99	1.093	0.547	0.914	0.529	0.854	1.24	1.004	0.7	0.989	1.112	1.519	1.488	0.927	0.904	0.81
A-608	262.3	558	446.174	448.181	212.116	3605.85	1	1	Tier 1	AXA00596000	HMDB0011180	prolyl-proline	0.4	13.2									0	0.728	0.94	0.652	0.922	0.952	0.987	0.569	0.456	0.96	0.464	1.232	1.206	0.629	0.614	0.772	0.684	0.349	0.702	0.593	0.645	0.656	0.684	0.787
A-609	262.3	558.1	399.1	401.108	165.042	4059.2	1	1	Tier 3 zero-reaction											3	17	303	0	1.174	0.966	0.886	1.048	1.061	1.207	0.687	0.851	0.468	1.002	0.875	0.941	0.868	1.128	1.159	1.309	1.101	0.871	0.999	0.828	0.829	0.814	0.874
A-610	262.3	558.1	573.104	575.111	339.046	2694	1	1	Tier 3 zero-reaction											2	9	191	0	0.627	0.451	1.256	1.22	0.785	0.58	0.729	0.83	1.047	0.58	0.716	0.534	0.966	0.989	1.028	0.769	0.967	1.244	1.261	1.244	0.822	0.603	0.541
A-611	262.3	558.2	554.632	556.639	320.574	35647.2	1	1	Unidentified														0	0.552	0.385	1.115	1.273	0.722	0.759	0.858	0.947	1.153	0.597	0.842	0.498	1.014	1.084	1.009	0.691	1.093	1.474	1.387	1.697	0.839	0.75	0.837
A-612	262.4	558.2	554.131	556.138	320.073	88422.2	1	1	Tier 3 one-reaction											0	6	192	0	0.489	0.384	1.062	1.175	0.698	0.729	0.855	0.824	1.023	0.555	0.712	0.463	0.966	0.972	0.803	0.584	1.079	1.456	1.332	1.522	0.759	0.815	0.804
A-613	262.6	558.9	423.122	425.129	189.064	5525.28	1	1	Tier 3 zero-reaction											2	33	525	0	0.606	0.309	0.878	0.81	0.762	0.912	0.642	0.628	0.774	0.72	0.426	0.52	0.583	0.58	0.635	0.925	0.831	1.016	1.117	1.537	0.929	0.873	0.882
A-614	263.3	561	396.135	398.142	324.154	58700.8	2	2	Tier 3 zero-reaction											1	7	215	0	1.762	0.551	0.828	1.071	1.348	1.386	0.747	0.901	1.137	1.443	0.734	0.886	0.47	0.551	0.888	1.518	1.045	0.746	0.936	1.23	0.896	1.011	1.016
A-615	263.4	561.4	447.573	449.58	427.029	1940	2	2	Tier 3 zero-reaction											3	20	189	0.0303	2.077	0.362	1.107	1.124	1.429	1.66	0.2461	0.987	1.135	1.239	1.602	1.023	0.694	1.159	1.279	2.353	0.815	1.905	0.982	1.035	0.977	0.885	0.828
A-616	263.5	561.5	315.108	317.115	162.1	7479.94	2	2	Tier 3 zero-reaction											1	15	219	0	1.757	0.564	0.786	1.071	1.225	1.506	0.722	0.797	1.239	1.588	0.798	0.938	0.587	0.576	0.918	1.537	1.162	0.874	0.948	1.054	1.035	1	1.076
A-618	264	562.9	369.057	371.064	134.999	7897.19	1	1	Tier 3 one-reaction											0	4	124	0	1.146	0.655	0.881	1.245	1.201	1.142	0.794	1.293	1.218	1.223	1.22	1.249	1.036	0.937	1.468	1.173	1.187	1.188	1.118	1.215	0.96	1.204	1.059
A-619	264.6	564.7	381.111	383.118	147.053	8885.67	1	1	Tier 2						AYA00009000	C12269	N-Methyl aspartic acid	0.82	112.9				0	1.125	0.562	1.001	1.035	1.102	1.038	0.661	1.06	1.119	1.072	1.005	1.138	0.976	0.89	0.989	1.344	1.001	0.974	1.195	0.961	0.941	1.037	0.984
A-621	264.9	565.6	303.116	305.123	69.0573	2893.6	1	1	Tier 3 one-reaction											0	2	182	0	0.999	1.479	0.872	1.048	0.995	0.904	1.308	0.864	0.875	0.986	1.01	1.386	0.758	1.091	1.178	1.039	1.062	0.912	1.018	0.948	1.134	0.994	1.004
A-622	265.5	567.6	525.129	527.135	582.14	2671.67	2	2	Tier 3 one-reaction											0	1	147	0	0.673	0.416	1.027	1.428	0.935	0.801	0.805	1.016	1.259	0.577	1.101	0.662	1.025	1.163	1.084	1.038	1.342	1.396	2.34	1.638	1.131	1.117	0.997
A-623	265.6	567.7	456.159	458.165	222.1	6119.61	1	1	Tier 1	AXA01277000	HMDB0028995	Phenylalanyl-Glycine	0.42	12.7									0	1.219	2.045	0.449	0.767	1.198	1.073	2.047	0.799	0.863	1.073	0.828	0.822	0.682	1.12	0.799	1.154	1.113	1.231	0.71	0.862	1.197	1.07	1.111
A-624	265.6	567.7	343.072	345.079	109.014	10090	1	1	Tier 3 only two-reaction											0	0	1	0	1.412	1.022	0.775	1.369	1.327	1.097	0.819	1.231	0.43	0.89	1.765	1.161	1.184	1.896	1.806	0.811	0.819	0.834	1.045	0.599	0.665	0.76	0.743
A-625	265.6	567.9	422.174	424.18	188.116	3191.6	1	1	Tier 1	AXA01000000	HMDB0028700	Alanyl-Valine	1.05	1.5									0	1.034	0.976	0.802	0.66	0.654	0.681	2.151	0.627	0.916	0.758	0.653	0.586	0.629	0.619	0.851	0.865	1.19	0.809	1.059	0.782	0.955	1.145	1.022
A-626	265.7	568.2	303.08	305.087	69.0215	6761.44	1	1	Tier 3 one-reaction											0	3	161	0	1.333	0.891	0.856	1.169	0.966	1.054	0.76	0.943	0.436	0.809	1.443	1.094	0.92	1.499	1.616	0.807	0.848	0.615	1.003	0.512	0.705	0.628	0.762
A-627	265.8	568.3	260.074	262.08	26.0156	10373.4	1	1	Tier 3 one-reaction											0	3	228	0	1.49	1.125	0.778	1.459	1.238	1.139	0.829	1.247	0.481	0.937	1.824	1.212	1.25	1.908	1.714	0.984	0.767	0.745	0.945	0.684	0.826	0.741	0.792
A-630	266.6	570.8	292.1	294.107	58.0418	5483.14	1	1	Tier 3 zero-reaction											2	23	460	0	1.074	0.95	0.865	0.858	0.893	0.809	0.813	0.892	0.767	0.815	0.982	0.873	0.693	0.826	0.899	1.048	0.754	0.716	0.884	0.802	1.1	0.961	1.07
A-632	266.8	571.4	369.094	371.1	135.036	25485.7	1	1	Tier 1	AXA04433000	C22040	Methylcysteine	0.45	9.2									0	1.539	0.531	1.082	1.126	0.941	0.822	0.652	0.906	1.239	1.041	1.169	1.267	0.928	1.15	1.026	1.388	0.914	1.231	1.237	1.017	1.019	0.971	1.022
A-633	267.3	572.8	477.137	479.144	486.158	7133.05	2	2	Tier 3 one-reaction											0	20	502	0	0.382	1.522	1.9	0.492	0.833	0.298	1.597	1.149	0.831	1.091	0.215	0.428	1.039	0.513	0.593	1.356	1.902	1.848	1.938	0.699	1.251	1.026	1.175
A-634	267.4	573.1	382.12	384.126	296.123	4643.55	2	2	Tier 3 one-reaction											0	13	289	0	1.396	1.026	1.108	1.377	1.194	1.159	0.712	1.222	1.095	1.321	1.5	1.908	1.272	1.411	1.288	1.324	0.95	1.273	1.405	0.846	1.272	1.285	1.24
A-635	267.4	573.2	306.637	308.644	145.158	13495	2	2	Tier 2						AAA00763000	C00315	Isomer 1 of Spermidine	0.12	59.2				0	1.968	0.323	1.155	1.521	0.993	1.448	0.31	2.219	0.905	0.655	3.913	0.949	1.215	1.767	0.542	2.593	1.122	1.062	3.45	0.625	1.525	1.579	1.685
A-636	267.5	573.4	477.137	479.144	243.079	7663.43	1	1	Tier 3 one-reaction											0	3	157	0	0.369	1.522	1.9	0.492	0.833	0.298	1.597	1.149	0.831	1.091	0.215	0.428	1.039	0.513	0.593	1.356	1.902	1.848	1.938	0.699	1.251	1.026	1.175
A-637	267.6	573.6	396.111	398.118	324.106	3179.67	2	2	Tier 3 one-reaction											0	31	528	0	0.382	1.534	1.324	0.467	0.808	0.29	1.516	0.948	0.74	0.577	0.306	0.299	0.804	0.317	0.617	1.073	1.393	1.121	1.457	0.505	1.031	1.066	1.007
A-638	268.2	575.5	470.138	472.147	236.079	3160.73	1	1	Tier 2						AAA00988000	C02700	Isomer 1 of L-Formylkynurenine / N'-Formylkynurenine	0.94	71.7				0	0.78	1.121	1.002	0.908	0.908	0.843	1.094	0.829	0.738	1.125	0.839	1.279	0.89	0.692	1.018	1.025	0.927	1.078	0.89	0.746	1.175	1.063	1.18
A-639	268.8	577.1	453.078	455.085	219.02	4301.46	1	1	Tier 3 one-reaction											0	7	204	0	0.971	1.397	1.157	0.96	1.417	1.05	1.586	1.012	1.287	1.378	0.966	1.828	0.968	0.766	1.179	1.177	1.228	0.806	1.076	1.298	1.167	0.936	0.972
A-640	268.8	577.2	369.64	371.647	271.164	6312.47	2	2	Tier 3 one-reaction											0	1	40	0	1.046	0.636	1.043	1.417	1.187	1.361	0.732	1.067	1.239	1.169	1.333	1.458	1.242	1.387	1.143	1.446	1.062	1.077	1.561	1.106	1.326	1.231	1.362
A-641	268.8	577.3	377.116	379.123	143.058	29525.6	1	1	Tier 3 zero-reaction											1	25	397	0	1.184	0.385	0.88	1.024	1.258	1.369	0.435	0.939	1.087	1.136	1.076	1.005	0.64	0.73	1.299	1.465	0.802	0.818	1.049	1.213	1.19	1.277	1.102
A-642	269	577.8	473.086	475.093	478.055	25560.9	2	2	Tier 3 only two-reaction											0	0	88	0	1.093	0.567	0.833	0.853	0.936	0.863	0.464	0.848	0.723	0.758	0.586	1.083	0.736	0.83	1.039	0.826	0.782	0.849	0.692	0.721	0.663	0.632	0.686
A-644	269.3	578.6	367.168	369.175	133.11	5991.15	1	1	Tier 3 one-reaction											0	9	174	0	0.506	0.95	1.406	1.598	1.175	0.421	0.237	2.008	1.742	1.765	0.394	0.526	1.6	1.536	1.428	0.916	0.462	0.383	1.502	2.242	1.04	1.124	1.099
A-645	269.4	579.1	424.099	426.106	190.041	22788.1	1	1	Tier 3 one-reaction											0	2	118	0	1.373	0.317	1.942	0.831	0.784	0.708	1.207	0.829	0.878	1.174	0.502	0.875	1.06	1.033	0.543	0.598	1.949	1.067	2.264	0.955	0.944	0.939	0.987
A-646	269.6	579.5	310.074	312.081	76.0155	11505.5	1	1	Tier 3 zero-reaction											1	15	513	0	0.95	1.811	0.913	0.833	0.914	0.873	0.926	1.041	0.909	0.836	0.518	0.795	0.867	0.616	0.791	1.077	0.85	0.824	0.851	0.624	1.365	1.067	0.894
A-647	269.6	579.6	466.076	468.082	464.034	5556.94	2	2	Tier 3 only two-reaction											0	0	44	0	0.462	2.219	0.925	0.707	1.311	0.441	4.009	0.724	0.835	1.064	1.155	1.185	0.526	1.495	0.343	0.495	1.242	0.741	2.163	1.053	1.163	1.159	1.159
A-648	269.6	579.6	474.067	476.073	240.008	6056.18	1	1	Tier 3 only two-reaction											0	0	66	0	1.909	0.506	1.641	1.146	1.185	1.136	0.472	1.018	0.965	0.863	0.786	1.499	0.996	1.119	1.462	1.08	0.74	1.112	1.183	0.714	0.824	0.827	0.767
A-649	269.7	579.8	410.587	412.593	353.056	2048.33	2	2	Tier 3 one-reaction											0	3	153	0	0.537	2.199	1.373	0.783	1.353	0.364	4.305	0.758	0.705	1.156	1.025	1.558	0.518	1.679	0.547	0.594	1.374	0.726	2.499	1.028	1.086	1.467	0.988
A-650	269.7	579.9	467.076	469.083	466.035	2915.5	2	2	Tier 3 one-reaction											0	1	93	0.0606	0.784	0.992	0.89	0.522	0.92	0.279	1.212	0.961	0.623	0.695	0.732	0.982	0.365	0.789	0.4236	0.553	0.91	0.59	1.19	0.593	0.784	0.844	0.846
A-651	269.7	580	409.587	411.593	351.057	9126.86	2	2	Tier 3 one-reaction											0	1	155	0	0.448	2.299	0.861	0.636	1.274	0.539	5.147	0.593	0.827	1.36	0.943	1.267	0.511	1.593	0.404	0.665	1.386	0.726	2.486	1.095	1.105	1.013	1.329
A-652	269.7	580.1	448.102	450.109	428.088	64247.3	2	2	Tier 3 one-reaction											0	1	123	0	0.728	2.619	1.608	0.933	2.241	0.528	5.447	0.822	0.897	1.451	1.059	1.349	0.9	1.776	0.52	0.717	1.493	0.802	2.983	1.787	1.25	1.323	1.832
A-653	269.8	580.1	447.102	449.109	426.088	275967	2	2	Tier 2						AAA00667000	C05526	S-Glutathionyl-L-cysteine - 2 tags / Cysteineglutathione disulfide	0.21	93.5				0	0.448	2.381	0.942	0.627	1.222	0.447	4.859	0.652	0.829	1.195	0.946	1.218	0.428	1.533	0.347	0.453	1.364	0.704	2.2	0.916	1.175	1.085	1.091
A-654	269.8	580.2	458.093	460.098	448.069	2037.2	2	2	Tier 3 only two-reaction											0	0	115	0.1515	0.667	1.921	1.21	1.003	1.392	0.783	2.092	0.918	1.196	1.19	1.01	3.6913	0.699	1.521	0.435	0.785	1.421	0.887	2.031	1.078	1.623	1.094	1.119
A-655	270	580.7	531.127	533.134	594.138	2266	2	2	Tier 3 one-reaction											0	5	175	0	1.189	0.49	1.12	1.865	1.277	1.048	0.828	1.258	1.311	0.967	1.481	1.145	1.29	1.436	1.084	0.987	0.929	1.32	1.008	1.028	0.899	0.948	0.781
A-656	270.2	581.5	473.586	475.596	239.528	9380.57	1	1	Unidentified														0	0.866	0.709	0.724	0.806	0.828	0.655	0.535	0.717	0.724	0.702	0.78	0.803	0.633	0.761	1.11	0.896	0.796	0.836	0.884	0.808	0.795	0.798	0.806
A-657	270.6	582.5	396.093	398.1	162.035	3096.77	1	1	Tier 3 zero-reaction											1	3	124	0	1.291	1.655	1.738	1.691	0.918	1.013	1.646	1.069	1.987	2.109	0.826	1.372	0.948	0.883	1.295	1.225	1.208	1.382	1.215	1.681	1.029	0.94	1.161
A-658	271.3	584.8	350.117	352.124	232.117	2795.3	2	2	Tier 3 one-reaction											0	6	85	0	1.515	1.094	0.823	1.224	0.942	1.253	1.853	0.972	0.481	0.835	1.073	1.025	1.026	1.15	0.685	0.893	0.946	0.657	0.63	0.652	0.92	0.774	0.669
A-660	272.2	587.2	348.089	350.096	114.031	2204.33	1	1	Tier 2						AXA02727000		Isomer 1 of Norfuraneol	1.78	151.8				0	1.412	3.273	1.018	1.068	1.033	1.151	2.038	1.25	1.284	0.986	1.362	1.105	0.901	1.152	1.203	0.991	1.001	1.028	0.832	0.756	1.336	1.214	1.392
A-661	272.7	588.7	418.1	420.106	368.083	4027.62	2	2	Tier 3 one-reaction											0	3	114	0	0.552	1.835	0.926	0.656	1.364	0.412	2.891	0.761	0.6	1.183	1.249	0.986	0.673	1.591	0.707	0.782	1.308	0.768	2.468	1.035	1.173	1.299	1.109
A-662	272.9	589.5	399.123	401.129	165.064	3175.33	1	1	Tier 1	AXA00381000	C04152	1-Methylguanine	1.73	15.3									0	0.862	2.01	1.052	1.332	0.656	0.656	2.284	1.137	2.192	1.358	0.466	0.89	1.64	1.319	0.787	0.476	1.094	1.015	1.113	1.123	1.076	1.067	0.846
A-663	273.6	591.5	517.13	519.137	283.072	9523.75	1	1	Tier 3 one-reaction											0	37	505	0	1.289	0.545	0.966	1.479	1.174	0.975	0.749	1.2	1.098	1.043	1.69	1.015	1.122	1.471	1.335	1.071	1.204	1.147	1.423	1.07	0.857	0.965	0.874
A-664	273.7	591.7	517.631	519.638	283.573	5189.5	1	1	Unidentified														0	1.548	0.58	1.045	1.524	1.507	1.204	0.718	1.327	1.226	1.134	1.648	1.284	1.3	1.403	1.446	1.08	1.177	1.31	1.635	1.371	1.019	1.179	0.912
A-666	273.8	592.1	536.103	538.11	604.09	5894.8	2	2	Tier 3 one-reaction											0	6	85	0	1.277	0.512	1.026	1.418	1.149	1.023	0.548	1.1	0.858	0.859	1.628	1.073	0.973	1.354	1.143	1.108	1.038	1.034	1.18	1.027	0.82	0.945	0.891
A-667	273.8	592.2	368.172	370.178	268.226	6583.68	2	2	Tier 3 one-reaction											0	1	6	0	0.884	0.392	0.999	1.421	1.071	0.838	0.31	1.162	1.176	1.216	0.416	0.787	1.317	1.556	0.442	0.649	0.791	0.369	1.164	1.106	0.642	0.799	0.673
A-668	274	592.7	783.177	785.182	549.118	2733.69	1	1	Tier 3 one-reaction											0	1	139	0	1.351	0.5	0.863	1.494	1.181	0.924	0.56	1.298	0.966	0.968	1.468	0.998	1.144	1.066	1.204	1.06	1.026	1.124	1.531	1.065	0.826	0.947	0.895
A-669	274	592.8	409.613	411.62	351.11	3720.67	2	2	Tier 3 one-reaction											0	7	395	0	1.026	0.674	2.39	0.719	0.645	0.504	0.7	0.824	0.73	0.804	0.731	0.39	0.807	0.693	0.713	1.645	1.347	0.693	2.216	0.895	1.079	0.873	1.075
A-670	274.1	592.9	528.121	530.127	588.126	2556	2	2	Tier 3 one-reaction											0	1	153	0	1.368	0.723	1.12	1.397	1.442	0.932	0.606	1.214	1.04	1.199	1.49	1.348	1.046	1.487	1.131	1.121	1.163	1.141	1.398	1.026	1.035	1.321	0.88
A-671	274.1	593.1	536.605	538.611	302.547	3605.89	1	1	Unidentified														0	1.453	0.567	1.103	1.625	1.37	1.031	0.695	1.218	1.093	0.991	1.787	1.22	1.536	1.891	1.293	1.221	1.117	1.297	1.449	1.272	1.066	0.924	1.14
A-672	274.3	593.6	517.13	519.137	566.144	7461	2	2	Tier 3 one-reaction											0	2	186	0	1.289	0.545	0.966	1.479	1.174	0.975	0.749	1.2	1.098	1.043	1.69	1.015	1.122	1.471	1.335	1.071	1.204	1.147	1.423	1.07	0.857	0.965	0.874
A-673	274.4	593.7	539.124	541.132	305.065	4828.67	1	1	Tier 2						AAA01726000	C20559	Isomer 1 of 4-(beta-D-Ribofuranosyl)aniline 5'-phosphate	2.41	148.6				0	1.399	0.623	1.238	1.356	1.3	1.161	0.768	1.176	1.089	1.219	1.565	1.097	1.048	1.57	1.428	1.016	1.099	1.155	1.072	1.055	0.991	0.905	1.081
A-678	275.8	598	432.158	434.165	198.1	7777.27	1	1	Tier 3 one-reaction											0	10	277	0	0.76	0.59	0.731	1.313	0.841	1.075	0.791	0.904	0.819	0.869	0.875	1.175	0.939	1.094	1.316	0.991	0.816	1.032	1.166	1.086	0.877	0.916	0.913
A-679	276.1	598.7	468.601	470.608	234.543	3044.4	1	1	Unidentified														0	1.357	0.487	1.008	1.224	0.937	0.627	0.669	1.174	1.089	0.883	0.746	0.854	0.9	0.857	1.308	1.186	0.927	1.039	0.785	0.929	0.861	0.759	0.975
A-680	276.4	599.7	466.198	468.206	232.14	2820.46	1	1	Tier 1	AXA01338000	HMDB0029065	Threoninyl-Leucine	5.03	0.3									0.0303	1.044	0.679	1.149	1.129	0.922	1.251	2.333	1.332	1.251	0.954	1.023	1.133	1.11	1.27	0.893	1.63	1.395	1.807	1.296	1.152	1.208	1.33	1.315
A-682	277.2	602.1	350.127	352.134	116.069	10761.4	1	1	Tier 3 one-reaction											0	1	34	0	1.57	0.666	1.31	1.375	1.198	1.287	0.75	1.21	1.358	1.196	1.586	1.459	1.312	1.469	1.345	1.719	1.08	1.403	1.517	1.294	1.309	1.314	1.291
A-683	277.3	602.5	321.09	323.097	87.0318	17383.6	1	1	Tier 2						AAA00593000	C20253	Isomer 1 of Aminoacrylic acid	0.96	0.9				0	1.547	0.24	0.726	1.248	0.875	1.588	0.282	1.208	1.417	1.15	2.09	1.186	0.911	1.056	0.943	1.526	0.742	1.051	0.957	0.821	1.063	1.144	1.136
A-685	278.1	604.7	573.608	575.615	679.1	3413.5	2	2	Tier 3 zero-reaction											1	1	98	0.0303	1.615	0.2597	0.919	1.243	1.531	1.559	0.277	1.111	1.113	1.372	1.049	1.217	0.892	1.059	1.225	1.177	1.075	1.169	0.888	1.135	1.029	1.117	1.053
A-686	278.3	605.5	292.1	294.107	58.0412	4101	1	1	Tier 3 only two-reaction											0	0	1	0	1.031	0.949	0.914	0.912	0.951	0.879	0.808	0.974	0.768	0.926	0.969	0.911	0.685	0.855	0.922	1.031	0.777	0.736	0.971	0.817	1.177	1.019	1.093
A-687	278.4	605.7	399.588	401.594	331.059	4046.75	2	2	Tier 3 one-reaction											0	4	231	0.0303	1.01	0.193	0.67	1.006	0.738	0.639	0.54	0.935	1.117	2.042	1.553	0.889	0.736	1.582	2.33	0.919	1.238	1.451	0.806	2.018	0.7928	0.896	0.801
A-688	278.8	607	573.609	575.616	339.551	3241.82	1	1	Unidentified														0.0303	1.62	0.2597	0.919	1.274	1.562	1.537	0.277	1.067	1.131	1.36	1.023	1.219	0.883	1.005	1.23	1.216	1.049	1.169	0.888	1.113	1.076	1.136	1.062
A-689	278.9	607	460.117	462.123	226.059	4479.5	1	1	Tier 3 zero-reaction											1	19	409	0.0909	0.321	3.81	0.232	0.229	0.187	0.248	0.819	0.484	0.386	0.186	0.154	0.0963	0.384	0.251	0.307	0.372	0.229	0.177	0.264	0.139	0.788	0.694	0.746
A-690	278.9	607.2	466.43	468.437	232.372	16077.4	1	1	Unidentified														0	1.512	0.068	0.961	1.272	1.311	1.34	0.206	1.05	1.282	1.236	1.09	1.371	0.833	1.093	1.031	1.315	1.027	1.096	0.828	1.029	1.057	0.917	0.921
A-692	279.1	607.7	476.184	478.191	242.125	3369	1	1	Tier 3 one-reaction											0	6	159	0	0.863	1.391	1.042	0.901	0.782	0.865	1.983	1.108	0.751	0.873	1.087	0.923	0.89	0.945	0.837	0.939	1.052	0.986	0.94	0.922	0.778	0.794	0.967
A-694	279.4	608.5	460.427	462.433	226.368	6168.36	1	1	Unidentified														0	1.67	0.273	0.832	1.173	1.271	1.349	0.291	1.1	1.065	1.191	1.212	1.231	0.876	1.1	1.089	1.317	0.802	1.163	0.824	1.12	0.961	0.746	0.614
A-695	279.8	609.8	330.079	332.086	96.0208	10587.5	1	1	Tier 3 one-reaction											0	4	314	0	1.457	0.398	1.043	1.461	1.266	1.418	0.381	1.21	1.497	1.295	1.303	1.256	0.877	1.272	1.553	1.651	1.168	1.42	1.148	1.3	1.076	1	1.058
A-696	279.9	610.2	455.095	457.101	221.037	226489	1	1	Tier 3 zero-reaction											1	16	319	0	1.485	0.016	0.85	1.598	1.425	1.375	0.133	1.147	1.604	1.371	1.339	1.371	0.8	1.383	1.75	1.694	1.217	1.516	1.059	1.664	1.092	1.173	1.071
A-697	280.1	610.8	349.72	351.728	115.661	20532.7	1	1	Unidentified														0	1.371	0.372	1.192	1.622	0.958	1.326	0.639	1.081	1.67	1.135	2.04	1.18	1.398	1.758	1.276	1.603	0.989	1.284	1.306	1.165	1.235	1.369	1.268
A-698	280.8	613.3	349.122	351.129	115.064	2.03776e+07	1	1	Tier 1	AAA00804000	C00148	Proline	2.17	2.5									0	1.23	0.535	1.028	1.209	1.065	1.076	0.6	1.062	1.123	0.965	1.294	1.162	1.089	1.239	1.183	1.351	0.922	1.142	1.202	1.008	0.992	1.005	1.01
A-699	281.3	615.3	285.16	287.166	51.1013	57535.2	1	1	Unidentified														0	1.353	0.555	1.058	1.296	1.099	1.111	0.628	1.094	1.115	0.942	1.258	1.156	1.095	1.27	1.154	1.54	0.929	1.155	1.199	1.06	1.074	1.02	1.086
A-701	282.4	619.6	335.105	337.112	101.047	17635.8	1	1	Tier 2						AXA01626000		(S)-2-Azetidinecarboxylic acid	1.86	42				0	1.227	0.896	1.255	1.171	1.217	1.099	1.097	1.248	1.432	1.083	1.26	1.349	1.073	1.292	1.412	1.479	0.91	1.43	1.223	1.124	1.424	1.144	1.131
A-702	282.8	620.8	369.113	371.118	135.054	649588	1	1	Tier 2						AAA00455000	C00147	Adenine	0.86	50.8				0	1.323	0.49	0.99	1.172	0.876	0.887	0.58	0.931	1.23	0.976	1.799	0.946	0.755	1.135	1.809	1.597	1.177	1.193	0.849	0.906	0.979	1.069	1.082
A-703	283	621.7	362.153	364.159	128.095	12718.2	1	1	Tier 3 one-reaction											0	8	164	0	1.326	1.727	0.852	1.239	1.062	1.211	2.502	0.939	1.128	1.066	1.206	1.192	0.649	0.941	1.317	1.185	1.062	1.071	1.02	0.984	0.968	1.038	1.02
A-704	283.2	622.3	354.063	356.07	240.009	173614	2	2	Tier 3 only two-reaction											0	0	57	0	1.401	0.725	1.049	1.048	1.126	1.179	0.665	1.043	0.935	0.963	0.785	1.292	1.02	0.92	1.139	1.051	0.917	1.097	0.816	0.853	0.769	0.798	0.762
A-705	283.8	624.8	426.119	428.126	384.122	11564	2	2	Tier 1	AAA00658000	C00021	S-Adenosylhomocysteine	0.19	6.3									0	1.107	0.18	0.599	0.809	0.55	0.496	0.459	0.917	1.286	2.313	1.756	0.867	0.638	1.298	1.566	1.238	1.327	1.435	0.696	2.144	0.992	1.048	1.074
A-706	283.9	625.3	405.195	407.202	171.137	39022.8	1	1	Tier 3 only two-reaction											0	0	36	0	1.509	0.328	1.347	1.088	0.915	1.087	0.641	0.949	1.202	0.923	0.709	0.983	0.833	0.787	0.749	1.025	0.69	1.404	0.798	1.049	0.796	0.715	0.83
A-707	284	625.5	339.137	341.144	105.079	23101.9	1	1	Tier 2						AYA00060000	C11260	2-Amino-2-methyl-1,3-propanediol	1.02	133.4				0	1.02	1.586	0.912	1	1.077	0.89	1.227	0.812	0.852	0.995	0.925	1.399	0.817	0.967	1.176	1.157	1.034	0.817	1.054	0.877	1.059	1.054	1.029
A-708	284.1	626	391.047	393.054	313.978	23747.5	2	2	Tier 3 only two-reaction											0	0	57	0	1.302	0.851	1.085	1.135	1.17	1.143	0.713	1.066	1.069	1.095	0.874	1.328	1.041	1.068	1.249	1.052	1.018	1.257	0.818	1.085	0.865	0.839	0.812
A-709	284.2	626.4	338.106	340.112	104.048	5631.43	1	1	Tier 3 zero-reaction											8	58	664	0	0.977	0.589	0.859	1.046	0.946	1.079	0.57	1.183	1.033	0.913	0.888	1.005	0.895	0.879	1.128	0.955	0.919	1.045	0.896	0.895	0.756	0.981	0.892
A-710	284.8	628.5	382.042	384.05	295.967	7339.48	2	2	Tier 3 only two-reaction											0	0	111	0	1.054	0.757	0.92	0.856	0.897	1.029	0.721	0.909	0.801	0.91	0.713	1.004	0.841	0.953	1.159	0.931	0.966	1.092	0.745	0.748	0.589	0.579	0.664
A-711	284.8	628.7	392.046	394.054	315.975	6298.33	2	2	Tier 3 one-reaction											0	2	38	0	1.281	0.663	0.912	1.101	1.136	1.166	0.66	1.019	0.875	0.969	0.908	1.08	0.883	1.044	1.247	1.23	1.041	1.145	0.909	1.105	0.643	0.807	0.852
A-712	284.9	629	385.05	387.058	301.984	3556.75	2	2	Tier 3 one-reaction											0	1	30	0	1.876	1.118	1.795	1.396	1.515	1.523	1.571	1.298	1.143	1.368	1.203	1.602	1.115	1.493	1.239	1.501	0.904	1.5	1.35	0.934	1.154	1.18	0.995
A-713	285	629.3	473.06	475.066	239.001	6746.56	1	1	Tier 3 only two-reaction											0	0	3	0	1.399	0.796	1.04	1.032	1.143	1.318	0.689	1.086	1.038	0.967	0.924	1.162	1.017	1.024	1.229	1.132	1.006	1.155	0.905	0.944	0.801	0.846	0.792
A-714	285	629.3	399.033	401.04	329.95	3455.56	2	2	Tier 3 only two-reaction											0	0	13	0.0303	1.285	0.721	1.309	1.078	1.076	0.953	0.4177	1.123	1.104	0.986	0.846	1.27	0.965	1.176	1.214	1.061	1.137	0.835	0.859	0.765	0.76	0.834	0.903
A-715	285.5	631.1	355.063	357.069	242.009	26212.2	2	2	Tier 3 one-reaction											0	7	147	0	1.531	0.847	1.132	1.191	1.212	1.225	0.732	1.138	1.074	1.088	0.95	1.383	1.08	1.173	1.334	1.148	1.106	1.268	0.935	1.04	0.889	0.918	0.903
A-716	286.1	633.4	477.138	479.144	243.079	21364.3	1	1	Tier 3 one-reaction											0	3	157	0	0.264	1.594	1.965	0.52	0.752	0.262	1.497	1.083	0.889	1.015	0.215	0.357	1.131	0.479	0.621	1.244	1.965	1.668	2.017	0.653	1.195	1.16	1.206
A-717	286.2	633.7	477.137	479.144	486.158	24691.6	2	2	Tier 3 one-reaction											0	20	498	0	0.264	1.594	1.965	0.52	0.752	0.262	1.497	1.083	0.889	1.015	0.215	0.357	1.131	0.479	0.621	1.244	1.965	1.668	2.017	0.653	1.195	1.16	1.206
A-718	286.7	636	377.116	379.123	143.058	14446.5	1	1	Tier 3 zero-reaction											1	25	397	0	1	0.523	0.923	0.978	1.169	0.955	0.639	1.171	1.17	1.057	1.063	1.153	0.985	0.886	1.26	1.201	0.916	1.027	0.971	0.92	1.03	1.049	0.995
A-720	287	636.8	526.073	528.079	292.014	4034.07	1	1	Tier 2						AXA03859000	C16557	Carboxyifosfamide	0.66	53.3				0.0303	1.128	0.1676	1.091	1.569	1.033	1.007	0.178	1.273	1.311	0.921	0.744	0.708	1.43	1.154	0.988	1.006	0.446	1.345	1.097	0.856	1.045	0.897	1.097
A-721	287	636.9	546.237	548.244	312.179	2365.43	1	1	Tier 3 one-reaction											0	4	116	0	1.579	0.486	0.914	0.989	0.956	1.474	0.67	1.21	1.422	0.871	1.321	1.033	0.919	1.177	1.018	1.494	1.425	1.068	1.208	0.946	1.082	1.115	1.102
A-723	287.6	639.1	428.162	430.169	388.207	5013.56	2	2	Tier 3 one-reaction											0	1	96	0.0606	0.214	0.563	0.938	0.613	1.216	0.272	2.36	0.856	0.853	1.082	0.129	1.214	0.614	0.726	0.121	0.73	2.038	0.676	2.806	1.032	1.085	1.01	1.01
A-724	287.8	640.1	436.154	438.161	404.192	2490.57	2	2	Tier 3 only two-reaction											0	0	151	0	1.332	0.869	0.899	0.997	1.071	1.358	1.903	1.184	1.233	0.922	1.073	0.869	0.942	0.824	0.721	1.382	0.987	0.835	1.112	0.962	1.16	1.371	0.79
A-725	287.9	640.4	391.591	393.597	157.532	4784	1	1	Unidentified														0	1.199	0.225	0.775	1.302	0.837	0.528	0.327	1.104	1.467	2.592	2.059	0.969	0.796	1.749	3.426	1.177	1.675	1.979	0.734	2.092	1.195	1.224	1.209
A-726	288.3	641.8	396.079	398.083	162.021	3719.14	1	1	Tier 3 only two-reaction											0	0	70	0	0.898	0.643	0.892	1.105	0.852	0.875	0.644	1.071	0.976	0.873	1.128	0.953	0.894	1.191	0.975	1.081	0.883	1.13	0.998	0.897	1.087	0.999	1.054
A-727	288.4	642.3	393.136	395.142	318.155	7858.83	2	2	Tier 3 one-reaction											0	5	93	0	2.144	0.996	1.149	1.829	1.717	1.354	0.876	1.647	1.798	1.66	1.217	1.269	1.183	1.247	1.338	2.148	1.331	1.384	1.149	1.43	1.131	1.357	1.407
A-728	288.5	642.7	391.59	393.597	315.064	5088.67	2	2	Tier 3 one-reaction											0	13	310	0	1.199	0.225	0.775	1.302	0.837	0.528	0.327	1.104	1.467	2.592	2.059	0.969	0.796	1.749	3.426	1.177	1.675	1.979	0.734	2.092	1.195	1.224	1.209
A-729	288.8	643.9	680.071	682.077	446.012	2844.86	1	1	Tier 3 one-reaction											0	3	96	0	1.534	0.751	0.731	0.854	0.917	0.772	0.87	0.839	0.526	0.836	1.05	0.97	0.641	0.809	1.064	0.952	0.658	0.931	0.6	0.994	0.637	0.631	0.489
A-731	289.6	646.7	321.126	323.133	87.0681	95986.7	1	1	Tier 2						AAA00759000	C00555	4-Aminobutyraldehyde	0.87	59.1				0	1.004	1.841	0.848	1.098	1.038	0.991	1.432	0.846	0.919	1.103	1.025	1.409	0.836	1.138	1.312	1.106	1.149	0.892	1.02	0.954	1.085	1.069	1.107
A-732	290.6	650.8	340.158	342.165	212.2	12686.9	2	2	Tier 3 only two-reaction											0	0	7	0	1.41	0.462	0.759	1.245	1.096	1.085	0.476	0.931	0.228	0.553	1.292	0.891	0.843	2.104	0.566	0.373	1.202	0.476	0.658	0.295	0.504	0.531	0.427
A-733	290.9	651.6	372.137	374.144	138.079	12002.6	1	1	Tier 3 one-reaction											0	4	219	0	0.902	0.521	0.992	1.26	1.221	1.184	0.657	1.153	1.438	0.835	1.595	1.186	1.112	1.418	1.541	1.283	0.936	0.958	1.945	0.978	1.384	1.416	1.545
A-734	290.9	651.7	356.106	358.113	122.047	2824	1	1	Tier 3 zero-reaction											1	9	171	0	0.728	1.586	1.356	0.994	1.194	0.841	2.284	0.955	1.185	1.221	0.989	0.925	1.087	1.035	1.166	1.709	1.706	1.049	1.446	1.267	1.28	1.548	1.411
A-736	291.7	654.3	321.09	323.097	87.0317	27325.7	1	1	Tier 2						AAA00593000	C20253	Aminoacrylic acid	1.01	52.7				0	1.351	0.913	0.864	1.195	1.254	1.095	0.746	1.158	0.416	0.85	1.514	1.039	1.085	1.611	1.631	0.775	0.93	0.701	1.047	0.694	0.769	0.779	0.839
A-738	292	655.3	383.109	385.116	149.051	1.83432e+06	1	1	Tier 1	AAA00657000	C00073	Methionine	0.58	1.9									0	0.936	2.623	0.737	0.812	0.738	0.78	2.412	0.797	0.888	0.801	0.925	1.114	0.813	0.798	0.543	0.999	0.868	0.819	1.032	0.702	1.035	1.048	1.051
A-739	292	655.4	488.046	490.053	253.988	42458.9	1	1	Tier 3 one-reaction											0	1	43	0	1.072	0.383	0.927	1.287	1.067	1.183	0.705	1.067	1.426	1.104	0.54	1.151	0.928	0.964	1.299	1.189	1.198	1.443	0.66	1.267	0.638	0.774	0.726
A-740	292.2	655.8	580.156	584.17	113.047	2999.67	1	2	Tier 3 zero-reaction											2	20	306	0	0.933	0.633	0.94	1.617	1.374	1.245	1.003	1.237	1.047	1.55	1.239	1.335	1.268	1.335	2.055	0.993	1.298	1.198	1.376	1.473	1.048	1.129	1.447
A-741	292.4	656.4	376.096	378.103	142.038	25381.2	1	1	Tier 3 zero-reaction											1	8	285	0	0.419	0.63	0.945	1.356	0.728	0.738	1.373	0.949	1.284	0.567	0.862	0.707	0.992	1.239	1.496	0.89	0.868	1.377	1.56	1.414	1.148	1.217	1.349
A-742	292.4	656.5	483.128	485.135	498.14	1888.2	2	2	Tier 3 one-reaction											0	6	245	0	1.351	1.741	1.059	0.92	1.078	0.9	0.727	1.262	1.13	1.01	2.17	1.526	0.935	0.925	1.272	1.362	1.018	1.167	1.442	1.006	1.205	1.2	1.025
A-743	292.5	656.7	390.629	392.635	156.57	2778	1	1	Unidentified														0.0606	1.345	0.3816	0.861	1.271	0.852	1.862	0.236	1.437	1.554	0.839	1.137	0.481	0.872	1.062	0.725	1.53	0.864	1.111	0.89	0.887	0.772	0.794	1.209
A-744	292.6	656.9	422.174	424.181	188.116	11688.1	1	1	Tier 1	AXA00109000	C02155	Glycyl-Leucine	1.06	1.3									0	1.022	1.504	1.04	0.692	0.817	1.078	1.789	1.066	1.012	0.877	0.736	0.863	0.922	0.896	0.53	1.484	1.183	1.545	0.897	0.921	1.222	1.098	1.117
A-745	292.6	657	421.619	423.626	187.561	6462	1	1	Unidentified														0	0.842	0.363	1.299	1.217	0.842	0.756	0.826	0.883	1.033	0.859	0.588	0.674	0.906	0.933	0.592	1.171	0.489	1.008	1.208	0.91	1.08	1.02	1.105
A-746	293.1	658.3	421.619	423.626	375.122	8713.9	2	2	Tier 3 one-reaction											0	10	284	0	0.842	0.363	1.299	1.217	0.842	0.756	0.826	0.883	1.033	0.859	0.588	0.674	0.906	0.933	0.592	1.171	0.489	1.008	1.208	0.91	1.08	1.02	1.105
A-747	293.4	659.2	388.137	390.144	308.158	3983.07	2	2	Tier 3 one-reaction											0	12	206	0	1.479	0.614	1.12	1.144	1.121	1.285	0.873	1.197	1.191	1.285	0.912	1.025	0.841	0.772	0.741	1.404	1.054	1.273	1.231	1.213	1.277	1.084	0.855
A-748	293.5	659.5	429.146	431.153	390.176	2211.25	2	2	Tier 3 one-reaction											0	4	170	0	1.174	1.102	0.934	1.033	1.061	1.29	1.351	1.17	0.935	0.952	0.864	0.93	0.883	0.827	0.814	1.261	0.818	1.13	1.087	0.799	0.978	1.11	0.993
A-749	293.9	660.6	292.1	294.107	58.042	3990	1	1	Tier 3 zero-reaction											2	23	460	0	0.969	0.938	0.86	0.858	0.908	0.812	0.825	0.888	0.789	0.943	0.927	0.932	0.687	0.892	0.941	0.977	0.827	0.845	0.859	0.805	1.185	1.089	1.101
A-751	294.8	663.1	460.052	462.058	225.993	3926	1	1	Tier 3 one-reaction											0	2	42	0.0303	1.514	0.613	1.093	0.994	1.163	1.233	0.785	1.267	0.946	1.11	1.153	1.116	0.912	1.084	1.078	0.99	0.972	1.072	0.822	1.006	0.758	0.727	0.705
A-752	295.1	664	351.137	353.144	117.079	8.61468e+06	1	1	Tier 1	AAA00705000	C00183	Valine	1.35	15.4									0	1.309	1.35	0.995	1.114	0.986	0.893	1.302	1.018	1.184	1.034	1.244	1.341	0.976	1.017	0.825	1.388	0.874	1.079	1.049	0.873	1.064	1.081	1.078
A-753	295.4	664.7	470.138	472.144	236.079	17329.6	1	1	Tier 2						AAA00988000	C02700	L-Formylkynurenine / N'-Formylkynurenine	0.88	17.6				0	0.978	0.57	0.948	1.106	0.999	1.079	0.702	1.336	1.254	1.187	0.338	1.243	1.061	1.111	1.143	1.228	1.155	1.185	0.892	0.934	0.977	0.964	1.088
A-755	296.5	667.9	477.139	479.144	486.162	4718.53	2	2	Tier 3 one-reaction											0	21	441	0	0.418	1.595	2.004	0.609	0.76	0.409	1.575	1.186	0.927	1.027	0.227	0.436	1.139	0.492	0.657	1.289	1.939	1.822	2.06	0.752	1.264	1.212	1.243
A-756	296.7	668.5	337.085	339.092	103.027	515442	1	1	Tier 2						AAA00589000	C20249	(Z)-3-Peroxyaminoacrylic acid	0.6	163.1				0	0.422	0.919	0.916	1.016	0.61	0.602	1.934	0.58	0.949	0.429	0.497	0.556	0.839	0.733	0.918	0.659	0.887	1.177	1.183	1.177	0.961	0.954	0.942
A-758	297.6	670.9	460.427	462.433	226.368	18386.8	1	1	Unidentified														0	1.636	0.138	0.87	1.218	1.26	1.401	0.214	1.04	1.155	1.225	1.185	1.322	0.83	1.043	1.047	1.315	0.923	1.183	0.817	1.153	0.941	0.897	0.86
A-759	297.6	671.1	317.131	319.138	83.073	3237	1	1	Tier 3 one-reaction											0	2	188	0	0.945	1.346	0.99	0.941	0.915	0.915	1.572	1.011	0.923	0.909	0.894	1.062	0.848	1.084	1.016	1.144	1.029	0.957	0.968	1.017	0.971	0.933	0.982
A-760	297.7	671.4	460.153	462.16	226.095	8583.05	1	1	Tier 2						AAA01757000	C00931	Porphobilinogen	1.11	145.7				0	0.781	0.355	0.942	1.09	0.812	1.135	0.555	0.953	0.927	0.743	1.232	0.924	0.938	1.073	1.105	1.234	0.798	0.718	1.341	1.033	1.373	1.078	1.462
A-761	298	672.2	346.085	348.092	112.027	223070	1	1	Tier 1	AAA00549000	C00106	Uracil	0.52	8.2									0	0.385	5.52	0.528	0.269	0.363	0.156	1.609	0.363	0.277	0.29	0.296	0.433	0.47	0.206	0.446	0.16	0.401	0.286	0.458	0.302	0.968	0.953	1.012
A-763	298.3	673.1	361.133	363.139	127.074	9391.91	1	1	Tier 1	AAA00769000	C01035	4-Guanidinobutanoic acid	0.64	13.1									0	0.905	1.03	1.044	0.944	1.263	1.042	1.333	1.085	1.08	1.179	0.996	1.078	0.79	0.884	1.067	1.408	1.293	0.942	1.304	1.175	1.426	1.328	1.172
A-764	298.4	673.3	539.636	543.649	72.5271	3545.2	1	2	Unidentified														0	1.487	1.131	0.873	1.644	1.633	1.193	0.982	0.999	1.15	1.074	1.034	1.3	1.322	1.265	1.346	1.264	1.094	1.236	1.205	1.078	1.002	0.952	0.977
A-765	298.6	673.8	539.135	543.148	72.0255	6022.43	1	2	Tier 3 only two-reaction											0	0	2	0	1.13	0.824	0.81	1.635	0.941	1.113	0.884	1.031	0.749	1.015	0.952	1.12	1.115	1.213	1.308	1.005	0.899	0.953	0.943	0.795	1.001	0.839	0.849
A-766	299.1	675.2	355.601	357.608	243.085	21814.4	2	2	Tier 3 zero-reaction											1	29	491	0	0.225	6.053	0.557	0.773	0.332	0.134	1.793	0.577	1.219	0.625	0.254	0.332	0.841	0.702	0.478	0.588	0.956	0.513	0.684	0.827	1.186	1.211	1.144
A-768	299.5	676.1	420.158	422.165	186.1	4033.28	1	1	Tier 2						AXA01288000		Isomer 1 of Prolyl-Alanine	1.1	167.9				0	1.103	0.497	0.933	1.302	0.866	1.206	0.412	0.932	1.364	1.285	0.632	1.211	1.081	1.594	1.02	1.192	1.163	1.293	1.082	1.396	0.786	0.734	0.869
A-769	300.5	679	442.142	444.149	208.084	6971.78	1	1	Tier 1	AAA00987000	C00328	Kynurenine	1.76	7.4									0	1.155	0.458	0.97	1.059	0.868	1.075	0.361	0.88	1.123	0.752	1.085	0.965	1.007	0.949	0.926	1.359	0.715	0.986	1.138	0.867	0.795	1.049	1.007
A-770	301.1	680.8	436.19	438.196	202.131	3097.67	1	1	Tier 1	AXA00992000	HMDB0028691	Alanyl-Leucine	0.81	0.8									0	0.777	0.93	0.755	0.264	0.523	0.611	4.004	0.947	0.597	0.733	0.853	0.418	0.514	0.601	0.572	0.777	1.612	0.81	0.788	0.572	1.056	1.076	0.811
A-772	301.5	682	408.17	410.176	174.112	38998.9	1	1	Tier 3 zero-reaction											2	6	78	0	1.163	1.028	1.024	1.201	1.12	1.118	1.063	1.29	1.235	1.2	1.303	1.59	1.013	1.234	1.288	1.457	1.146	1.133	1.171	1.151	1.153	1.089	1.384
A-774	301.6	682.1	300.08	302.086	132.043	8446.86	2	2	Tier 3 zero-reaction											7	69	753	0	0.197	6.407	0.554	0.899	0.31	0.191	1.681	0.715	1.207	0.639	0.232	0.306	1.039	0.667	0.516	0.575	0.975	0.508	0.613	0.797	1.064	1.053	1.059
A-776	301.7	682.4	312.601	314.607	157.085	7345.53	2	2	Tier 3 one-reaction											0	12	214	0	1.224	0.984	1.099	1.1	1.125	1.125	1.203	1.048	1.271	1.224	1.2	1.625	1.006	1.072	1.312	1.315	1.234	1.181	0.995	1	1.004	1.18	1.059
A-777	302	683.3	371.633	373.639	275.149	8044.69	2	2	Tier 2						AXA00404000		Epsilon-(gamma-Glutamyl)-lysine	0.63	86.2				0	1.501	0.952	0.783	1.029	1.32	1.173	1.052	0.889	1.15	1.146	0.857	1.005	0.716	0.64	0.671	1.126	0.849	0.867	0.951	1.026	1.022	1.062	0.929
A-778	302.1	683.5	335.142	337.149	101.084	42015.1	1	1	Tier 2						APA00767000	C12455	5-Aminopentanal	1.17	41.9				0	0.812	2.9	0.799	1.004	0.86	0.808	3.725	0.814	0.836	0.949	0.846	1.095	0.813	0.944	0.985	0.919	1.094	0.822	0.947	0.851	1.138	1.144	1.062
A-779	302.1	683.7	322.114	324.121	176.112	41701.1	2	2	Tier 3 only two-reaction											0	0	2	0	1.272	0.994	1.111	1.276	1.283	1.155	1.068	1.032	1.266	1.179	1.356	1.73	1.016	1.205	1.296	1.531	1.2	1.144	1.258	1.086	1.218	1.213	1.193
A-780	302.2	683.9	418.143	420.15	184.085	4946.57	1	1	Tier 3 one-reaction											0	15	312	0	1.648	1.161	1.204	1.44	1.121	0.932	1	1.133	1.267	0.853	1.253	1.127	0.948	0.976	0.962	1.285	0.571	0.949	1.049	0.767	1.063	1.213	0.943
A-781	302.8	685.5	454.651	456.658	220.593	2779	1	1	Unidentified														0	1.474	0.71	0.953	1.5	1.428	1.498	0.743	1.15	1.254	1.469	0.928	0.993	0.788	0.802	1.01	1.37	1.249	0.975	1.132	0.935	0.839	1.041	1.178
A-783	303	686.1	414.412	416.419	180.354	18324.5	1	1	Unidentified														0	1.652	0.037	0.917	1.478	1.424	1.438	0.148	1.121	1.515	1.33	1.373	1.5	0.823	1.226	1.25	1.465	1.023	1.309	0.806	1.231	1.084	0.994	0.954
A-784	303.1	686.3	455.095	457.102	221.037	97283.7	1	1	Tier 2						AAA00983000	C01111	7,8-Dihydroxykynurenic acid	9.52	180.3				0	1.539	0.027	0.863	1.353	1.257	1.315	0.136	1.184	1.38	1.268	1.328	1.25	0.803	1.235	1.449	1.584	1.1	1.323	0.925	1.371	1.036	1.075	1.038
A-786	303.5	687.4	374.117	376.123	140.059	13588.5	1	1	Tier 3 zero-reaction											4	16	317	0	1.339	0.59	1.067	1.285	1.295	1.107	0.623	1.283	1.341	1.419	1.475	1.562	1.374	1.152	1.388	1.704	0.986	1.307	1.061	1.219	1.244	1.312	1.113
A-787	303.5	687.5	447.573	449.58	427.029	3382.22	2	2	Tier 3 zero-reaction											3	20	188	0.0303	1.82	0.1773	1.135	1.18	1.393	1.476	0.189	0.984	1.314	1.374	1.519	1.256	0.849	1.225	1.342	1.952	0.886	1.745	1.101	1.221	1.146	0.986	0.849
A-788	303.7	688	330.079	332.086	96.0208	23135.9	1	1	Tier 3 one-reaction											0	4	314	0	1.545	0.197	0.999	1.306	1.244	1.402	0.307	1.174	1.342	1.283	1.284	1.247	0.85	1.122	1.341	1.571	1.127	1.281	0.97	1.225	1.007	1.004	1.077
A-789	303.8	688.3	577.23	579.237	343.172	4301.26	1	1	Tier 3 only two-reaction											0	0	127	0	0.744	1.24	0.53	0.886	0.823	0.933	1.156	0.918	1.745	0.79	0.534	0.595	0.499	1.58	0.574	1.18	1.551	0.938	2.224	0.663	1.143	0.918	1.074
A-791	304.3	689.6	324.09	326.096	90.0314	15792.3	1	1	Tier 3 zero-reaction											5	41	637	0	0.647	0.634	1.133	1.007	0.627	0.681	0.794	1.115	1.417	0.598	0.687	0.542	1.223	0.949	0.797	0.939	0.811	1.183	1.188	0.741	1.174	1.255	1.356
A-792	304.5	690.3	321.125	323.132	87.0672	7372	1	1	Tier 2						AXA02555000	C14452	Isomer 1 of Morpholine	3.58	42.1				0	1.041	1.733	0.88	1.158	1.098	1.008	1.361	0.921	0.967	1.101	1.034	1.406	0.927	1.173	1.376	1.105	1.2	0.949	1.058	0.935	1.116	1.079	1.096
A-793	304.5	690.3	407.59	409.597	347.063	2452.67	2	2	Tier 3 zero-reaction											4	41	402	0.0303	1.653	1.5281	0.992	1.485	1.32	1.408	0.302	1.309	1.564	1.345	1.37	1.209	0.863	1.273	1.206	1.685	1.152	1.381	1.022	1.355	1.226	0.886	1.049
A-794	304.6	690.4	390.148	392.154	156.09	22766.2	1	1	Tier 3 one-reaction											0	7	221	0	0.834	0.715	1.134	1.132	0.971	0.875	1.082	0.959	1.025	0.829	1.144	1.126	1.006	1.105	1.171	1.269	0.782	0.98	1.357	1.128	1.307	1.129	1.245
A-795	305.1	691.9	438.148	440.155	204.09	118481	1	1	Tier 1	AAA00640000	C00078	Tryptophan	0.21	5.5									0	1.077	1.953	0.98	0.939	0.945	0.761	1.423	1.095	1.182	0.926	1.655	1.469	0.91	0.984	0.708	1.459	0.773	0.996	1.535	0.94	1.377	1.474	1.456
A-796	306.3	695.3	348.174	350.18	114.115	5700.75	1	1	Tier 3 one-reaction											0	1	76	0	2.776	0.454	2.914	2.419	1.643	2.379	0.891	1.794	2.245	1.624	2.645	2.022	1.583	1.85	1.33	1.864	0.939	2.248	0.906	1.538	0.869	0.704	0.687
A-797	306.3	695.3	378.1	380.107	144.042	9333.25	1	1	Tier 3 zero-reaction											3	43	475	0	0.551	1.371	1.058	0.581	0.67	0.297	1.348	0.843	0.724	0.805	0.214	0.331	0.913	0.493	0.704	1.026	1.303	1.119	1.239	0.691	1.126	0.981	1.095
A-798	306.4	695.5	352.085	354.093	118.026	5591.2	1	1	Tier 3 zero-reaction											4	49	538	0.0909	0.401	2.9072	0.733	1.276	0.933	0.864	0.4278	1.208	0.701	0.968	0.902	0.917	0.927	1.424	1.397	1.486	1.002	1.325	0.973	1.346	0.956	1.024	0.885
A-800	306.8	696.6	394.095	396.102	160.037	32964.3	1	1	Tier 3 zero-reaction											2	39	469	0	1.754	0.299	0.645	0.887	0.6	0.598	0.334	0.86	0.619	0.851	0.952	0.685	0.974	0.656	0.922	0.507	0.555	0.19	0.689	0.809	1.327	1.478	1.588
A-803	307.2	697.8	479.131	481.137	245.072	8527.33	1	1	Tier 3 one-reaction											0	6	207	0	1.728	0.562	1.483	1.082	1.08	1.143	0.723	1.106	1.654	0.944	1.338	1.34	0.894	0.954	0.434	1.696	0.93	0.784	1.36	0.903	1.365	1.191	1.474
A-804	307.2	697.9	460.761	462.767	226.703	10152	1	1	Unidentified														0	1.831	0.1	0.94	1.29	1.401	1.55	0.207	1.119	1.355	1.35	1.315	1.404	0.92	1.232	1.206	1.481	1.047	1.297	0.897	1.268	1.078	1.04	0.968
A-805	307.3	698	393.136	395.144	318.154	5307.65	2	2	Tier 3 one-reaction											0	5	100	0.0303	1.333	0.512	0.739	1.051	1.406	1.09	0.643	1.008	1.3	1.251	1.049	1.142	0.836	0.815	1.043	1.603	1.168	0.971	1.2227	1.078	1.038	1.116	0.995
A-806	307.3	698.2	354.063	356.07	240.01	2978	2	2	Tier 3 only two-reaction											0	0	53	0	1.316	0.755	1.072	1.072	1.054	1.241	0.629	0.981	0.93	0.916	0.774	1.228	1.005	0.945	1.131	1.015	0.989	1.087	0.776	0.823	0.814	0.786	0.828
A-807	308.3	700.9	349.158	351.163	115.099	2942	1	1	Tier 3 one-reaction											0	21	290	0.1212	0.568	1.019	0.671	0.479	0.536	0.925	0.343	0.543	0.686	0.243	0.89	0.526	2.858	0.2248	0.346	1.051	0.357	2.895	0.674	0.535	0.803	1.163	1.007
A-808	308.4	701.2	364.625	366.631	261.133	18632.9	2	2	Tier 2						AXA00435000		N6-beta-Aspartyllysine	0.39	77				0	0.35	4.12	1.773	0.36	0.393	0.12	3.734	0.298	0.249	0.324	0.29	0.262	0.592	0.405	0.317	0.84	1.511	0.632	2.015	0.29	0.998	0.988	1.035
A-809	308.4	701.2	363.137	365.143	129.078	10721.4	1	1	Tier 2						AXA01551000		2-Pyrrolidineacetic acid	1.34	7.9				0	1.164	0.483	0.867	1.29	1.108	1.26	0.833	1.115	1.242	1.218	1.394	1.264	1.295	1.206	1.341	1.299	1.024	1.371	1.277	1.125	0.969	1.119	1.132
A-810	309.1	703	390.112	392.118	156.053	164129	1	1	Tier 3 zero-reaction											3	17	320	0	0.516	0.263	1.134	1.304	0.741	0.679	0.288	0.98	1.317	0.536	0.641	0.779	1.164	1.16	1.288	0.766	0.741	1.77	1.575	1.293	1.155	1.097	1.081
A-812	309.9	705.3	383.11	385.116	149.051	27540.9	1	1	Tier 2						AAA00657000	C00073	Isomer 1 of Methionine	0.23	51.9				0	1.394	1.662	1.033	1.141	1.105	1.122	1.566	1.125	1.273	1.159	1.166	1.227	0.926	1.041	1.13	1.497	1.16	1.077	1.052	0.977	1.052	1.179	1.092
A-813	310.1	705.8	371.14	373.147	274.164	18115.1	2	2	Tier 1	AXA01231000	HMDB0028949	Lysyl-Glutamine	0.64	11									0	0.874	1.16	0.459	0.57	0.42	0.692	7.086	0.569	0.681	0.427	0.323	0.542	0.424	0.453	0.326	0.456	0.52	0.624	0.599	0.431	1.048	1.009	0.915
A-814	310.7	707.6	379.137	381.144	290.158	2186	2	2	Tier 3 one-reaction											0	2	112	0	1.372	0.933	1.133	1.171	1.007	1.037	1.523	1.267	1.025	0.958	0.934	0.753	0.904	1.14	0.846	1.552	0.863	1.064	0.955	1.017	0.999	1.224	1.062
A-816	311.2	709	393.113	395.118	159.054	14276.3	1	1	Tier 3 one-reaction											0	35	477	0	0.527	0.513	1.031	1.344	0.572	1.01	0.826	0.998	1.411	0.543	0.829	0.559	1.092	0.941	1.142	1.045	0.934	1.08	1.538	0.857	1.226	1.271	1.034
A-817	311.4	709.7	461.095	463.101	227.036	4714.8	1	1	Tier 3 one-reaction											0	3	88	0	1.722	0.123	1.025	1.337	1.417	1.527	0.226	1.29	1.374	1.374	1.349	1.283	0.94	1.254	1.256	1.459	1.108	1.283	0.89	1.189	1.136	0.964	0.985
A-818	311.6	710.3	442.612	444.619	208.554	17624.4	1	1	Unidentified														0	0.558	0.206	0.448	0.378	0.402	0.458	0.447	0.435	0.81	0.654	0.458	0.681	0.345	0.281	0.35	1.36	0.405	0.656	0.912	0.467	1.042	0.92	1.034
A-819	312.2	712	480.162	482.168	246.103	3905.62	1	1	Tier 1	AXA01298000	HMDB0029023	Prolyl-Methionine	1.02	13.6									0	1.278	1.184	0.846	1.084	0.68	0.853	1.294	0.723	0.95	0.966	1.126	1.106	0.927	1.029	0.807	0.838	0.828	0.819	0.953	0.93	0.843	0.784	0.942
A-820	312.6	712.9	460.426	462.433	226.368	13363	1	1	Unidentified														0	1.666	0.087	0.854	1.21	1.265	1.458	0.174	1.05	1.23	1.251	1.127	1.257	0.858	0.999	1.038	1.267	0.96	1.17	0.829	1.174	0.971	0.958	0.868
A-821	312.9	713.8	442.612	444.619	417.108	24311.4	2	2	Tier 3 one-reaction											0	10	294	0	0.558	0.206	0.448	0.378	0.402	0.458	0.447	0.435	0.81	0.654	0.458	0.681	0.345	0.281	0.35	1.36	0.405	0.656	0.912	0.467	1.042	0.92	1.034
A-822	312.9	713.8	330.079	332.086	96.0208	5274.15	1	1	Tier 3 one-reaction											0	4	314	0	1.275	0.53	0.974	1.232	1.045	1.191	0.805	1.016	1.133	1.039	1.144	1.007	0.782	1.065	1.095	1.565	1.1	1.155	1	1.081	0.98	0.985	1.01
A-823	313.3	714.9	351.101	353.107	117.042	4097.05	1	1	Tier 3 zero-reaction											3	34	482	0	1.467	0.933	1.863	2.442	2.155	2.037	1.196	1.145	2.896	0.729	0.635	2.221	2.912	1.349	2.068	1.624	1.527	1.759	3.417	1.275	1.655	1.716	1.472
A-824	313.4	715.3	443.111	445.12	418.106	8394	2	2	Tier 3 one-reaction											0	2	179	0	0.558	0.227	0.404	0.481	0.458	0.472	0.426	0.383	0.888	0.632	0.46	0.782	0.362	0.274	0.391	1.228	0.405	0.73	0.931	0.523	1.133	0.907	0.875
A-825	313.7	716	364.132	366.139	260.148	22871.4	2	2	Tier 1	AXA01228000	HMDB0028946	Lysyl-Asparagine	0.54	9.8									0	1.031	1.507	0.654	0.782	0.565	0.752	4.815	1.132	0.877	0.539	0.601	0.547	0.84	0.645	0.417	1.076	0.978	1.261	0.791	0.648	1.034	1.072	1.096
A-826	313.8	716.3	424.068	426.074	190.01	4881.73	1	1	Tier 3 zero-reaction											1	11	126	0	1.306	0.812	1.35	1.087	1.464	1.04	0.652	1.47	1.186	1.186	1.195	1.337	1.222	1.264	1.291	1.653	1.113	1.481	1.427	1.029	1.256	0.998	1.106
A-828	314.6	718.6	282.025	284.032	47.9666	3779.14	1	1	Tier 3 only two-reaction											0	0	57	0	0.813	0.668	0.845	0.823	0.876	0.846	0.614	1.067	1.008	0.91	0.965	0.834	0.851	0.99	1.059	1.054	0.771	1.089	0.872	0.836	0.923	0.828	0.883
A-829	314.8	719.1	421.112	423.119	374.108	5958.39	2	2	Tier 3 one-reaction											0	7	326	0	1.006	0.345	1.104	1.436	0.986	0.931	0.395	0.987	1.172	1.042	0.375	0.797	0.862	1.107	1.013	0.871	0.729	1.322	1.294	1.132	1.094	1.067	1.193
A-830	315	719.7	496.092	498.098	524.067	2269	2	2	Tier 3 one-reaction											0	1	121	0	1.016	0.332	0.752	0.922	1.167	1.525	0.249	1.405	0.843	0.791	0.378	1.162	0.884	1.159	1.316	1.481	1.021	1.019	0.415	0.644	1.148	0.949	1.42
A-831	315	719.8	466.43	468.436	232.371	4976.89	1	1	Unidentified														0	1.638	0.112	0.995	1.259	1.284	1.606	0.237	1.077	1.291	1.357	1.226	1.341	0.885	1.108	1.11	1.279	1.109	1.169	0.913	1.165	1.136	0.892	1.071
A-833	315.7	721.5	322.074	324.081	88.0158	44727.1	1	1	Tier 3 zero-reaction											2	30	481	0	1.597	1.298	1.028	1.323	1.147	1.239	0.685	1.507	0.742	0.804	1.296	0.68	1.164	1.267	0.992	1.109	1.05	0.656	0.938	0.608	1.115	1.229	1.213
A-835	315.9	722.3	367.078	369.084	133.02	401057	1	1	Tier 3 one-reaction											0	4	137	0	0.491	2.532	1.112	0.753	1.201	0.719	2.291	0.715	1.033	1.295	0.358	1.323	0.792	0.698	0.576	0.568	1.091	0.66	1.131	1.026	1.032	1.027	1.018
A-836	316.3	723.3	499.132	501.138	530.147	2890.83	2	2	Tier 3 zero-reaction											1	9	364	0.0303	0.326	1.576	2.124	0.555	0.795	0.266	2.289	0.927	0.846	0.778	0.2412	0.416	1.173	0.451	0.526	1.025	2.078	2.44	1.955	0.918	1.261	1.086	0.879
A-837	316.4	723.6	401.116	403.123	167.058	3497.2	1	1	Tier 1	AAA01597000	C00250	Pyridoxal	0.54	3									0	1.229	3.541	0.704	0.662	0.506	0.535	3.868	0.632	0.675	0.531	0.827	0.416	0.526	0.76	0.683	2.214	1.063	0.755	0.923	0.707	0.958	1.1	1.182
A-838	316.7	724.4	358.087	360.093	248.056	30752.7	2	2	Tier 2						AAA01599000	C00647	Pyridoxamine phosphate	0.45	186.3				0	1.153	0.152	1.058	1.206	1.287	1.232	0.392	1.258	1.053	1.181	1.198	1.248	0.967	1.074	1.01	0.829	1.092	1.182	0.992	1.168	0.864	0.803	0.87
A-839	316.7	724.5	384.137	386.144	150.078	2613.71	1	1	Tier 3 one-reaction											0	8	236	0	1.368	0.313	1.279	1.473	1.464	1.192	0.488	1.368	1.363	1.25	1.49	0.995	1.103	1.083	1.328	1.196	1.081	1.2	1.103	1.224	0.932	1.079	0.996
A-840	316.8	724.8	309.098	311.105	150.079	15245	2	2	Tier 3 one-reaction											0	8	236	0	1.405	0.176	1.119	1.33	1.284	1.448	0.412	1.231	1.102	1.177	1.225	1.357	1.169	1.067	1.221	1.074	1.083	1.165	1.106	1.139	0.884	0.944	0.81
A-843	317.5	726.6	354.063	356.069	240.01	1768	2	2	Tier 3 only two-reaction											0	0	58	0	1.327	0.768	1.069	1.016	1.201	1.159	0.774	1.023	0.902	0.969	0.741	1.268	0.902	0.951	1.143	1.17	0.954	1.13	0.816	0.838	0.764	0.806	0.789
A-844	317.8	727.6	448.19	450.196	214.131	13293.3	1	1	Tier 1	AXA01303000	HMDB0029030	Prolyl-Valine	0.57	14.8									0	1.039	0.919	0.913	1.057	0.816	0.686	1.35	0.751	0.951	0.834	1.017	1.11	1.157	1.018	0.847	0.993	0.712	0.86	0.837	0.871	0.825	0.948	0.89
A-845	318.7	730.1	460.052	462.058	225.994	3920.31	1	1	Tier 3 one-reaction											0	2	37	0	1.677	0.631	0.999	1.155	1.421	1.217	0.675	0.993	1.074	1.088	1.026	1.57	1.043	0.997	1.05	1.135	1.012	1.154	0.63	0.989	0.737	0.875	0.675
A-846	319	730.9	321.126	323.133	87.068	6107.2	1	1	Tier 2						AXA02555000	C14452	Isomer 2 of Morpholine	1.14	1.5				0	1.103	1.564	0.898	1.204	1.137	0.964	1.28	0.938	0.889	1.098	1.076	1.463	0.878	1.159	1.297	1.08	1.138	0.904	1.042	0.913	1.084	0.997	1.019
A-847	319	731	324.089	326.097	180.061	3567.9	2	2	Tier 3 only two-reaction											0	0	5	0	1.178	0.782	0.989	1.513	1.615	1.231	0.614	1.136	1.487	1.752	1.117	1.119	0.773	1.141	1.495	1.295	1.245	0.936	1.172	1.503	1.415	1.229	1.338
A-849	320	733.7	364.626	366.633	261.136	8738.4	2	2	Tier 2						AXA00435000		Isomer 1 of N6-beta-Aspartyllysine	4.47	44.5				0	1.683	0.61	0.981	1.042	1.187	1.144	0.771	0.931	1.13	1.276	0.946	0.944	0.64	0.786	0.87	1.517	1.148	0.931	0.914	1.096	0.955	0.916	1.032
A-850	320.2	734.1	461.098	463.105	454.079	9208.63	2	2	Tier 3 one-reaction											0	4	143	0	1.656	0.601	0.907	1.344	1.342	1.236	1.781	1.343	1.198	1.343	1.346	1.238	0.812	1.187	1.259	1.304	1.105	1.252	1.62	1.295	1.15	1.004	1.017
A-851	320.3	734.5	462.1	464.106	456.083	2049.5	2	2	Tier 3 one-reaction											0	14	293	0	1.097	1.733	1.344	1.407	1.256	0.666	3.433	0.934	1.044	1.436	1.356	1.07	1.211	1.616	1.806	1.546	2.08	0.998	3.146	1.912	1.543	1.279	1.18
A-852	320.5	735	395.122	397.129	322.127	2810.76	2	2	Tier 3 one-reaction											0	7	383	0	1.3	3.293	1.049	1.271	1.376	0.848	2.521	0.904	0.546	1.012	1.198	1.092	1.036	1.126	1.167	3.699	1.258	1.118	0.727	0.806	0.788	0.948	0.976
A-853	320.5	735.1	323.537	325.543	178.957	2148.15	2	2	Tier 3 only two-reaction											0	0	5	0	1.673	0.763	1.319	1.04	1.821	1.459	0.719	1.385	0.309	1.292	0.772	1.167	1.196	0.927	1.283	1.219	1.152	1.364	0.999	1.182	0.903	0.686	0.911
A-854	321.1	736.7	304.563	306.57	141.01	28192.8	2	2	Tier 3 one-reaction											0	4	136	0	1.472	0.935	1.186	1.166	1.565	1.563	0.802	1.331	0.329	1.558	0.825	1.173	1.274	1.096	1.555	0.991	1.567	1.12	0.984	1.179	0.888	0.787	0.821
A-855	321.3	737.2	305.562	307.569	143.008	4337.29	2	2	Tier 3 only two-reaction											0	0	16	0	1.438	0.884	1.607	1.111	1.467	1.647	0.843	1.609	0.302	1.428	0.694	1.428	1.562	1.128	1.65	1.066	1.62	1.015	1.243	1.171	0.822	1.073	1.005
A-856	321.6	738	369.641	371.647	271.165	11344.3	2	2	Tier 2						AXA01017000		Arginyl-Proline	0.68	54.7				0	0.99	0.622	0.92	1.431	1.211	1.178	0.833	1.098	1.315	1.137	1.424	1.634	1.289	1.306	1.291	1.356	0.938	0.95	1.595	1.144	1.365	1.415	1.311
A-857	321.8	738.6	376.096	378.102	284.076	3029.2	2	2	Tier 3 zero-reaction											1	13	337	0.1515	2.8483	4.497	0.911	1.246	0.1833	0.182	2.595	1.643	1.093	0.222	0.1683	0.291	0.291	0.942	0.28	1.1545	0.593	1.364	0.447	0.892	0.924	0.756	0.676
A-858	322	739.2	348.09	350.097	114.032	11596	1	1	Tier 2						AXA02727000		Norfuraneol	0.32	0.2				0	1.404	1.347	1.14	1.159	1.163	1.203	1.177	1.112	1.268	0.906	1.196	1.202	1.005	0.979	1.3	1.385	1.02	1.057	0.934	1.035	1.025	1.29	1.031
A-859	322	739.3	337.122	339.128	103.063	87557	1	1	Tier 2						AXA03615000	C11735	N-Ethylglycine	0.67	118.3				0	1.112	0.319	0.815	0.817	0.951	1.327	0.476	1.344	1.279	1.312	1.11	1.047	1.073	1.359	0.913	1.099	0.965	1.24	1.064	1.047	1.046	1.129	1.174
A-861	322.1	739.5	513.101	515.108	558.086	2558.75	2	2	Tier 3 one-reaction											0	1	95	0	1.282	0.568	1.075	1.47	1.321	1.021	0.606	1.54	0.841	1.142	2.253	1.349	1.244	1.848	1.562	1.215	1.151	1.23	2.007	1.031	0.851	1.182	1.207
A-862	322.4	740.3	490.062	492.068	256.003	3399.54	1	1	Tier 3 one-reaction											0	1	53	0	1.136	0.746	1.231	1.284	1.295	1.24	0.701	1.2	1.166	1.172	0.933	1.197	0.949	1.31	1.303	1.424	1.051	1.599	0.991	0.947	0.792	0.842	0.93
A-863	322.5	740.7	436.19	438.196	202.131	3460.92	1	1	Tier 2						AXA00992000		Isomer 1 of Alanyl-Leucine	0.81	59				0.0606	0.887	0.1613	0.468	1.098	0.855	2.37	0.703	1.458	1.364	1.03	1.234	0.938	0.993	1.06	0.717	1.584	0.497	1.829	0.548	1.054	1.239	1.151	1.046
A-867	323.4	743.2	393.111	395.118	159.053	12431.5	1	1	Tier 3 one-reaction											0	35	477	0	0.451	0.303	0.846	1.068	0.493	0.805	0.761	0.747	1.2	0.452	0.569	0.513	0.812	0.815	0.789	0.881	0.741	0.847	1.054	0.641	1.085	0.998	0.949
A-868	324.1	745	370.114	372.122	272.111	1971	2	2	Tier 3 one-reaction											0	10	267	0.0909	1.162	0.9668	1.574	1.378	1.118	1.184	0.8237	1.116	1.185	1.034	1.544	1.557	1.146	1.333	1.676	1.469	1.162	1.314	1.343	1.27	1.176	1.627	1.295
A-869	324.2	745.3	394.078	396.084	160.019	2725.71	1	1	Tier 3 one-reaction											0	2	75	0	1.904	0.666	0.903	0.772	1.098	1.083	0.339	1.184	1.056	0.997	1.41	1.101	0.852	1.011	1.289	1.366	0.665	0.602	0.83	0.398	1.019	0.911	1.029
A-871	325.1	747.9	435.122	437.129	201.064	60785	1	1	Tier 3 one-reaction											0	11	383	0	0.455	0.34	0.952	0.987	0.805	0.767	0.854	1.162	1.529	0.594	0.765	0.767	1.133	0.818	0.875	0.777	0.845	0.905	1.594	0.707	1.502	1.615	1.437
A-872	325.1	748	393.135	395.142	318.153	2824.73	2	2	Tier 3 one-reaction											0	5	93	0	1.248	0.725	0.964	1.088	1.042	1.017	0.836	0.879	1.071	1.067	0.708	0.733	0.73	0.819	0.83	1.142	0.903	1.155	1.099	0.981	1.082	0.955	0.968
A-873	325.2	748.3	420.416	422.423	186.358	32230.9	1	1	Unidentified														0	1.461	0.042	0.833	1.2	1.219	1.315	0.126	1.049	1.207	1.297	1.163	1.145	0.766	1.037	1.241	1.401	0.996	1.151	0.839	1.151	0.976	0.975	0.953
A-874	325.4	748.7	382.581	384.588	297.046	13784.3	2	2	Tier 2						AXA00093000		L-Cysteinylglycine disulfide	0.41	22.3				0	0.76	0.353	0.543	0.647	0.424	1.42	1.588	0.712	0.392	0.615	0.217	0.573	0.455	0.39	1.551	2.944	0.948	0.471	0.703	0.54	1.461	1.518	1.684
A-875	325.6	749.3	425.108	427.114	382.099	4146.86	2	2	Tier 1	AXA01066000		Cysteinyl-Alanine	1.4	12.1									0.0303	0.264	5.849	0.546	0.227	0.337	0.1023	7.249	0.505	0.376	0.665	0.415	0.239	0.37	0.399	0.389	0.353	0.692	0.581	0.635	0.619	1.096	1.122	1.055
A-876	327.6	754.9	363.137	365.143	129.078	6497.33	1	1	Tier 2						AXA01543000		L-trans-4-Methyl-2-pyrrolidinecarboxylic acid	1.39	23.8				0	1.044	0.544	0.894	1.248	1.012	1.197	0.771	1.22	1.177	1.294	1.214	1.293	0.995	1.334	1.325	1.269	1.037	1.296	1.028	1.086	1.089	1.067	1.105
A-877	327.7	755.3	315.09	317.097	162.064	7357.23	2	2	Tier 3 one-reaction											0	18	337	0	0.937	0.321	1.279	0.996	1.327	1.076	0.132	1.644	1.526	0.911	1.409	1.145	1.146	1.311	1.308	1.529	0.627	0.884	1.483	0.77	1.39	1.294	1.304
A-878	327.9	755.8	310.591	312.597	153.065	4065.54	2	2	Tier 3 zero-reaction											1	10	249	0.0909	0.249	6.604	1.06	0.547	0.861	0.1454	5.535	1.023	0.467	1.302	0.156	0.753	2.259	0.644	0.433	0.25	2.117	0.345	0.899	1.041	1.121	1.198	1.112
A-879	328.3	756.9	460.427	462.433	226.368	6093.56	1	1	Unidentified														0	1.586	0.11	0.912	1.222	1.207	1.356	0.173	1.049	1.232	1.215	1.182	1.18	0.866	0.968	1.109	1.289	0.954	1.118	0.852	1.149	0.962	0.843	0.868
A-880	328.5	757.4	420.158	422.166	186.1	3205.22	1	1	Tier 3 one-reaction											0	15	232	0	0.813	1.108	0.656	0.703	0.746	0.64	2.215	0.627	1.016	0.628	0.802	0.673	0.567	0.917	0.721	0.665	1.92	1.113	1.151	0.691	1.143	1.11	0.972
A-881	329.1	759.2	351.101	353.107	117.042	745786	1	1	Tier 3 zero-reaction											3	35	483	0	0.425	0.584	1.025	1.081	0.647	0.55	1.307	0.612	1.134	0.445	0.352	0.451	0.694	0.68	0.783	0.653	0.736	1.111	1.351	1.212	1.005	0.981	1.008
A-882	329.4	760	323.106	325.112	89.0473	4040	1	1	Tier 2						AAA00622000	C00213	Sarcosine	1.19	199.6				0	0.987	0.908	1.042	1.51	1.221	0.963	0.872	1.178	1.318	1.056	1.016	1.048	1.14	1.147	1.166	1.128	0.944	1.249	1.348	1.126	1.116	1.185	1.122
A-883	329.6	760.6	400.085	402.091	166.026	52847.7	1	1	Tier 2						AFA00098000	C03590	4-Hydroxyphenylglyoxylic acid	0.28	123.5				0	1.395	4.937	1.623	1.206	1.2	0.798	2.311	0.957	0.67	0.655	1.598	1.07	1.171	1.191	1.125	0.379	0.878	0.866	0.904	0.597	0.4	0.564	0.514
A-885	330.2	762.1	517.092	521.106	49.9829	2094	1	2	Tier 3 one-reaction											0	2	94	0	1.36	0.662	0.948	1.287	1.072	1.288	0.745	1.403	1.062	1.032	1.247	1.238	0.992	1.204	1.247	1.431	1.11	0.992	0.946	1.033	0.97	1.117	0.914
A-886	331	764.4	399.137	401.144	165.079	1.82396e+06	1	1	Tier 1	AAA00935000	C00079	Phenylalanine	0.45	0									0	1.133	2.18	0.9	0.907	0.844	0.797	1.85	0.864	1.105	0.903	1.061	1.188	0.846	0.819	0.755	1.275	0.893	0.945	1.136	0.797	1.096	1.06	1.103
A-887	331.1	765.6	394.59	396.597	321.063	2863.62	2	2	Tier 3 one-reaction											0	6	216	0	1.929	0.373	1.082	1.496	1.383	1.416	0.471	1.473	1.593	1.249	1.744	1.342	0.853	1.087	1.668	1.446	1.216	1.497	1.349	1.418	1.274	1.15	1.329
A-888	331.4	768.3	349.158	351.164	115.099	7480.26	1	1	Tier 3 one-reaction											0	21	290	0	0.617	2.783	1.178	0.881	0.794	0.755	2.065	0.768	0.682	0.808	0.801	0.46	1.883	0.515	0.891	1.27	1.12	1.489	0.966	0.801	1.037	1.39	0.975
A-889	331.5	769.2	434.174	436.181	200.116	3807.68	1	1	Tier 3 one-reaction											0	11	174	0	0.978	0.753	0.953	1.064	0.945	1.329	1.706	1.22	1.385	1.068	1.036	0.906	1.013	1.453	0.908	1.138	1.155	1.305	1.051	1.252	0.798	1.013	1.009
A-890	331.7	771	421.119	423.126	187.061	15035.7	1	1	Tier 3 one-reaction											0	2	194	0	1.207	1.946	1.17	0.901	0.918	0.775	1.802	0.734	1.035	0.818	1.024	1.175	0.81	0.76	0.678	1.585	0.765	0.841	1.139	0.702	1.174	1.104	1.021
A-891	332	773.1	386.144	388.152	304.172	2329.83	2	2	Tier 2						AAA01281000	C21258	4'-Oxonebramine	4.06	176.4				0	1.219	0.873	1.44	0.863	0.975	1.474	2.077	0.956	1.153	0.785	0.962	0.851	0.796	0.982	0.981	1.762	0.906	1.418	1.091	0.801	1.017	1.146	1.456
A-893	333.2	783.9	383.127	385.134	149.069	10068.5	1	1	Tier 1	AXA00305000	C08434	6-Methyladenine	2.54	19.5									0	2.623	1.464	0.986	1.124	0.571	2.045	0.544	1.773	1.547	0.608	0.882	0.68	1.081	1.003	0.535	1.787	0.414	1.346	0.785	0.606	1.086	1.121	1.241
A-894	333.3	784.3	364.625	366.631	261.133	25466.3	2	2	Tier 1	AXA01229000	HMDB0028947	Lysyl-Aspartate	0.53	4.3									0	1.137	1.319	0.789	0.824	0.906	0.906	1.021	0.957	0.943	1.013	0.785	0.912	0.626	0.716	0.87	1.048	0.919	0.889	0.98	0.963	0.82	0.837	0.874
A-896	333.4	785.2	531.128	533.134	297.07	3708.5	1	1	Tier 3 one-reaction											0	18	417	0	1.247	0.718	1.013	1.415	1.176	1.459	0.923	1.334	1.316	1.41	1.698	1.411	1.304	1.259	1.192	1.591	1.309	1.168	1.224	1.387	1.027	1.215	1.193
A-897	333.4	785.4	324.09	326.097	180.063	13603	2	2	Tier 3 zero-reaction											17	87	713	0	1.078	0.658	0.929	1.701	1.676	1.121	0.659	1.011	1.303	1.601	1.006	1.045	0.698	0.967	1.601	1.073	1.27	0.773	1.114	1.726	1.165	1.263	1.223
A-898	333.5	785.9	474.106	476.112	480.094	5360.77	2	2	Tier 3 one-reaction											0	2	154	0	0.817	0.239	1.072	1.344	0.964	0.723	0.276	1.621	1.481	0.888	0.396	0.601	1.461	0.878	0.829	0.996	0.547	1.517	0.793	1.232	1.017	1.093	1.056
A-899	333.6	787.3	513.078	515.084	279.02	13485.2	1	1	Tier 3 one-reaction											0	2	51	0	1.851	0.966	0.989	1.364	1.402	1.349	0.675	1.45	0.573	0.872	1.146	0.863	1.225	1.354	1.251	1.43	1.208	0.933	1.027	0.772	0.834	0.917	0.846
A-900	333.8	788.9	375.625	377.629	283.134	2076.33	2	2	Tier 2						AXA01184000		Histidinyl-Gamma-glutamic acid	7.76	11.9				0	1.218	1.534	1.122	1.24	1.054	1.2	1.191	1.751	1.617	1.428	1.01	1.564	1.108	1.141	1.056	1.537	1.429	1.243	1.614	1.153	1.129	1.081	1.089
A-901	333.9	789.9	371.632	373.639	275.148	29154.4	2	2	Tier 1	AXA01232000	HMDB0028950	Lysyl-Glutamate	0.24	6.9									0	1.291	2.481	0.828	0.769	0.696	0.962	3.008	0.932	0.804	0.639	0.629	0.579	0.709	0.597	0.642	1.111	0.584	1.02	0.786	0.568	0.965	1.01	0.933
A-902	334	790.2	421.143	423.149	187.084	62692.7	1	1	Tier 3 zero-reaction											1	32	495	0	0.478	0.3	1.057	1.032	0.618	0.742	0.532	0.856	1.324	0.39	0.77	0.615	1.083	0.932	0.758	0.826	0.617	0.887	1.312	0.605	1.084	1.139	1.157
A-904	334.3	793.5	456.132	458.139	222.074	4024.89	1	1	Tier 3 zero-reaction											1	53	677	0	0.397	1.377	1.619	0.531	0.714	0.358	1.797	1.133	0.961	0.856	0.223	0.478	1.07	0.605	0.568	1.219	1.789	2.225	1.467	0.997	1.084	0.983	1.13
A-905	334.4	794.4	360.101	362.108	126.043	51761.7	1	1	Tier 1	AAA00556000	C00178	Thymine	0.95	1.8									0	1.139	0.702	1.068	1.126	1.408	0.727	0.897	1.046	1.103	1.048	0.972	1.169	1.066	0.88	1.3	1.095	1.296	1.306	1.077	1.093	1.055	1.089	1.128
A-906	334.8	797.5	325.077	327.084	182.037	3252.31	2	2	Tier 3 one-reaction											0	3	120	0	1.097	0.918	1.245	1.292	1.154	1.007	1.173	1.229	1.001	1.043	1.01	0.815	0.868	0.915	1.288	1.208	0.879	1.163	1.047	1.112	1.167	1.05	1.05
A-907	334.9	798.5	364.625	366.632	130.567	10540.1	1	1	Unidentified														0	1.151	1.139	0.824	0.822	0.936	0.927	1.074	0.968	0.882	0.998	0.779	0.886	0.646	0.716	0.885	1.048	0.861	0.893	1.021	0.955	0.825	0.877	0.874
A-908	335.2	800.7	481.122	483.13	494.128	3350.5	2	2	Tier 3 one-reaction											0	5	247	0.0303	0.541	0.463	1.276	0.822	0.549	0.424	0.386	1.749	0.408	1.014	0.375	0.495	1.535	0.632	0.768	0.575	0.399	1.132	0.549	1.118	0.574	0.745	0.45
A-909	335.2	800.8	396.111	398.119	324.106	2154.67	2	2	Tier 3 one-reaction											0	31	528	0	0.571	1.458	1.38	0.754	1.023	0.551	1.636	1.028	0.983	1.072	0.617	0.549	0.95	0.616	0.782	1.256	1.525	1.633	1.687	0.989	0.973	1.276	1.027
A-910	335.3	801.7	631	635.013	163.89	12659.3	1	2	Tier 3 one-reaction											0	1	3	0.0606	0.448	0.598	0.863	0.734	0.826	0.659	0.511	0.896	0.79	0.694	0.82	0.757	0.65	0.849	0.981	1.016	0.761	0.888	0.945	0.84	0.2823	0.719	0.83
A-912	335.6	804.6	601.025	603.029	366.967	3545.83	1	1	Tier 3 only two-reaction											0	0	15	0.0606	0.956	0.982	1.194	1.166	1.543	1.2	0.791	1.538	1.367	1.095	1.239	0.61	1.079	1.393	1.522	1.282	1.167	1.322	0.92	1.324	0.409	0.99	1.114
A-913	335.7	804.9	379.132	381.139	145.074	69969	1	1	Tier 2						AXA01536000		L-trans-5-Hydroxy-2-piperidinecarboxylic acid	0.33	187.7				0	1.049	1.305	0.755	1.425	0.958	0.822	1.426	0.955	0.752	0.701	0.815	0.817	1.016	1.489	0.983	0.658	0.717	0.786	0.913	0.677	0.844	0.719	0.847
A-914	335.8	806.2	541.141	543.146	307.083	2251.5	1	1	Tier 3 zero-reaction											1	14	436	0.1212	1.155	0.4259	0.693	1.165	1.396	1.267	0.3629	2.064	0.5238	0.991	2.962	1.05	0.886	2.042	0.6473	2.36	1.758	1.027	3.659	1.298	1.791	1.477	1.949
A-915	336	807.7	629.003	633.016	161.893	30973.3	1	2	Tier 3 only two-reaction											0	0	1	0.0606	0.475	0.622	0.858	0.801	0.778	0.705	0.554	0.936	0.851	0.74	0.848	0.765	0.721	0.903	0.985	1.036	0.812	0.938	0.801	0.795	0.2992	0.795	0.81
A-916	336	808	336.09	338.096	102.031	3768.57	1	1	Tier 3 zero-reaction											6	52	602	0	1.388	0.832	1.048	1.549	1.649	1.265	0.575	1.63	0.525	1.256	0.972	1.004	1.153	1.474	1.406	0.881	1.282	0.601	0.882	0.748	0.797	0.84	0.863
A-918	336.1	808.9	476.047	478.053	241.988	8127.27	1	1	Tier 3 one-reaction											0	1	43	0	1.252	0.628	0.957	1.384	1.126	1.305	0.779	1.12	1.175	1.006	0.813	1.105	1.157	1.135	1.285	0.899	1.154	1.44	0.784	1.09	0.856	0.733	0.754
A-919	336.7	813.7	501.114	505.128	34.0051	70637	1	2	Unidentified														0	1.659	0.285	0.97	1.316	1.39	1.535	0.353	0.721	1.316	1.246	0.234	1.97	0.89	0.763	1.435	1.376	0.908	1.43	0.489	1.116	0.641	0.774	0.639
A-920	336.9	815.6	503.114	507.126	36.0044	5101.67	1	2	Tier 3 only two-reaction											0	0	1	0	1.739	0.273	1.041	1.211	1.321	1.445	0.448	0.931	1.561	1.539	0.259	1.716	0.97	0.797	1.637	1.012	0.968	1.533	0.554	1.203	0.807	0.696	0.754
A-921	337.4	819.7	470.174	472.181	236.116	2650.55	1	1	Tier 2						AXA00995000		Alanyl-Phenylalanine	0.62	82.3				0.0606	1.405	0.2625	0.705	0.496	0.936	2.049	0.332	1.031	0.854	0.565	1.28	0.75	0.867	0.82	0.708	2.312	0.653	1.599	0.779	0.409	0.951	0.973	0.98
A-922	337.5	821	257.55	259.557	46.9835	4018.57	2	2	Unidentified														0.0303	0.93	1.531	1.018	1.193	1.015	0.942	1.235	1.175	0.857	0.833	1.005	1.157	1.251	1.049	1.226	1.025	1.209	1.005	1.257	0.797	0.9094	0.99	1.034
A-923	337.9	823.3	338.084	340.091	208.052	9835.39	2	2	Tier 3 one-reaction											0	6	262	0	1.505	0.676	0.75	0.854	1.022	1.37	0.979	0.78	1.086	1.079	1.15	1.191	0.742	0.699	0.934	1.633	0.848	0.732	0.771	1.132	0.98	1.099	1.006
A-925	338.2	823.7	490.061	492.068	256.003	4182.58	1	1	Tier 3 one-reaction											0	1	64	0	1.202	0.435	1.157	1.199	1.175	1.155	0.746	1.052	1.291	0.984	0.53	1.143	0.909	0.995	1.354	1.198	0.994	1.533	0.889	1.365	0.719	0.864	0.764
A-927	338.8	824.5	319.111	321.117	85.0524	870318	1	1	Tier 1	AAA00601000	C00334	Gamma-Aminobutyric acid	0.94	10.3									0	1.185	0.48	1.036	1.308	1.006	1.12	0.574	1.128	1.157	0.775	1.268	1.368	1.209	1.048	1.025	1.431	1.069	1.274	1.231	1.009	1.085	1.121	1.122
A-929	338.9	824.6	365.152	367.159	131.094	9.29993e+06	1	1	Tier 1	AAA00691000	C00123	Leucine	1.01	23									0	1.05	2.735	0.861	0.762	0.808	0.648	2.452	0.774	0.948	0.885	0.948	1.142	0.69	0.727	0.591	1.073	0.897	0.811	0.874	0.671	1.041	1.023	1.048
A-933	340	825.9	325.578	327.584	183.039	3608.17	2	2	Tier 3 one-reaction											0	3	108	0	1.116	4.108	0.964	0.833	0.778	1.16	1.928	1.183	0.837	0.815	0.926	1.349	0.554	0.479	0.501	0.961	0.9	1.405	0.697	1.043	1.056	1.062	0.944
A-935	340.9	826.9	355.088	357.093	121.029	11756.4	1	1	Tier 3 only two-reaction											0	0	23	0	0.902	1.876	1.086	1.173	1.176	1.009	1.308	0.939	0.906	1.133	1.058	1.418	0.956	1.245	1.335	1.137	1.258	0.971	1.046	1.081	1.062	1.025	1.022
[truncated: 5,854 more rows]

## Sheet: Supplemental Table 8
Supplementary Table 8. Summary of differentially abundant metabolites in NEFA-treated BeWo CT cells
[truncated: 109 more rows]
[truncated: 17 more columns]

[truncated: 5 more sheets: Supplemental Table 9, Supplemental Table 10, Supplemental Table 11, Supplemental Table 12, Supplemental Table 13]
